# Supplementary material for: Global network analysis of drug tolerance, mode of action and virulence in methicillin-resistant S. aureus
Source: BMC Syst Biol. 2011 May 12;5:68. doi: 10.1186/1752-0509-5-68 (PMC3123200; doi:10.1186/1752-0509-5-68)
Supplement: Additional file 1 — Supplementary tables. Table S1 summarises the Ranalexin dependent changes in MRSA-252 protein expression, Tables S2 and S3 respectively summarise the Ranalexin dependent up and downregulation of gene expression in MRSA-252, Tables S4-S7 summarise the significant GO terms for the above sets of up/downregulated proteins and genes, Table S8 gives the intermodular hubs identified from the MRSA-252 gene functional association network. [file 1752-0509-5-68-S1.XLS]

## Sheet: Table S1
Table S1. Ranalexin-dependent protein expression in S. aureus MRSA-252
Proteins highlighted in light grey showed increased expression, darker grey indicates proteins that showed decreased expression (combined P<0.05 Benjamini & Hochberg FDR and 4/4 iTRAQ ratios P<0.05).
1 Mapped Locus – MRSA-252 locus identifier matched by BLASTP (98%id, 95% query coverage, 1E-6).
2Unused ProtScore – Calculated by ProGroup (Applied Biosystems) taking peptides from spectra that have not been ‘used’ by higher scoring winning proteins. ProtScore = -log (1 – (percent confidence)/100). Thus, a protein with a ProtScore of 2.0 is identified at 99% confidence, and the higher the ProtScore the greater the confidence of the protein identification.
3Expression ratio – The mean expression ratio of an identified protein after treatment with ranalexin compared to an untreated control. Four expression ratios were calculated from a duplicate experiment ie. ranalexin1/control1, ranalexin2/control1, ranalexin1/control2 and ranalexin2/control2. Proteins were only identified as having altered expression if all four expression ratios calculated above…
Locus1	Unused ProtScore2	UniProt Accession	Annotation	Expression ratio3
SAR0938	52.12	Q6GIB2	clpB; chaperone; heat induced cooperates with DnaJ, DnaK, grpE; unfolds de-natured protein	2.59
SAR0528	41.89	Q99W78	clpC; chaperone; heat shock	1.9
SAR1657	32.65	P99110	dnaK; chaperone; HSP70 family	1.74
SAR1642	28.55	P99129	glyQS; glycyl-tRNA synthetase; nucleotide binding; protein biosynthesis	1.32
SAR2116	27.4	Q6GF43	groL; 60kDa chaperonin; Cpn60; HSP60 family; protein unfolding during stress	1.56
SAR0807	27.26	O06446	secA; preprotein translocase secA subunit; protein export; interacts with the secY/secE subunits; ATP-binding	1.21
SAR1485	24	Q6GGT5	rpsA; 30S ribosomal protein S1; binds mRNA; ribonucleoprotein	1.59
SAR0829	23	P99135	pgk; carbohydrate degradation; glycolysis; pyruvate from glyceraldehyde-3-phosphate	1.13
SAR2210	19.92	Q99SD6	putative aldehyde dehydrogenase	1.1
SAR1362	18.27	P99148	acnA; TCA cycle; citrate=cis-aconitate + H2O	1.22
SAR0924	17	Q6GAW4	pgi; carbohydrate degradation; glycolysis; isomerase	1.22
SAR1974	16.59	Q7A4R9	vraR; part 2-comp reg vraS/vraR; control cell wall biosynthesis; up-regulates genes involved in antibiotic/stress resistance	2.45
SAR1239	16.04	Q7A5Y3	proS; prolyl-tRNA synthetase nucleotide binding; protein biosynthesis	1.24
SAR1207	16	P99093	fabG; 3-ketoacyl-acyl carrier protein reductase; short chain dehydrogenase; oxidoreductase; lipid synthesis; fatty acid	1.24
SAR1658	14	P99086	grpE; HSP70 co-factor; works with dnaK; refolds stress-induced protein aggregation	1.75
SAR0514	13	P63871	cysK; amino acid biosynthesis; cysteine biosynthesis; transferase	1.39
SAR0818	12.59	Q6GIM7	trxB; thioredoxin + NADP = thioredoxin disulphide + NADPH; oxidoreductase	1.31
SAR1221	12.52	Q6GHJ0	sucC; TCA cycle; ligase; ATP + succinate + CoA = ADP + phosphate + succinyl-CoA	1.29
SAR0512	12	Q99W92	ftsH; cell division protein; seems to act as an ATP-dependent zinc metallopeptidase; protease; integral membrane	1.23
SAR0559	11.43	Q6GJB4	ilvE; acts on leucine, isoleucine and valine; aminotransferase; amino acid biosynthesis	1.31
SAR2605	11.25	P72357	ldhD; D-lactate dehydrogenase; (R)-lactate + NAD+ = pyruvate + NADH; oxidoreductase; vancomycin resistance	1.57
SAR1773	11.15	Q6GG12	icd; TCA cycle; oxidoreductase;	1.67
SAR0930	10.92	Q6GIC0	fumarylacetoacetate (FAA) hydrolase family; function unknown	1.66
SAR1344	10.59	Q6GH72	katA; catalase; H2O2 into water and O2; metal binding; oxidoreductase; peroxidase	1.32
SAR1162	10.14	P0A031	ftsZ; essential for cell division; binds and hydrolyses GTP	1.24
SAR1864	10	Q6G8F0	function unknown	1.37
SAR1835	9.3	Q6GFV1	dat; involved in formation of D-alanine, D-glutamate; cell wall formation; aminotransferase	1.28
SAR0806	8.57	Q99VM3	putative ribosome associated protein	2.35
SAR1388	8.12	Q8NWU0	femB; essential for expression of methicillin resistance B; catalyzes the formation of the pentaglycine interpeptide bridge	1.16
SAR1805	8.12	Q6GFY0	putative protease	2.15
SAR1788	8.02	Q99TF3	similar to universal stress protein family; function unknown	1.72
SAR0985	8	Q99V77	function unknown	1.32
SAR0823	8	P99089	clpP; endopeptidase; serine protease; cleaves peptides in proteins needs ATP; degrades mis-folded proteins	1.88
SAR1936	7.62	Q7A4V3	belongs to the UPF0342 family; function unknown	1.23
SAR2634	7.4	P99076	rocA; arginine degradation, third step; oxidoreductase	2.01
SAR1231	6.65	P63844	codY; DNA binding, represses genes expressed during trnsition from expo to stat phase; GTP-binding senses nutrient loss	1.42
SAR2389	6.59	Q6GEC9	function unknown	1.26
SAR0002	6.29	P0A024	dnaN; DNA polymerase III beta subunit; DNA replication;nucleotidyltransferase	1.17
SAR1650	6.12	Q7A5C5	multi-pass membrane protein; belongs to the UPF0365 family; function unknown	1.15
SAR0894	6.12	P68877	dltA; D-alanine-D-alanyl carrier protein ligase; involved in the biosynthesis of D-alanyl-lipoteichoic acid (LTA)	1.29
SAR1929	6	Q99T39	hit; hit-like protein; involved in cell cycle regulation?; function unknown	1.36
SAR1435	6	Q6GGY5	crr; PTS system, glucose transport	2.65
SAR1791	6	Q6G8L4	tpx; has antioxidant activity; could remove peroxides	1.35
SAR1118	6	P99122	trxA; component of the thioredoxin-thioredoxin reductase system; electron transport	1.28
SAR1152	4.59	Q99UT4	Uncharacterized N-acetyltransferase; function unknown	1.37
SAR0625	4.36	Q7A732	sarA; global regulator effects many virulence genes, biofilm formation and multi-drug resistance	1.49
SAR2278	4.21	Q6GEP2	putative zinc-binding dehydrogenase; oxidoreductase; function unknown	1.32
SAR0863	4	Q99VH4	similar to arsenate reductase; function unknown	1.37
SAR1275	4	Q6GHD5	glpK; glycerol kinase; key enzyme in the regulation of glycerol uptake and metabolism	1.17
SAR1689	4	P99156	greA; DNA binding; transcription regulation	1.35
SAR0896	4	P0A019	dltC; involved in the biosynthesis of D-alanyl lipoteichoic acid	1.53
SAR2117	4	P0A014	groS; cpn10; chaperonin; binds to Cpn60 in presence of Mg2+-ATP and supresses Cpn60 ATPase activity	1.73
SAR0927	3.12	Q6GIC3	spsB; leader peptidase 1B; essential for cell viability; cleaves signal/leader sequences from secreted proteins; membrane	1.42
SAR2561	2.31	Q6G6J6	hypothetical protein; function unknown	1.51
SAR2235	2	Q9ZB00	function unknown	1.42
SAR2224	2	Q6GET9	pyn; glycosyl transferase; nucleotide biosynthesis?	1.37
SAR1284	20.12	Q6GHC6	glnA; ATP + L-glutamate + NH3 = ADP + phosphate + L-glutamine; amino acid biosynthesis; nucleotide binding	0.91
SAR2212	18.28	Q8NVG3	murA2; cell wall formation; adds enolpyruvyl to UDP-N-acetylglucosamine; peptidoglycan synthesis; transferase	0.91
SAR0409	16.6	Q8NY69	guaA; GMP biosynthesis; purine biosynthesis; glutamine amidotransferase	0.88
SAR0785	16.12	Q936D4	nrdE; oxidoreductase; DNA replication?; function unknown	0.92
SAR0017	14.6	P99099	purA; purine nucleotide biosynthesis; GTP binding; metal binding	0.62
SAR0408	14.06	Q8NY70	guaB; inosine-5'-monophosphate dehydrogenase; GMP biosynthesis; purine biosynthesis; oxidoreductase	0.9
SAR1047	14	Q6GI11	purH; nucleotide biosynthesis; purine biosynthesis; transferase	0.27
SAR0234	12	P65256	ldhA; anaerobic glycolysis, final step	0.77
SAR2000	9	Q99SX9	purB; nucleotide biosynthesis; purine biosynthesis; lyase	0.7
SAR0731	8	Q99VU3	function unknown	0.74
SAR0500	8	Q6GJH2	glmU; catalyzes the last reactions in biosynthetic pathway for UDP-GlcNAc	0.87
SAR0545	8	P99154	rplL; 50S ribosomal protein L7/L12; essential for accurate translation	0.89
SAR1180	7.97	Q6GA09	pyrF; orotidine 5'-phosphate decarboxylase; nucleotide biosynthesis; pyrimidine biosynthesis	0.82
SAR0556	6	P64313	hchA; chaperone protein Hsp31; captures and stabilises early unfolding proteins	0.78
SAR0998	2	Q99V64	function unknown	0.62

## Sheet: Table S2
Table S2. Ranalexin dependent up-regulation of gene expression in S. aureus MRSA-252.
List of genes identified by microarray analysis with significantly enhanced expression due to exposure to ranalexin (P<0.05 Benjamini & Hochberg FDR and Ratio >2.0).
Greying of ratio column applied for emphasis only
Locus	Gene	UniProt	Ratio	p-value	Product
SAR0584	vraX	Q6GJ90	23.886	3.34e-05	hypothetical protein
SAR1402	-	Q6GH18	22.06	2.79e-07	phosphate-binding lipoprotein
SAR1401	-	Q6GH19	11.733	9.21e-06	ABC transporter permease protein
SAR1399	-	Q6GH21	8.011	9.21e-06	ABC transporter ATP-binding protein
SAR1400	-	Q6GH20	6.474	8.2e-06	ABC transporter permease protein
SAR1398	-	Q6GH22	5.998	1.6e-05	putative phosphate transport system protein
SAR1339	thrC	Q6GH77	5.863	2.27e-06	threonine synthase
SAR1338	-	Q6GH78	5.459	1.81e-05	putative homoserine dehydrogenase
SAR2523	-	Q6GDZ9	4.872	6.23e-06	putative membrane protein
SAR1436	-	Q6GGY4	4.673	1.15e-05	conserved hypothetical protein
SAR1435	-	Q6GGY5	4.579	2.68e-05	PTS system, glucose-specific IIA component
SAR2143	ilvC	Q6GF17	4.148	0.00462	ketol-acid reductoisomerase
SAR1437	msrA2	Q6GGY3	3.921	4.15e-06	peptide methionine sulfoxide reductase II
SAR2636	-	Q6GDP2	3.895	0.00291	putative exported protein
SAR2144	leuA	Q6GF16	3.496	7.99e-05	2-isopropylmalate synthase
SAR2537	opuCB	Q6GDY5	3.336	4.27e-05	putative glycine betaine/carnitine/choline transport system permease protein
SAR1434	-	Q6GGY6	3.201	0.000112	conserved hypothetical protein
SAR1731	-	Q6GG52	3.201	0.03	putative membrane protein
SAR2394	-	Q6GEC3	3.193	0.00165	putative exported protein
SAR2407	-	Q6GEB2	3.192	0.000763	hypothetical protein
SAR1977	-	Q6GFH0	3.187	0.000113	hypothetical protein
SAR0996	-	Q6GI58	3.185	0.000529	conserved hypothetical protein
SAR0471	gltA	Q6GJK2	3.145	0.000379	glutamate synthase, large subunit
SAR1340	thrB	Q6GH76	3.143	0.000448	homoserine kinase
SAR1805	-	Q6GFY0	3.103	0.000259	putative protease
SAR2442	tcaA	Q6GE78	3.083	6.55e-05	teicoplanin resistance associated membrane protein
SAR0138	deoD1	Q6GKG9	3.052	0.000259	putative purine nucleoside phosphorylase
SAR2142	ilvH	Q99SJ7_STAAM	3.009	0.000791	acetolactate synthase isozyme III small subunit (partial)
SAR1337	-	Q6GH79	2.957	0.000456	putative aspartate kinase
SAR0583	-	Q6GJ91	2.944	0.000112	hypothetical protein
SAR1052	-	Q6GI06	2.887	6.42e-05	hypothetical protein
SAR1035	-	Q6GI22	2.876	5.14e-05	putative exported protein
SAR2146	leuC	Q6GF14	2.796	1.02e-05	3-isopropylmalate dehydratase large subunit
SAR2538	opuCA	Q6GDY4	2.785	0.000929	putative glycine betaine/carnitine/choline transport ATP-binding protein
SAR2141	ilvB	Q6GF18	2.66	0.000147	acetolactate synthase large subunit
SAR1746	-	Q6GG39	2.653	6.55e-05	hypothetical protein
SAR1964	-	Q6GFI3	2.636	0.000438	putative transglycosylase
SAR2182	thiD	Q6GEY2	2.636	0.000491	putative phosphomethylpyrimidine kinase
SAR2147	leuD	Q6GF13	2.617	0.0057	3-isopropylmalate dehydratase small subunit
SAR1144	-	Q6GHR5	2.59	0.0479	putative membrane protein
SAR2536	opuCC	Q6GDY6	2.576	0.000485	putative glycine betaine/carnitine/choline-binding lipoprotein precursor
SAR0633	-	Q6GJ44	2.571	6.91e-08	putative NADH-Ubiquinone/plastoquinone (complex I) oxidoreductase protein
SAR2522	-	Q6GE00	2.569	0.000754	putative glycerate kinase
SAR0663	-	Q6GJ17	2.544	5.14e-05	hypothetical protein
SAR1024	-	Q6GAG2_STAAS	2.543	0.000438	putative membrane protein (pseudogene)
SAR0634	-	Q6GJ43	2.536	9.21e-06	putative membrane protein
SAR0630	-	Q6GJ47	2.498	0.000438	putative NADH-Ubiquinone/plastoquinone (complex I) oxidoreductase protein
SAR2233	czrA	Q6GET0	2.498	5.59e-06	zinc and cobalt transport repressor protein
SAR0635	-	Q6GJ42	2.491	9.21e-06	putative membrane protein
SAR1987	-	Q6GFG1	2.485	0.00906	putative membrane protein
SAR0631	-	Q6GJ46	2.479	5.43e-05	putative membrane protein
SAR1030	fmt	Q6GI27	2.45	8.35e-06	autolysis and methicillin resistant-related protein
SAR0355	-	Q6GJW0	2.427	1.6e-05	Cys/Met metabolism PLP-dependent enzyme
SAR0938	clpB	Q6GIB2	2.396	0.00305	putative ATPase subunit of an ATP-dependent protease
SAR2145	leuB	Q6GF15	2.391	1.54e-08	3-isopropylmalate dehydrogenase
SAR0353	metE	Q6GJW2	2.356	1.51e-05	5-methyltetrahydropteroyltriglutamate--homocyst eine methyltransferase
SAR1745	-	Q6GG40	2.33	1.54e-08	putative membrane protein
SAR0189	-	Q6GKB8	2.328	0.00184	putative thiamine pyrophosphate enzyme
SAR0925	-	Q6GIC5	2.302	0.000544	putative membrane protein
SAR2180	thiE	Q6GEY4	2.299	0.000955	putative thiamine-phosphate pyrophosphorylase
SAR2148	ilvA	Q3V7T5	2.288	2.12e-07	threonine dehydratase biosynthetic
SAR1409	dapD	Q6GH11	2.282	7.95e-06	putative tetrahydrodipicolinate acetyltransferase
SAR0263	-	Q6GK46	2.276	1.81e-05	putative PTS transport system protein
SAR1374	-	Q6GH43	2.241	0.000455	putative membrane protein, msrR
SAR0636	-	Q6GBK1_STAAS	2.233	0.000529	putative membrane protein (pseudogene)
SAR1060	-	Q6GHZ8	2.224	0.000498	putative membrane protein
SAR0592	-	Q6GJ82	2.221	0.0276	hypothetical protein
SAR0012	-	Q6GKT3	2.216	3.89e-06	putative hydrolase
SAR2725	sasF	Q6GDF6	2.205	1.89e-06	putative surface anchored protein
SAR1408	dapB	Q6GH12	2.197	2.27e-06	dihydrodipicolinate reductase
SAR0908	mnhG	Q6GIE2	2.183	0.00647	Na+/H+ antiporter subunit
SAR1826	-	Q6GFW0	2.178	0.00164	potential ATP-binding protein
SAR1827	-	Q6GFV9	2.171	0.000116	transposase
SAR0188	-	Q6GKB9	2.162	0.00542	putative isochorismatase
SAR0136	sasD	Q6GKH1	2.161	0.000124	putative surface anchored protein
SAR0226	fadE	Q6GK81	2.155	0.014	putative acyl-CoA synthetase
SAR0110	-	Q6GKJ8	2.149	0.00025	putative Na+/Pi-cotransporter protein
SAR1417	-	Q6GH03	2.127	0.000112	putative membrane protein
SAR0632	-	Q6GJ45	2.124	9.21e-06	putative membrane protein
SAR1493	-	Q6GGS7	2.12	0.00198	putative membrane protein
SAR0179	-	Q6GKC8	2.115	1.64e-05	putative transporter protein
SAR1461	pbp2	Q6GGV9	2.103	0.0142	penicillin-binding protein 2
SAR2092	-	Q6GF64	2.093	0.038	hypothetical phage protein
SAR0139	-	Q6GKG8	2.091	0.000272	putative transport system protein
SAR2706	phoB	Q6GDH5	2.089	3.34e-05	alkaline phosphatase III precursor (pseudogene)
SAR0723	cadA	Q6GIX1	2.066	3.47e-05	probable cadmium-transporting ATPase
SAR0313	-	Q6GK00	2.062	0.0387	putative ROK family protein
SAR1326	-	Q6GH90	2.032	0.000553	conserved hypothetical protein
SAR1316	-	Q6GHA1	2.019	0.011	hypothetical protein
SAR0225	fadD	Q6GK82	2.013	0.00829	putative acyl-CoA dehydrogenase
SAR1733	radC	RADC_BACSU	2.012	0.0083	DNA repair protein RadC (pseudogene)
SAR0629	-	Q6GJ48	2.004	0.0284	phage integrase family protein
SAR1460	recU	Q6GGW0	2.003	0.00525	putative recombination protein U

## Sheet: Table S3
Table S3. Ranalexin dependent down-regulation of gene expression in S. aureus MRSA-252.
List of genes identified by microarray analysis with significantly reduced expression due to exposure to ranalexin (P<0.05 Benjamini & Hochberg FDR and Ratio <0.5).
Greying of ratio column applied for emphasis only
Locus	Gene	UniProt	Ratio	p-value	Product
SAR0234	ldh1	Q6GK73	0.118	0.000159	L-lactate dehydrogenase 1
SAR0277	-	Q6GK31	0.133	1.11e-05	putative exported protein
SAR0114	spa	Q6GKJ4	0.137	0.000144	immunoglobulin G binding protein A precursor
SARrnaIII	rnaIII		0.145	1.05e-07	rnaIII accessory gene regulator (agr) locus
SAR2774	cna	Q6GDB2	0.177	4.77e-05	collagen adhesin precursor
SAR1177	pyrC	Q6GHN4	0.178	0.01	putative dihydroorotase
SAR1178	pyrAA	Q6GHN3	0.179	0.0117	putative carbamoyl-phosphate synthase, pyrimidine-specific, small chain
SAR2122	hld	Q6GF37	0.19	1.47e-05	delta-hemolysin precursor
SAR0839	-	Q6GIK7	0.194	0.00033	putative lipoprotein
SAR0118	sirA	Q6GKJ0	0.198	0.000207	lipoprotein
SAR1179	pyrAB	Q6GHN2	0.21	0.0173	putative carbamoyl-phosphate synthase, pyrimidine-specific, large chain
SAR1022	sspA	Q6GI34	0.211	2.12e-05	glutamyl endopeptidase precursor
SAR2490	-	Q6GE32	0.214	0.00131	conserved hypothetical protein
SAR0278	-	Q6GK30	0.226	2.29e-08	putative exported protein
SAR2427	-	Q6GE94	0.24	0.000532	ABC transporter ATP-binding protein
SAR0385	-	Q6GJT0	0.241	4.42e-05	putative membrane protein
SAR2268	-	Q6GEQ2	0.265	4.08e-06	putative transport system binding lipoprotein
SAR2648	ssaA	Q6GDN3	0.281	0.00196	secretory antigen precursor
SAR2438	-	Q6GE81	0.292	0.00112	putative exported protein
SAR0023	sasH	Q6GKS2	0.315	0.00149	putative 5'-nucleotidase
SAR2437	-	Q6GE82	0.316	0.000521	putative transport protein
	SAOUHSC_00837	Q6GHQ9	0.316	0.00831	hypothetical protein
SAR0789	sstC	Q6GIQ6	0.325	1.15e-06	ABC transporter ATP-binding protein
SAR0865	-	Q6GII2	0.328	0.00197	conserved hypothetical protein
SAR2452	-	Q6GE68	0.328	0.00066	ABC transporter ATP_binding protein
SAR1284	glnA	Q6GHC6	0.329	0.0378	glutamine synthetase
SAR1021	sspB	Q6GI35	0.329	0.000118	cysteine protease precursor
SAR2426	-	Q6GE95	0.331	1.11e-05	putative membrane protein
SAR2618	glcB	Q6GDR0	0.34	0.000215	PTS system, glucose-specific IIABC component
SAR0788	sstB	Q6GIQ7	0.34	2.52e-08	FecCD transport family protein
SAR2790	cspB	Q6GD99	0.344	0.00206	cold shock protein
SAR0464	-	Q6GJK9	0.346	0.000463	putative exported protein
SAR0643	-	Q6GJ37	0.353	0.00196	ABC transporter ATP-binding protein
	8325B-1440	Q6GGY0	0.358	0.00196	Predicted CDS not annotated in published sequence
SAR0284v	-v	P70871_BACCE	0.361	2.91E-04	putative membrane protein [variable region]
SAR1189	-	Q6GHM2	0.363	9.01E-07	putative lipoprotein
SAR2455	lldP2	Q6GE65	0.364	2.13E-03	putative L-lactate permease 2
SAR0790	sstD	Q6GIQ5	0.367	2.75E-04	lipoprotein
SAR0276	-	Q6GK32	0.367	1.15E-06	putative membrane protein
SAR0293	-	Q6GK15	0.368	9.12E-04	conserved hypothetical protein
SAR1174	pyrR	Q6GHN7	0.369	1.15E-02	putative pyrimidine operon regulatory protein
SAR0558	-	Q6GJB5	0.375	2.29E-08	conserved hypothetical protein
SAR0787	sstA	Q6GIQ8	0.375	6.14E-05	FecCD transport family protein
SAR2123	agrB	Q6GF36	0.375	1.41E-04	putative autoinducer processing protein
SAR0281	-	Q6GK27	0.378	2.75E-04	putative membrane protein
SAR0282	-	Q6GK26	0.380	1.58E-03	conserved hypothetical protein
SAR0642	-	Q6GJ38	0.380	1.49E-03	ABC transporter permease protein
SAR0274	-	Q6GK34	0.388	1.13E-06	putative ABC transporter ATP-binding protein
SAR2569	-	Q6GDV4	0.395	8.31E-03	hypothetical protein
SAR0287	-	Q6GK21	0.395	1.15E-06	hypothetical protein
SAR2594	-	Q6GDT1	0.396	1.45E-03	ABC transporter ATP-binding protein
SAR2508	sbi	Q6GE15	0.397	1.15E-06	IgG-binding protein
SAR0280	-	Q6GK28	0.400	5.37E-07	putative membrane protein
SAR2474	-	Q6GE46	0.400	6.47E-06	MarR family regulatory protein
SAR0284	-	Q6GK24	0.404	3.24E-03	putative membrane protein [conserved region]
SAR0279	-	Q6GK29	0.405	1.58E-06	conserved hypothetical protein
SAR1182	-	Q6GHM9	0.410	2.01E-02	hypothetical protein
SAR1285	-	Q6GHC5	0.410	4.65E-02	hypothetical protein
	SAOUHSC_02738		0.411	5.90E-03	hypothetical protein
SAR2486	narG	Q6GE36	0.415	4.38E-03	nitrate reductase alpha chain
SAR0824	-	Q6GIM2	0.416	1.31E-03	putative malolactic enzyme
	agrIII	Q6GF34;Q6GF36;Q6GF35	0.416	6.17E-04	Class III accessory gene regulator (agr) locus [3'agrB-agrD-5'agrC]
SAR0145	-	Q6GKG2	0.417	9.12E-04	putative lipoprotein
SAR0921	glpQ	Q6GIC9	0.417	4.77E-05	putative glycerophosphoryl diester phosphodiesterase
SAR0576	-	Q6GJ97	0.419	9.28E-03	putative haloacid dehalogenase-like hydrolase
SAR0304	-	Q6GK09	0.421	4.65E-05	putative exported protein
SAR0384	-	Q6GJT1	0.424	1.19E-03	hypothetical protein
SAR2595	-	Q6GDT0	0.426	5.63E-04	putative membrane protein
SAR0117	sirB	Q6GKJ1	0.427	1.17E-04	putative siderophore transport system permease
SAR1614	gcvT	Q6GGG2	0.428	1.91E-04	putative aminomethyltransferase
SAR0524	nupC	Q6GJE8	0.431	2.87E-08	nucleoside permease
SAR2363	modA	Q6GEF5	0.432	2.12E-05	putative molybdate-binding lipoprotein precursor
SAR0641	-	Q6GJ39	0.434	4.81E-03	ABC transporter extracellular binding protein
SAR0301	-	Q6GK12	0.434	2.91E-04	putative membrane protein
SAR0196	-	Q6GKB1	0.439	2.50E-05	putative type I restriction enzyme
SAR1127	-	Q6GHT1	0.440	6.89E-04	putative exported protein
	SACOL0287	Q6GJU2	0.442	5.90E-03	hypothetical protein
SAR2209	rho	Q6GEV4	0.444	9.05E-04	transcription termination factor
SAR0567	bbp	Q6GJA6	0.446	1.17E-04	bone sialoprotein-binding protein [conserved region]
SAR0294	-	Q6GK14	0.446	1.96E-03	conserved hypothetical protein
SAR0283	-	Q6GK25	0.453	1.79E-02	putative membrane protein
SAR1967	-	Q6GFI0	0.453	7.40E-07	conserved hypothetical protein
SAR0292	-	Q6GK16	0.458	1.67E-02	putative membrane protein
SAR0761	-	Q6GIT4	0.463	2.15E-04	putative lipoprotein
SAR2338	-	Q6GEI0	0.468	6.19E-04	xanthine/uracil permeases family protein
SAR1565	-	Q6G978_STAAS	0.469	2.20E-06	putative lipoprotein (pseudogene)
SAR0288	-	Q6GK20	0.471	3.95E-04	putative membrane protein
SAR2391	-	Q6GEC6;Q6GEC7	0.471	1.59E-04	putative N-acetylmuramoyl-L-alanine amidase
SAR0847	nuc	Q6GIK1	0.472	9.97E-05	thermonuclease precursor
SAR1564	-	?	0.472	2.12E-05	hypothetical protein (partial)
SAR2130	-	Q6GF29	0.472	3.95E-02	ammonium transporter family protein
SAR1521	-	Q6GGQ0	0.478	4.77E-05	hypothetical phage protein
SAR2125	agrC	Q6GF34	0.480	4.77E-05	autoinducer sensor protein
SAR1040	purC	Q6GI18	0.484	2.12E-05	putative phosphoribosylaminoimidazole-succinocarboxamide synthase
SAR1404	-	Q6GH16	0.485	1.98E-03	ABC transporter ATP-binding protein
SAR0387	-	?	0.485	9.90E-06	integrase (partial)
SAR0501	prs	Q6GJH1	0.489	1.22E-03	ribose-phosphate pyrophosphokinase
SAR1041	-	Q6GI17	0.490	8.07E-03	conserved hypothetical protein
SAR2056	-	Q931L8_STAAM	0.491	9.15E-03	hypothetical phage protein (pseudogene)
SAR2607	-	Q6GDS1	0.492	9.48E-06	putative haloacid dehalogenase-like hydrolase
SAR0115	-	Q6GKJ3	0.493	8.99E-07	putative regulatory protein
SAR0007	-	Q6GKT8	0.494	1.83E-03	conserved hypothetical protein
SAR2709	clfB	Q6GDH2	0.496	1.98E-03	fibrinogen and keratin-10 binding surface anchored protein
SAR1328	-	Q6GH88	0.496	5.36E-05	putative cardiolipin synthase
SAR2775	-	Q6GDB1	0.497	5.91E-03	sodium:sulfate symporter family protein

## Sheet: Table S4
Table S4. Gene Ontology Terms For Transcripts Upregulated in Response to Ranalexin.
Gene Ontology terms with Benjaminii-Hochberg FDR corrected p-value < 0.05 are shown for the upregulated microarray dataset. Significance was calculated by Fisher’s test taking total identified transcripts as the background reference.
Greying of p-value column applied for emphasis only
GO_term	p-value	Frequency	GO_term description	UniProt Accession(s)
GO:0009082	5.69e-09	8	branched chain family amino acid biosynthesis	Q6GF17 Q6GF16 Q6GF14 Q6GF15 Q6GF13 Q3V7T5 Q6GF18 Q6GH78
GO:0009081	5.69e-09	8	branched chain family amino acid metabolism	Q6GF17 Q6GF16 Q6GF14 Q6GF15 Q6GF13 Q3V7T5 Q6GF18 Q6GH78
GO:0008652	8.62e-07	14	amino acid biosynthesis	Q6GH12 Q6GF17 Q6GH76 Q6GF16 Q6GF14 Q6GF15 Q6GF13 Q6GJW2 Q3V7T5 Q6GJK2 Q6GH79 Q6GH77 Q6GF18 Q6GH78
GO:0044271	1.57e-06	14	nitrogen compound biosynthesis	Q6GH12 Q6GF17 Q6GH76 Q6GF16 Q6GF14 Q6GF15 Q6GF13 Q6GJW2 Q3V7T5 Q6GJK2 Q6GH79 Q6GH77 Q6GF18 Q6GH78
GO:0009309	1.57e-06	14	amine biosynthesis	Q6GH12 Q6GF17 Q6GH76 Q6GF16 Q6GF14 Q6GF15 Q6GF13 Q6GJW2 Q3V7T5 Q6GJK2 Q6GH79 Q6GH77 Q6GF18 Q6GH78
GO:0009098	2.11e-05	4	leucine biosynthesis	Q6GF16 Q6GF14 Q6GF15 Q6GF13
GO:0006551	2.11e-05	4	leucine metabolism	Q6GF16 Q6GF14 Q6GF15 Q6GF13
GO:0006520	2.54e-05	16	amino acid metabolism	Q6GH12 Q6GF17 Q6GH76 Q6GF16 Q6GF14 Q6GF15 Q6GF13 Q6GJW2 Q3V7T5 Q6GJK2 Q6GH90 Q6GH79 Q6GJW0 Q6GH77 Q6GF18 Q6GH78
GO:0009308	3.75e-05	17	amine metabolism	Q6GH12 Q6GI27 Q6GF17 Q6GH76 Q6GF16 Q6GF14 Q6GF15 Q6GF13 Q6GJW2 Q3V7T5 Q6GJK2 Q6GH90 Q6GH79 Q6GJW0 Q6GH77 Q6GF18 Q6GH78
GO:0006519	4.14e-05	16	amino acid and derivative metabolism	Q6GH12 Q6GF17 Q6GH76 Q6GF16 Q6GF14 Q6GF15 Q6GF13 Q6GJW2 Q3V7T5 Q6GJK2 Q6GH90 Q6GH79 Q6GJW0 Q6GH77 Q6GF18 Q6GH78
GO:0015114	0.000102	4	phosphate transporter activity	Q6GH21 Q6GKJ8 Q6GH19 Q6GH20
GO:0006817	0.000102	4	phosphate transport	Q6GH21 Q6GKJ8 Q6GH19 Q6GH20
GO:0006807	0.000109	17	nitrogen compound metabolism	Q6GH12 Q6GI27 Q6GF17 Q6GH76 Q6GF16 Q6GF14 Q6GF15 Q6GF13 Q6GJW2 Q3V7T5 Q6GJK2 Q6GH90 Q6GH79 Q6GJW0 Q6GH77 Q6GF18 Q6GH78
GO:0009067	0.000504	5	aspartate family amino acid biosynthesis	Q6GH12 Q6GH76 Q6GJW2 Q6GH77 Q6GH78
GO:0009066	0.000504	5	aspartate family amino acid metabolism	Q6GH12 Q6GH76 Q6GJW2 Q6GH77 Q6GH78
GO:0015698	0.000673	4	inorganic anion transport	Q6GH21 Q6GKJ8 Q6GH19 Q6GH20
GO:0006082	0.000802	17	organic acid metabolism	Q6GH12 Q6GF17 Q6GH76 Q6GF16 Q6GF14 Q6GF15 Q6GF13 Q6GJW2 Q3V7T5 Q6GE00 Q6GJK2 Q6GH90 Q6GH79 Q6GJW0 Q6GH77 Q6GF18 Q6GH78
GO:0009097	0.00214	3	isoleucine biosynthesis	Q6GF17 Q3V7T5 Q6GH78
GO:0009088	0.00214	3	threonine biosynthesis	Q6GH76 Q6GH77 Q6GH78
GO:0006566	0.00214	3	threonine metabolism	Q6GH76 Q6GH77 Q6GH78
GO:0006549	0.00214	3	isoleucine metabolism	Q6GF17 Q3V7T5 Q6GH78
GO:0005315	0.00214	3	inorganic phosphate transporter activity	Q6GH21 Q6GH19 Q6GH20
GO:0019752	0.00228	16	carboxylic acid metabolism	Q6GH12 Q6GF17 Q6GH76 Q6GF16 Q6GF14 Q6GF15 Q6GF13 Q6GJW2 Q3V7T5 Q6GJK2 Q6GH90 Q6GH79 Q6GJW0 Q6GH77 Q6GF18 Q6GH78
GO:0015103	0.00228	4	inorganic anion transporter activity	Q6GH21 Q6GKJ8 Q6GH19 Q6GH20
GO:0016651	0.00369	4	oxidoreductase activity, acting on NADH or NADPH	Q6GF15 Q6GJ47 Q6GJ45 Q6GJ44
GO:0006820	0.00562	4	anion transport	Q6GH21 Q6GKJ8 Q6GH19 Q6GH20
GO:0006811	0.0125	9	ion transport	Q6GIX1 Q6GIE2 Q6GH21 Q6GJ42 Q6GKJ8 Q6GJ43 Q6GH19 Q6GH20 Q6GKG8
GO:0003676	0.0139	3	nucleic acid binding	Q6GJ48 Q6GET0 Q6GFV9
GO:0019202	0.0142	2	amino acid kinase activity	Q6GH76 Q6GH79
GO:0009316	0.0142	2	3-isopropylmalate dehydratase complex	Q6GF14 Q6GF13
GO:0003861	0.0142	2	3-isopropylmalate dehydratase activity	Q6GF14 Q6GF13
GO:0050136	0.0172	3	NADH dehydrogenase (quinone) activity	Q6GJ47 Q6GJ45 Q6GJ44
GO:0016655	0.0172	3	oxidoreductase activity, acting on NADH or NADPH, quinone or similar compound as acceptor	Q6GJ47 Q6GJ45 Q6GJ44
GO:0008137	0.0172	3	NADH dehydrogenase (ubiquinone) activity	Q6GJ47 Q6GJ45 Q6GJ44
GO:0003954	0.0172	3	NADH dehydrogenase activity	Q6GJ47 Q6GJ45 Q6GJ44
GO:0008509	0.0266	4	anion transporter activity	Q6GH21 Q6GKJ8 Q6GH19 Q6GH20
GO:0009274	0.0267	3	peptidoglycan-based cell wall (sensu Bacteria)	Q6GFI3 Q6GGV9 Q6GH20
GO:0005215	0.0373	17	transporter activity	Q6GIX1 Q6GIE2 Q6GH21 Q6GGY5 Q6GJ42 Q6GHR5 Q6GKJ8 Q6GK46 Q6GJ43 Q6GH18 Q6GDY6 Q6GH19 Q6GDY5 Q6GH20 Q6GDY4 Q6GKC8 Q6GKG8
GO:0016671	0.0415	2	oxidoreductase activity, acting on sulfur group of donors, disulfide as acceptor	Q6GGY3 Q6GGY4
GO:0009086	0.0415	2	methionine biosynthesis	Q6GJW2 Q6GH78
GO:0008113	0.0415	2	protein-methionine-S-oxide reductase activity	Q6GGY3 Q6GGY4
GO:0006555	0.0415	2	methionine metabolism	Q6GJW2 Q6GH78
GO:0043170	0.05	8	macromolecule metabolism	Q6GIB2 Q6GFI3 Q6GGY3 Q6GGW0 Q6GGV9 Q6GJ48 Q6GFY0 Q6GFV9

## Sheet: Table S5
Table S5. Gene Ontology Terms For Proteins Upregulated in Response to Ranalexin
Gene Ontology terms with Benjaminii-Hochberg FDR corrected p-value < 0.05 are shown for the upregulated proteomics dataset. Significance was calculated by Fisher’s test taking total identified protein (99% confidence) as the background reference.
Greying of p-value column applied for emphasis only
GO_term	p-value	Frequency	GO_term description	UniProt Accession(s)
GO:0008150	9.38e-16	42	biological_process	P99148 P99089 P63844 P63871 P99110 P99093 P99156 P99086 P99135 P99076 Q7A732 P99129 Q7A5Y3 P99122 Q7A4R9 Q99TF3 Q99V77 Q99VH4 Q99SD6 Q99W92 Q99W78 Q6GHD5 O06446 Q6GH72 Q6GF43 Q6GIB2 Q6GFV1 Q6GG12 Q6GJB4 Q6GIC3 Q6GGY5 Q6GGT5 Q6GHJ0 Q6GIM7 Q6GIC0 Q6GEC9 Q6GET9 Q6GFY0 Q6GAW4 Q6G6J6 Q6G8F0 Q8NWU0
GO:0007582	9.38e-16	41	physiological process	P99148 P99089 P63844 P63871 P99110 P99093 P99156 P99086 P99135 P99076 Q7A732 P99129 Q7A5Y3 P99122 Q7A4R9 Q99V77 Q99VH4 Q99SD6 Q99W92 Q99W78 Q6GHD5 O06446 Q6GH72 Q6GF43 Q6GIB2 Q6GFV1 Q6GG12 Q6GJB4 Q6GIC3 Q6GGY5 Q6GGT5 Q6GHJ0 Q6GIM7 Q6GIC0 Q6GEC9 Q6GET9 Q6GFY0 Q6GAW4 Q6G6J6 Q6G8F0 Q8NWU0
GO:0008152	9.38e-16	39	metabolism	P99148 P99089 P63844 P63871 P99110 P99093 P99156 P99086 P99135 P99076 Q7A732 P99129 Q7A5Y3 P99122 Q7A4R9 Q99V77 Q99VH4 Q99SD6 Q99W92 Q99W78 Q6GHD5 Q6GH72 Q6GF43 Q6GIB2 Q6GFV1 Q6GG12 Q6GJB4 Q6GIC3 Q6GGT5 Q6GHJ0 Q6GIM7 Q6GIC0 Q6GEC9 Q6GET9 Q6GFY0 Q6GAW4 Q6G6J6 Q6G8F0 Q8NWU0
GO:0009987	9.38e-16	38	cellular process	P99148 P99089 P63844 P63871 P99110 P99093 P99156 P99086 P99135 P99076 Q7A732 P99129 Q7A5Y3 P99122 Q7A4R9 Q99V77 Q99VH4 Q99W92 Q99W78 Q6GHD5 O06446 Q6GH72 Q6GF43 Q6GIB2 Q6GFV1 Q6GG12 Q6GJB4 Q6GIC3 Q6GGY5 Q6GGT5 Q6GHJ0 Q6GIM7 Q6GEC9 Q6GET9 Q6GFY0 Q6GAW4 Q6G6J6 Q8NWU0
GO:0050875	9.38e-16	38	cellular physiological process	P99148 P99089 P63844 P63871 P99110 P99093 P99156 P99086 P99135 P99076 Q7A732 P99129 Q7A5Y3 P99122 Q7A4R9 Q99V77 Q99VH4 Q99W92 Q99W78 Q6GHD5 O06446 Q6GH72 Q6GF43 Q6GIB2 Q6GFV1 Q6GG12 Q6GJB4 Q6GIC3 Q6GGY5 Q6GGT5 Q6GHJ0 Q6GIM7 Q6GEC9 Q6GET9 Q6GFY0 Q6GAW4 Q6G6J6 Q8NWU0
GO:0044237	9.38e-16	36	cellular metabolism	P99148 P99089 P63844 P63871 P99110 P99093 P99156 P99086 P99135 P99076 Q7A732 P99129 Q7A5Y3 P99122 Q7A4R9 Q99V77 Q99VH4 Q99W92 Q99W78 Q6GHD5 Q6GH72 Q6GF43 Q6GIB2 Q6GFV1 Q6GG12 Q6GJB4 Q6GIC3 Q6GGT5 Q6GHJ0 Q6GIM7 Q6GEC9 Q6GET9 Q6GFY0 Q6GAW4 Q6G6J6 Q8NWU0
GO:0044238	9.38e-16	32	primary metabolism	P99148 P99089 P63844 P63871 P99110 P99093 P99156 P99086 P99135 P99076 Q7A732 P99129 Q7A5Y3 Q7A4R9 Q99V77 Q99W92 Q99W78 Q6GHD5 Q6GF43 Q6GIB2 Q6GFV1 Q6GG12 Q6GJB4 Q6GIC3 Q6GGT5 Q6GHJ0 Q6GEC9 Q6GET9 Q6GFY0 Q6GAW4 Q6G8F0 Q8NWU0
GO:0043170	5.38e-13	21	macromolecule metabolism	P99148 P99089 P99110 P99086 P99135 P99129 Q7A5Y3 Q99V77 Q99W92 Q99W78 Q6GHD5 Q6GF43 Q6GIB2 Q6GG12 Q6GIC3 Q6GGT5 Q6GHJ0 Q6GFY0 Q6GAW4 Q6G8F0 Q8NWU0
GO:0005524	3.74e-11	11	ATP binding	P99110 P99135 P99129 Q7A5Y3 Q99W92 Q99W78 Q6GHD5 O06446 Q6GF43 Q6GIB2 Q6GHJ0
GO:0000166	1.2e-10	13	nucleotide binding	P63844 P99110 P99086 P99135 P99129 Q7A5Y3 Q99W92 Q99W78 Q6GHD5 O06446 Q6GF43 Q6GIB2 Q6GHJ0
GO:0017076	1.2e-10	13	purine nucleotide binding	P63844 P99110 P99086 P99135 P99129 Q7A5Y3 Q99W92 Q99W78 Q6GHD5 O06446 Q6GF43 Q6GIB2 Q6GHJ0
GO:0030554	1.15e-09	12	adenyl nucleotide binding	P99110 P99086 P99135 P99129 Q7A5Y3 Q99W92 Q99W78 Q6GHD5 O06446 Q6GF43 Q6GIB2 Q6GHJ0
GO:0019538	9.21e-08	12	protein metabolism	P99089 P99110 P99086 P99129 Q7A5Y3 Q99W92 Q99W78 Q6GF43 Q6GIB2 Q6GIC3 Q6GGT5 Q6GFY0
GO:0006091	2.16e-07	9	generation of precursor metabolites and energy	P99148 P99135 P99122 Q99VH4 Q6GH72 Q6GG12 Q6GHJ0 Q6GIM7 Q6GAW4
GO:0044267	2.81e-07	11	cellular protein metabolism	P99089 P99110 P99086 P99129 Q7A5Y3 Q99W92 Q6GF43 Q6GIB2 Q6GIC3 Q6GGT5 Q6GFY0
GO:0006082	3.02e-07	10	organic acid metabolism	P63871 P99093 P99076 P99129 Q7A5Y3 Q6GFV1 Q6GG12 Q6GJB4 Q6GEC9 Q6GAW4
GO:0019752	3.02e-07	10	carboxylic acid metabolism	P63871 P99093 P99076 P99129 Q7A5Y3 Q6GFV1 Q6GG12 Q6GJB4 Q6GEC9 Q6GAW4
GO:0044260	6.65e-07	11	cellular macromolecule metabolism	P99089 P99110 P99086 P99129 Q7A5Y3 Q99W92 Q6GF43 Q6GIB2 Q6GIC3 Q6GGT5 Q6GFY0
GO:0005488	1.3e-06	24	binding	P99148 P63844 P99110 P99093 P99156 P99086 P99135 Q7A732 P99129 Q7A5Y3 Q7A4R9 Q99W92 Q99W78 Q6GHD5 O06446 Q6GH72 Q6GF43 Q6GIB2 Q6GFV1 Q6GGT5 Q6GHJ0 Q6GEC9 Q6GEP2 Q6GFY0
GO:0009056	2.36e-06	9	catabolism	P99148 P99135 P99076 Q99W92 Q6GH72 Q6GFV1 Q6GG12 Q6GHJ0 Q6GAW4
GO:0044249	2.97e-06	11	cellular biosynthesis	P63871 P99093 P99076 P99129 Q7A5Y3 Q6GFV1 Q6GJB4 Q6GGT5 Q6GEC9 Q6GAW4 Q8NWU0
GO:0009058	5.74e-06	11	biosynthesis	P63871 P99093 P99076 P99129 Q7A5Y3 Q6GFV1 Q6GJB4 Q6GGT5 Q6GEC9 Q6GAW4 Q8NWU0
GO:0006139	1.39e-05	9	nucleobase, nucleoside, nucleotide and nucleic acid metabolism	P63844 P99156 Q7A732 P99129 Q7A5Y3 Q7A4R9 Q99V77 Q99W78 Q6GET9
GO:0044248	1.76e-05	8	cellular catabolism	P99148 P99135 P99076 Q6GH72 Q6GFV1 Q6GG12 Q6GHJ0 Q6GAW4
GO:0003674	2.56e-05	45	molecular_function	P99148 P99089 P63844 P63871 P0A019 P99110 P99093 P99156 P99086 P99135 P99076 Q7A732 P99129 Q7A5Y3 P99122 Q7A4R9 Q99UT4 Q99V77 Q99VH4 Q99SD6 Q99W92 Q99W78 Q6GHD5 O06446 Q6GH72 Q6GF43 Q6GIB2 Q6GFV1 Q6GG12 Q6GJB4 Q6GIC3 Q6GGY5 Q6GGT5 Q6GHJ0 Q6GIM7 Q6GIC0 Q6GEC9 Q6GEP2 Q6GET9 Q6GFY0 Q6GAW4 Q6G8L4 Q6G6J6 Q6G8F0 Q8NWU0
GO:0005975	4.19e-05	8	carbohydrate metabolism	P99148 P99135 Q6GHD5 Q6GG12 Q6GHJ0 Q6GAW4 Q6G8F0 Q8NWU0
GO:0006519	4.88e-05	7	amino acid and derivative metabolism	P63871 P99076 P99129 Q7A5Y3 Q6GFV1 Q6GJB4 Q6GEC9
GO:0006520	4.88e-05	7	amino acid metabolism	P63871 P99076 P99129 Q7A5Y3 Q6GFV1 Q6GJB4 Q6GEC9
GO:0008652	5.49e-05	5	amino acid biosynthesis	P63871 P99076 Q6GFV1 Q6GJB4 Q6GEC9
GO:0009309	5.49e-05	5	amine biosynthesis	P63871 P99076 Q6GFV1 Q6GJB4 Q6GEC9
GO:0044271	5.49e-05	5	nitrogen compound biosynthesis	P63871 P99076 Q6GFV1 Q6GJB4 Q6GEC9
GO:0006807	0.000123	7	nitrogen compound metabolism	P63871 P99076 P99129 Q7A5Y3 Q6GFV1 Q6GJB4 Q6GEC9
GO:0009308	0.000123	7	amine metabolism	P63871 P99076 P99129 Q7A5Y3 Q6GFV1 Q6GJB4 Q6GEC9
GO:0003676	0.000323	8	nucleic acid binding	P99148 P63844 P99156 Q7A732 Q7A4R9 Q99W78 O06446 Q6GGT5
GO:0006950	0.000353	6	response to stress	P99110 P99086 Q99TF3 Q99W78 Q6GH72 Q6GIB2
GO:0016020	0.000353	6	membrane	Q7A5C5 Q99W92 O06446 Q6GIC3 Q6GGY5 Q6GFY0
GO:0003824	0.000448	37	catalytic activity	P99148 P99089 P63871 P0A019 P99093 P99135 P99076 P99129 Q7A5Y3 P99122 Q99UT4 Q99V77 Q99VH4 Q99SD6 Q99W92 Q99W78 Q6GHD5 O06446 Q6GH72 Q6GIB2 Q6GFV1 Q6GG12 Q6GJB4 Q6GIC3 Q6GGY5 Q6GHJ0 Q6GIM7 Q6GIC0 Q6GEC9 Q6GEP2 Q6GET9 Q6GFY0 Q6GAW4 Q6G8L4 Q6G6J6 Q6G8F0 Q8NWU0
GO:0005515	0.000538	7	protein binding	P99110 P99086 Q99W78 O06446 Q6GF43 Q6GIB2 Q6GFY0
GO:0004175	0.000543	4	endopeptidase activity	P99089 Q99W92 Q6GIC3 Q6GFY0
GO:0006118	0.000543	4	electron transport	P99122 Q99VH4 Q6GH72 Q6GIM7
GO:0006350	0.000543	4	transcription	P63844 P99156 Q7A732 Q7A4R9
GO:0006457	0.000543	4	protein folding	P99110 P99086 Q6GF43 Q6GIB2
GO:0050896	0.00056	8	response to stimulus	P99110 P99086 Q7A4R9 Q99TF3 Q99W78 Q6GH72 Q6GIB2 Q8NWU0
GO:0006092	0.000971	5	main pathways of carbohydrate metabolism	P99148 P99135 Q6GG12 Q6GHJ0 Q6GAW4
GO:0009059	0.000971	5	macromolecule biosynthesis	P99129 Q7A5Y3 Q6GGT5 Q6GAW4 Q8NWU0
GO:0015980	0.000971	5	energy derivation by oxidation of organic compounds	P99148 P99135 Q6GG12 Q6GHJ0 Q6GAW4
GO:0042221	0.00163	6	response to chemical stimulus	P99110 P99086 Q7A4R9 Q6GH72 Q6GIB2 Q8NWU0
GO:0044262	0.00163	6	cellular carbohydrate metabolism	P99148 P99135 Q6GG12 Q6GHJ0 Q6GAW4 Q8NWU0
GO:0003677	0.00491	5	DNA binding	P63844 P99156 Q7A732 Q7A4R9 Q99W78
GO:0004252	0.00526	3	serine-type endopeptidase activity	P99089 Q6GIC3 Q6GFY0
GO:0006099	0.00526	3	tricarboxylic acid cycle	P99148 Q6GG12 Q6GHJ0
GO:0006986	0.00526	3	response to unfolded protein	P99110 P99086 Q6GIB2
GO:0008236	0.00526	3	serine-type peptidase activity	P99089 Q6GIC3 Q6GFY0
GO:0009109	0.00526	3	coenzyme catabolism	P99148 Q6GG12 Q6GHJ0
GO:0009607	0.00526	3	response to biotic stimulus	P99110 P99086 Q6GIB2
GO:0016875	0.00526	3	ligase activity, forming carbon-oxygen bonds	P0A019 P99129 Q7A5Y3
GO:0016876	0.00526	3	ligase activity, forming aminoacyl-tRNA and related compounds	P0A019 P99129 Q7A5Y3
GO:0046356	0.00526	3	acetyl-CoA catabolism	P99148 Q6GG12 Q6GHJ0
GO:0051187	0.00526	3	cofactor catabolism	P99148 Q6GG12 Q6GHJ0
GO:0051789	0.00526	3	response to protein stimulus	P99110 P99086 Q6GIB2
GO:0006355	0.00688	4	regulation of transcription, DNA-dependent	P63844 P99156 Q7A732 Q7A4R9
GO:0043283	0.00901	5	biopolymer metabolism	P99129 Q7A5Y3 Q99V77 Q99W92 Q99W78
GO:0016491	0.0144	11	oxidoreductase activity	P99093 P99076 P99122 Q99VH4 Q99SD6 Q6GH72 Q6GG12 Q6GIM7 Q6GEC9 Q6GEP2 Q6G8L4
GO:0043169	0.0148	4	cation binding	P99148 Q99W92 Q6GH72 Q6GEP2
GO:0046914	0.0148	4	transition metal ion binding	P99148 Q99W92 Q6GH72 Q6GEP2
GO:0006084	0.0194	3	acetyl-CoA metabolism	P99148 Q6GG12 Q6GHJ0
GO:0006412	0.0194	3	protein biosynthesis	P99129 Q7A5Y3 Q6GGT5
GO:0016209	0.0194	3	antioxidant activity	Q6GH72 Q6GIM7 Q6G8L4
GO:0016614	0.0194	3	oxidoreductase activity, acting on CH-OH group of donors	P99093 Q6GG12 Q6GEC9
GO:0016616	0.0194	3	oxidoreductase activity, acting on the CH-OH group of donors, NAD or NADP as acceptor	P99093 Q6GG12 Q6GEC9
GO:0030528	0.0194	3	transcription regulator activity	P63844 P99156 Q7A4R9
GO:0006508	0.0272	4	proteolysis	P99089 Q99W92 Q6GIC3 Q6GFY0
GO:0008233	0.0272	4	peptidase activity	P99089 Q99W92 Q6GIC3 Q6GFY0
GO:0006066	0.0448	3	alcohol metabolism	P99135 Q6GHD5 Q6GAW4
GO:0016070	0.0448	3	RNA metabolism	P99129 Q7A5Y3 Q99V77
GO:0045449	0.045	4	regulation of transcription	P63844 P99156 Q7A732 Q7A4R9
GO:0004812	0.05	2	aminoacyl-tRNA ligase activity	P99129 Q7A5Y3
GO:0005618	0.05	2	cell wall	P0A019 Q8NWU0
GO:0005737	0.05	2	cytoplasm	Q7A5Y3 Q6GIM7
GO:0006418	0.05	2	tRNA aminoacylation for protein translation	P99129 Q7A5Y3
GO:0006563	0.05	2	L-serine metabolism	P63871 Q6GEC9
GO:0006800	0.05	2	oxygen and reactive oxygen species metabolism	Q6GH72 Q6GIM7
GO:0008270	0.05	2	zinc ion binding	Q99W92 Q6GEP2
GO:0008483	0.05	2	transaminase activity	Q6GFV1 Q6GJB4
GO:0009055	0.05	2	electron carrier activity	P99122 Q6GIM7
GO:0009070	0.05	2	serine family amino acid biosynthesis	P63871 Q6GEC9
GO:0016835	0.05	2	carbon-oxygen lyase activity	P99148 P63871
GO:0030312	0.05	2	external encapsulating structure	P0A019 Q8NWU0
GO:0043038	0.05	2	amino acid activation	P99129 Q7A5Y3
GO:0043039	0.05	2	tRNA aminoacylation	P99129 Q7A5Y3

## Sheet: Table S6
Table S6. Gene Ontology Terms For Proteins Downregulated in Response to Ranalexin
Gene Ontology terms with Benjaminii-Hochberg FDR corrected p-value < 0.05 are shown for the downegulated proteomics dataset. Significance was calculated by Fisher’s test taking total identified protein (99% confidence) as the background reference.
Greying of p-value column applied for emphasis only
GO_term	p-value	Frequency	GO_term description	UniProt Accession(s)
GO:0044238	5.39e-14	12	primary metabolism	P64313 P65256 P99099 P99154 Q99SX9 Q6GI11 Q8NY69 Q8NY70 Q8NVG3 Q6GJH2 Q6GHC6 Q6GA09
GO:0044237	3.05e-13	12	cellular metabolism	P64313 P65256 P99099 P99154 Q99SX9 Q6GI11 Q8NY69 Q8NY70 Q8NVG3 Q6GJH2 Q6GHC6 Q6GA09
GO:0044249	3.23e-13	10	cellular biosynthesis	P99099 P99154 Q99SX9 Q6GI11 Q8NY69 Q8NY70 Q8NVG3 Q6GJH2 Q6GHC6 Q6GA09
GO:0009058	6.15e-13	10	biosynthesis	P99099 P99154 Q99SX9 Q6GI11 Q8NY69 Q8NY70 Q8NVG3 Q6GJH2 Q6GHC6 Q6GA09
GO:0008152	2.42e-12	12	metabolism	P64313 P65256 P99099 P99154 Q99SX9 Q6GI11 Q8NY69 Q8NY70 Q8NVG3 Q6GJH2 Q6GHC6 Q6GA09
GO:0050875	4.3e-11	12	cellular physiological process	P64313 P65256 P99099 P99154 Q99SX9 Q6GI11 Q8NY69 Q8NY70 Q8NVG3 Q6GJH2 Q6GHC6 Q6GA09
GO:0009987	5.31e-11	12	cellular process	P64313 P65256 P99099 P99154 Q99SX9 Q6GI11 Q8NY69 Q8NY70 Q8NVG3 Q6GJH2 Q6GHC6 Q6GA09
GO:0007582	1.75e-10	12	physiological process	P64313 P65256 P99099 P99154 Q99SX9 Q6GI11 Q8NY69 Q8NY70 Q8NVG3 Q6GJH2 Q6GHC6 Q6GA09
GO:0009117	1.22e-09	6	nucleotide metabolism	P99099 Q99SX9 Q6GI11 Q8NY69 Q8NY70 Q6GA09
GO:0009165	1.22e-09	6	nucleotide biosynthesis	P99099 Q99SX9 Q6GI11 Q8NY69 Q8NY70 Q6GA09
GO:0006139	7.79e-09	7	nucleobase, nucleoside, nucleotide and nucleic acid metabolism	P99099 Q99SX9 Q6GI11 Q8NY69 Q8NY70 Q8NVG3 Q6GA09
GO:0006164	1.09e-08	5	purine nucleotide biosynthesis	P99099 Q99SX9 Q6GI11 Q8NY69 Q8NY70
GO:0006163	1.09e-08	5	purine nucleotide metabolism	P99099 Q99SX9 Q6GI11 Q8NY69 Q8NY70
GO:0008150	1.24e-08	12	biological_process	P64313 P65256 P99099 P99154 Q99SX9 Q6GI11 Q8NY69 Q8NY70 Q8NVG3 Q6GJH2 Q6GHC6 Q6GA09
GO:0043170	1.9e-05	6	macromolecule metabolism	P64313 P65256 P99154 Q8NY69 Q8NVG3 Q6GJH2
GO:0005737	2.87e-05	3	cytoplasm	P65256 Q8NY69 Q6GHC6
GO:0009259	2.87e-05	3	ribonucleotide metabolism	Q99SX9 Q8NY69 Q8NY70
GO:0009152	2.87e-05	3	purine ribonucleotide biosynthesis	Q99SX9 Q8NY69 Q8NY70
GO:0009260	2.87e-05	3	ribonucleotide biosynthesis	Q99SX9 Q8NY69 Q8NY70
GO:0009150	2.87e-05	3	purine ribonucleotide metabolism	Q99SX9 Q8NY69 Q8NY70
GO:0016879	0.000279	3	ligase activity, forming carbon-nitrogen bonds	P99099 Q8NY69 Q6GHC6
GO:0009059	0.000279	3	macromolecule biosynthesis	P99154 Q8NVG3 Q6GJH2
GO:0000166	0.000548	3	nucleotide binding	P99099 Q8NY69 Q6GHC6
GO:0044262	0.000945	3	cellular carbohydrate metabolism	P65256 Q8NVG3 Q6GJH2
GO:0005975	0.000945	3	carbohydrate metabolism	P65256 Q8NVG3 Q6GJH2
GO:0030312	0.00126	2	external encapsulating structure	Q8NVG3 Q6GJH2
GO:0009167	0.00126	2	purine ribonucleoside monophosphate metabolism	Q8NY69 Q8NY70
GO:0009156	0.00126	2	ribonucleoside monophosphate biosynthesis	Q8NY69 Q8NY70
GO:0008360	0.00126	2	regulation of cell shape	Q8NVG3 Q6GJH2
GO:0000287	0.00126	2	magnesium ion binding	P99099 Q6GJH2
GO:0046037	0.00126	2	GMP metabolism	Q8NY69 Q8NY70
GO:0009168	0.00126	2	purine ribonucleoside monophosphate biosynthesis	Q8NY69 Q8NY70
GO:0009161	0.00126	2	ribonucleoside monophosphate metabolism	Q8NY69 Q8NY70
GO:0005618	0.00126	2	cell wall	Q8NVG3 Q6GJH2
GO:0009126	0.00126	2	purine nucleoside monophosphate metabolism	Q8NY69 Q8NY70
GO:0009252	0.00126	2	peptidoglycan biosynthesis	Q8NVG3 Q6GJH2
GO:0006541	0.00126	2	glutamine metabolism	Q8NY69 Q6GHC6
GO:0009064	0.00126	2	glutamine family amino acid metabolism	Q8NY69 Q6GHC6
GO:0009124	0.00126	2	nucleoside monophosphate biosynthesis	Q8NY69 Q8NY70
GO:0009127	0.00126	2	purine nucleoside monophosphate biosynthesis	Q8NY69 Q8NY70
GO:0006177	0.00126	2	GMP biosynthesis	Q8NY69 Q8NY70
GO:0009123	0.00126	2	nucleoside monophosphate metabolism	Q8NY69 Q8NY70
GO:0009308	0.00149	3	amine metabolism	Q8NY69 Q8NVG3 Q6GHC6
GO:0006807	0.00149	3	nitrogen compound metabolism	Q8NY69 Q8NVG3 Q6GHC6
GO:0044260	0.00309	3	cellular macromolecule metabolism	P64313 P99154 Q6GJH2
GO:0000270	0.00371	2	peptidoglycan metabolism	Q8NVG3 Q6GJH2
GO:0016051	0.00371	2	carbohydrate biosynthesis	Q8NVG3 Q6GJH2
GO:0016614	0.00371	2	oxidoreductase activity, acting on CH-OH group of donors	P65256 Q8NY70
GO:0016616	0.00371	2	oxidoreductase activity, acting on the CH-OH group of donors, NAD or NADP as acceptor	P65256 Q8NY70
GO:0005575	0.00447	6	cellular_component	P65256 P99154 Q8NY69 Q8NVG3 Q6GJH2 Q6GHC6
GO:0044464	0.00447	6	cell part	P65256 P99154 Q8NY69 Q8NVG3 Q6GJH2 Q6GHC6
GO:0008168	0.00731	2	methyltransferase activity	Q6GI11 Q8NY69
GO:0003674	0.00966	12	molecular_function	P64313 P65256 P99099 P99154 Q99SX9 Q6GI11 Q8NY69 Q8NY70 Q8NVG3 Q6GJH2 Q6GHC6 Q6GA09
GO:0005488	0.0103	6	binding	P64313 P99099 Q8NY69 Q8NY70 Q6GJH2 Q6GHC6
GO:0016741	0.012	2	transferase activity, transferring one-carbon groups	Q6GI11 Q8NY69
GO:0043169	0.012	2	cation binding	P64313 Q8NY70
GO:0017076	0.012	2	purine nucleotide binding	P99099 Q8NY69
GO:0043167	0.0157	4	ion binding	P64313 P99099 Q8NY70 Q6GJH2
GO:0046872	0.0157	4	metal ion binding	P64313 P99099 Q8NY70 Q6GJH2
GO:0006519	0.0177	2	amino acid and derivative metabolism	Q8NY69 Q6GHC6
GO:0006520	0.0177	2	amino acid metabolism	Q8NY69 Q6GHC6
GO:0006082	0.0244	2	organic acid metabolism	Q8NY69 Q6GHC6
GO:0019752	0.0244	2	carboxylic acid metabolism	Q8NY69 Q6GHC6
GO:0044267	0.0321	2	cellular protein metabolism	P64313 P99154
GO:0003824	0.0332	10	catalytic activity	P65256 P99099 Q99SX9 Q6GI11 Q8NY69 Q8NY70 Q8NVG3 Q6GJH2 Q6GHC6 Q6GA09
GO:0044424	0.0373	4	intracellular part	P65256 P99154 Q8NY69 Q6GHC6
GO:0043283	0.0406	2	biopolymer metabolism	Q8NY69 Q6GJH2
GO:0016829	0.05	2	lyase activity	Q99SX9 Q6GA09
GO:0016211	0.05	1	ammonia ligase activity	Q6GHC6
GO:0003735	0.05	1	structural constituent of ribosome	P99154
GO:0008760	0.05	1	UDP-N-acetylglucosamine 1-carboxyvinyltransferase activity	Q8NVG3
GO:0009084	0.05	1	glutamine family amino acid biosynthesis	Q6GHC6
GO:0043228	0.05	1	non-membrane-bound organelle	P99154
GO:0006457	0.05	1	protein folding	P64313
GO:0019276	0.05	1	UDP-N-acetylgalactosamine metabolism	Q8NVG3
GO:0016765	0.05	1	transferase activity, transferring alkyl or aryl (other than methyl) groups	Q8NVG3
GO:0046112	0.05	1	nucleobase biosynthesis	Q6GA09
GO:0019277	0.05	1	UDP-N-acetylgalactosamine biosynthesis	Q8NVG3
GO:0031420	0.05	1	alkali metal ion binding	Q8NY70
GO:0003922	0.05	1	GMP synthase (glutamine-hydrolyzing) activity	Q8NY69
GO:0005840	0.05	1	ribosome	P99154
GO:0005524	0.05	1	ATP binding	Q8NY69
GO:0019186	0.05	1	acyl-CoA N-acyltransferase activity	Q6GJH2
GO:0009399	0.05	1	nitrogen fixation	Q6GHC6
GO:0003977	0.05	1	UDP-N-acetylglucosamine diphosphorylase activity	Q6GJH2
GO:0019134	0.05	1	glucosamine-1-phosphate N-acetyltransferase activity	Q6GJH2
GO:0004018	0.05	1	adenylosuccinate lyase activity	Q99SX9
GO:0006206	0.05	1	pyrimidine base metabolism	Q6GA09
GO:0003937	0.05	1	IMP cyclohydrolase activity	Q6GI11
GO:0000902	0.05	1	cell morphogenesis	Q6GJH2
GO:0016814	0.05	1	hydrolase activity, acting on carbon-nitrogen (but not peptide) bonds, in cyclic amidines	Q6GI11
GO:0004459	0.05	1	L-lactate dehydrogenase activity	P65256
GO:0005198	0.05	1	structural molecule activity	P99154
GO:0042026	0.05	1	protein refolding	P64313
GO:0004356	0.05	1	glutamate-ammonia ligase activity	Q6GHC6
GO:0030955	0.05	1	potassium ion binding	Q8NY70
GO:0006221	0.05	1	pyrimidine nucleotide biosynthesis	Q6GA09
GO:0009653	0.05	1	morphogenesis	Q6GJH2
GO:0004590	0.05	1	orotidine-5'-phosphate decarboxylase activity	Q6GA09
GO:0019856	0.05	1	pyrimidine base biosynthesis	Q6GA09
GO:0019001	0.05	1	guanyl nucleotide binding	P99099
GO:0003938	0.05	1	IMP dehydrogenase activity	Q8NY70
GO:0005525	0.05	1	GTP binding	P99099
GO:0006207	0.05	1	'de novo' pyrimidine base biosynthesis	Q6GA09
GO:0004019	0.05	1	adenylosuccinate synthase activity	P99099
GO:0043229	0.05	1	intracellular organelle	P99154
GO:0043232	0.05	1	intracellular non-membrane-bound organelle	P99154
GO:0006542	0.05	1	glutamine biosynthesis	Q6GHC6
GO:0016842	0.05	1	amidine-lyase activity	Q99SX9
GO:0008270	0.05	1	zinc ion binding	P64313
GO:0019238	0.05	1	cyclohydrolase activity	Q6GI11
GO:0043226	0.05	1	organelle	P99154
GO:0016840	0.05	1	carbon-nitrogen lyase activity	Q99SX9
GO:0004808	0.05	1	tRNA (5-methylaminomethyl-2-thiouridylate)-methyltransferase activity	Q8NY69
GO:0006100	0.05	1	tricarboxylic acid cycle intermediate metabolism	P65256
GO:0016880	0.05	1	acid-ammonia (or amide) ligase activity	Q6GHC6
GO:0004643	0.05	1	phosphoribosylaminoimidazolecarboxamide formyltransferase activity	Q6GI11
GO:0006220	0.05	1	pyrimidine nucleotide metabolism	Q6GA09
GO:0004457	0.05	1	lactate dehydrogenase activity	P65256
GO:0009225	0.05	1	nucleotide-sugar metabolism	Q8NVG3
GO:0008175	0.05	1	tRNA methyltransferase activity	Q8NY69
GO:0007049	0.05	1	cell cycle	Q8NVG3
GO:0046349	0.05	1	amino sugar biosynthesis	Q8NVG3

## Sheet: Table S7
Table S7. Gene Ontology Terms For Transcripts Downregulated in Response to Ranalexin.
Gene Ontology terms with Benjaminii-Hochberg FDR corrected p-value < 0.05 are shown for the downregulated microarray dataset. Significance was calculated by Fisher’s test taking total identified transcripts as the background reference.
GO_term	p-value	Frequency	GO_term description	UniProt Accession(s)
GO:0044419	9.36e-10	14	interspecies interaction between organisms	Q6GJK9 Q6GF36 Q6GDH2 Q6GK28 Q6GK26 Q6GK27 Q6GK25 Q6GK24 Q6GK29 Q6GF37 Q6GKJ3 Q6GDN3 Q6GI34 Q6GI35
GO:0044403	9.36e-10	14	symbiosis, encompassing mutualism through parasitism	Q6GJK9 Q6GF36 Q6GDH2 Q6GK28 Q6GK26 Q6GK27 Q6GK25 Q6GK24 Q6GK29 Q6GF37 Q6GKJ3 Q6GDN3 Q6GI34 Q6GI35
GO:0009405	9.36e-10	14	pathogenesis	Q6GJK9 Q6GF36 Q6GDH2 Q6GK28 Q6GK26 Q6GK27 Q6GK25 Q6GK24 Q6GK29 Q6GF37 Q6GKJ3 Q6GDN3 Q6GI34 Q6GI35
GO:0051704	2.37e-09	14	interaction between organisms	Q6GJK9 Q6GF36 Q6GDH2 Q6GK28 Q6GK26 Q6GK27 Q6GK25 Q6GK24 Q6GK29 Q6GF37 Q6GKJ3 Q6GDN3 Q6GI34 Q6GI35
GO:0043170	0.00022	5	macromolecule metabolism	Q6GKB1 Q6GK73 Q6GI34 Q6GI35 Q6GIM2
GO:0016020	0.000906	27	membrane	Q6GF36 Q6GDH2 Q6GH88 Q6GK28 Q6GK27 Q6GK25 Q6GK24 Q6GF37 Q6GJE8 Q6GJA6 Q6GKJ4 Q6GE15 Q6GEI0 Q6GF29 Q6GKJ1 Q6GJ38 Q6GIQ7 Q6GDB1 Q6GIQ8 Q6GDR0 Q6GIQ6 Q6GJ37 Q6GE94 Q6GDT1 Q6GK34 Q6GE68 Q6GH16
GO:0009986	0.00159	5	cell surface	Q6GDH2 Q6GJA6 Q6GKJ4 Q6GKS2 Q6GDB2
GO:0006810	0.00367	25	transport	Q6GJE8 Q6GEV4 Q6GE65 Q6GEQ2 Q6GEI0 Q6GF29 Q6GKJ0 Q6GIQ5 Q6GKJ1 Q6GJ38 Q6GIQ7 Q6GDB1 Q6GIQ8 Q6GKG2 Q6GEF5 Q6GJ39 Q6GE82 Q6GDR0 Q6GIQ6 Q6GJ37 Q6GE94 Q6GDT1 Q6GK34 Q6GE68 Q6GH16
GO:0008152	0.00552	28	metabolism	Q6GJK9 Q6GHN3 Q6GHN2 Q6GH88 Q6GGG2 Q6GHC6 Q6GKB1 Q6GJH1 Q6GK73 Q6GI18 Q6GHN4 Q6GHN7 Q6GKJ3 Q6GI34 Q6GI35 Q6GGY0 Q6GJ97 Q6GEV4 Q6GDS1 Q6GKJ4 Q6GE46 Q6GE36 Q6GIC9 Q6GD99 Q6GE32 Q6GJB5 Q6GKS2 Q6GIM2
GO:0051234	0.00667	25	establishment of localization	Q6GJE8 Q6GEV4 Q6GE65 Q6GEQ2 Q6GEI0 Q6GF29 Q6GKJ0 Q6GIQ5 Q6GKJ1 Q6GJ38 Q6GIQ7 Q6GDB1 Q6GIQ8 Q6GKG2 Q6GEF5 Q6GJ39 Q6GE82 Q6GDR0 Q6GIQ6 Q6GJ37 Q6GE94 Q6GDT1 Q6GK34 Q6GE68 Q6GH16
GO:0006221	0.0103	4	pyrimidine nucleotide biosynthesis	Q6GHN3 Q6GHN2 Q6GHN4 Q6GGY0
GO:0043283	0.0124	1	biopolymer metabolism	Q6GKB1
GO:0042597	0.0204	3	periplasmic space	Q6GKG2 Q6GEF5 Q6GJ39
GO:0030288	0.0204	3	periplasmic space (sensu Proteobacteria)	Q6GKG2 Q6GEF5 Q6GJ39
GO:0044237	0.0206	25	cellular metabolism	Q6GJK9 Q6GHN3 Q6GHN2 Q6GH88 Q6GGG2 Q6GHC6 Q6GKB1 Q6GJH1 Q6GK73 Q6GI18 Q6GHN4 Q6GHN7 Q6GKJ3 Q6GI34 Q6GI35 Q6GGY0 Q6GEV4 Q6GKJ4 Q6GE46 Q6GE36 Q6GIC9 Q6GD99 Q6GJB5 Q6GKS2 Q6GIM2
GO:0044464	0.0239	41	cell part	Q6GJK9 Q6GF36 Q6GHN2 Q6GDH2 Q6GH88 Q6GK28 Q6GK27 Q6GK25 Q6GK24 Q6GGG2 Q6GHC6 Q6GF37 Q6GK73 Q6GKJ3 Q6GJE8 Q6GJA6 Q6GEV4 Q6GKJ4 Q6GE15 Q6GE46 Q6GEI0 Q6GF29 Q6GKJ1 Q6GJ38 Q6GIQ7 Q6GDB1 Q6GIQ8 Q6GKG2 Q6GEF5 Q6GJ39 Q6GKS2 Q6GDB2 Q6GE82 Q6GDR0 Q6GIQ6 Q6GJ37 Q6GE94 Q6GDT1 Q6GK34 Q6GE68 Q6GH16
GO:0044462	0.0251	4	external encapsulating structure part	Q6GKG2 Q6GEF5 Q6GJ39 Q6GDB2
GO:0006220	0.0251	4	pyrimidine nucleotide metabolism	Q6GHN3 Q6GHN2 Q6GHN4 Q6GGY0
GO:0005575	0.0268	42	cellular_component	Q6GJK9 Q6GF36 Q6GHN2 Q6GDH2 Q6GH88 Q6GK28 Q6GK27 Q6GK25 Q6GK24 Q6GGG2 Q6GHC6 Q6GF37 Q6GK73 Q6GKJ3 Q6GJE8 Q6GJA6 Q6GEV4 Q6GKJ4 Q6GE15 Q6GE46 Q6GE36 Q6GEI0 Q6GF29 Q6GKJ1 Q6GJ38 Q6GIQ7 Q6GDB1 Q6GIQ8 Q6GKG2 Q6GEF5 Q6GJ39 Q6GKS2 Q6GDB2 Q6GE82 Q6GDR0 Q6GIQ6 Q6GJ37 Q6GE94 Q6GDT1 Q6GK34 Q6GE68 Q6GH16
GO:0009165	0.0315	7	nucleotide biosynthesis	Q6GHN3 Q6GHN2 Q6GJH1 Q6GI18 Q6GHN4 Q6GGY0 Q6GEV4
GO:0006827	0.0394	3	high affinity iron ion transport	Q6GEQ2 Q6GKJ0 Q6GIQ5
GO:0009117	0.0426	8	nucleotide metabolism	Q6GHN3 Q6GHN2 Q6GJH1 Q6GI18 Q6GHN4 Q6GGY0 Q6GEV4 Q6GKS2
GO:0004088	0.0481	2	carbamoyl-phosphate synthase (glutamine-hydrolyzing) activity	Q6GHN3 Q6GHN2
GO:0004086	0.0481	2	carbamoyl-phosphate synthase activity	Q6GHN3 Q6GHN2
GO:0044238	0.05	20	primary metabolism	Q6GHN3 Q6GHN2 Q6GH88 Q6GGG2 Q6GHC6 Q6GKB1 Q6GJH1 Q6GK73 Q6GI18 Q6GHN4 Q6GHN7 Q6GKJ3 Q6GI34 Q6GI35 Q6GGY0 Q6GEV4 Q6GE46 Q6GD99 Q6GKS2 Q6GIM2

## Sheet: Table S8
Table S8. Intermodular Hubs
The below genes are in the top 10% of both degree and betweenness centrality and were not assigned to a module by MCL clustering
* genes upregulated by ranalexin
# genes downregulated by ranalexin
Gene Locus Identifier	Betweenness	Degree	Description
*SAR0512	0.0186	74	ftsH; putative cell division protein (EC:3.4.24.-)
SAR1261	0.0159	71	recA; recombinase A
SAR1211	0.0129	75	putative cell division protein
SAR1026	0.0105	48	atl; bifunctional autolysin precursor (EC:3.5.1.28); K01227 mannosyl-glycoprotein endo-beta-N-acetylglucosaminidase [EC:3.2.1.96]
SAR0813	0.0101	55	uvrA; excinuclease ABC subunit A
SAR2579	0.00996	44	gtaB; UTP--glucose-1-phosphate uridylyltransferase (EC:2.7.7.9)
SAR2215	0.00878	85	pyrG; CTP synthetase (EC:6.3.4.2)
SAR1776	0.00877	77	pyk, pykA; pyruvate kinase (EC:2.7.1.40)
#SAR1284	0.00799	64	glnA; glutamine synthetase (EC:6.3.1.2)
SAR1352	0.00788	61	transketolase
SAR1123	0.00779	56	murI; glutamate racemase (EC:5.1.1.3)
SAR0016	0.00746	66	dnaC; replicative DNA helicase (EC:3.6.1.-)
SAR2309	0.00735	101	rpoA; DNA-directed RNA polymerase subunit alpha (EC:2.7.7.6)
SAR2048	0.0072	47	hypothetical protein
SAR0529	0.00625	48	radA; DNA repair protein RadA
SAR2170	0.00624	61	ddl; D-alanyl-alanine synthetase A (EC:6.3.2.4)
SAR0736	0.00615	45	uppP; undecaprenyl pyrophosphate phosphatase (EC:3.6.1.27)
SAR1673	0.00592	75	aroE; shikimate 5-dehydrogenase (EC:1.1.1.25)
SAR1597	0.00587	53	putative DNA repair protein
SAR1491	0.00582	43	hypothetical protein
SAR1185	0.00577	67	gmk; guanylate kinase
SAR1194	0.00551	58	hypothetical protein
#SAR0500	0.00539	59	gcaD, tms, tms-26; putative UDP-N-acetylglucosamine pyrophosphorylase (EC:2.7.7.23)
SAR1716	0.00538	64	putative single-stranded-DNA-specific exonuclease
SAR0801	0.00529	50	putative glycosyl transferase
SAR0217	0.0052	50	formate acetyltransferase (EC:2.3.1.54)
SAR1278	0.00514	60	miaA; tRNA delta(2)-isopentenylpyrophosphate transferase (EC:2.5.1.8)
*SAR0829	0.00513	67	pgk; phosphoglycerate kinase (EC:2.7.2.3)
SAR2140	0.00504	57	ilvD; dihydroxy-acid dehydratase (EC:4.2.1.9)
SAR1188	0.0048	62	priA; primosomal protein N'
SAR0988	0.00478	46	murE; UDP-N-acetylmuramoylalanyl-D-glutamate--L-lysine ligase (EC:6.3.2.13)
SAR1843	0.00468	55	leuS; leucyl-tRNA synthetase (EC:6.1.1.4)
SAR1996	0.00465	57	lig; DNA ligase
SAR1236	0.00457	58	uppS; undecaprenyl pyrophosphate synthetase (EC:2.5.1.31)
SAR1406	0.0045	55	asd; aspartate semialdehyde dehydrogenase
*SAR2116	0.00432	46	groEL, groL, hsp60, mopA; chaperonin GroEL
SAR1606	0.00431	43	efp; elongation factor P
SAR1724	0.00427	54	obgE, cgtA, obg, yhbZ; GTPase ObgE
SAR0547	0.00425	90	rpoB; DNA-directed RNA polymerase subunit beta (EC:2.7.7.6)
SAR2302	0.0042	66	truA, hisT; tRNA pseudouridine synthase A (EC:5.4.99.12)
SAR0535	0.0041	52	yacO; SpoU rRNA methylase family protein
SAR1719	0.00408	65	tgt; queuine tRNA-ribosyltransferase (EC:2.4.2.29)
SAR1851	0.00403	53	ribA; riboflavin biosynthesis protein (EC:3.5.4.25); K01497 GTP cyclohydrolase II [EC:3.5.4.25]
SAR0548	0.00396	82	rpoC; DNA-directed RNA polymerase subunit beta' (EC:2.7.7.6)
SAR2201	0.00395	66	glyA; serine hydroxymethyltransferase (EC:2.1.2.1)
SAR1697	0.00393	57	alaS; alanyl-tRNA synthetase (EC:6.1.1.7)
SAR1743	0.00384	56	valS; valyl-tRNA synthetase (EC:6.1.1.9)
SAR1250	0.00382	65	pnpA, comR; polynucleotide phosphorylase/polyadenylase (EC:2.7.7.8)
#SAR0501	0.00381	62	prs; ribose-phosphate pyrophosphokinase (EC:2.7.6.1)
SAR1440	0.00378	48	thyA, thyE; thymidylate synthase (EC:2.1.1.45)
SAR1582	0.00359	57	zwf; glucose-6-phosphate 1-dehydrogenase (EC:1.1.1.49)
SAR1187	0.00358	54	putative flavoprotein ; K01598 phosphopantothenoylcysteine decarboxylase [EC:4.1.1.36]
SAR1248	0.00357	46	putative riboflavin biosynthesis protein
SAR2314	0.00353	72	adk; adenylate kinase (EC:2.7.4.3)
#SAR0017	0.00351	66	purA; adenylosuccinate synthetase (EC:6.3.4.4)
SAR1486	0.0035	52	cmk, jofC; cytidylate kinase (EC:2.7.4.14)
SAR1197	0.00348	49	hypothetical protein
SAR1781	0.00342	48	dnaE; DNA polymerase III alpha subunit (EC:2.7.7.7)
