# Supplementary material for: Global network analysis of drug tolerance, mode of action and virulence in methicillin-resistant S. aureus
Source: BMC Syst Biol. 2011 May 12;5:68. doi: 10.1186/1752-0509-5-68 (PMC3123200; doi:10.1186/1752-0509-5-68)
Supplement: Additional file 3 — MRSA-252 gene functional association network. A zip archive of the functional association network in tabdelimited, SIF and GML formats. [file 1752-0509-5-68-S3.ZIP]

Archive with 4 entries (4 files):
- MRSA-252_network.gml
- MRSA-252_network.sif
- MRSA-252_network.tab
- README
