# Supplementary material for: Global network analysis of drug tolerance, mode of action and virulence in methicillin-resistant S. aureus
Source: BMC Syst Biol. 2011 May 12;5:68. doi: 10.1186/1752-0509-5-68 (PMC3123200; doi:10.1186/1752-0509-5-68)
Supplement: Additional file 3 — MRSA-252 gene functional association network. A zip archive of the functional association network in tabdelimited, SIF and GML formats. [file 1752-0509-5-68-S3.ZIP › MRSA-252_network.gml]

Creator	"Cytoscape"
Version	1.0
graph	[
	node	[
		root_index	-2454
		id	-2454
		graphics	[
			x	1071.210693359375
			y	1202.59716796875
			w	40.0
			h	40.0
			fill	"#ff9999"
			type	"ellipse"
			outline	"#666666"
			outline_width	1.5
		]
		label	"SAR0531"
	]
	node	[
		root_index	-2453
		id	-2453
		graphics	[
			x	1115.4012451171875
			y	1266.0765380859375
			w	40.0
			h	40.0
			fill	"#ff9999"
			type	"ellipse"
			outline	"#666666"
			outline_width	1.5
		]
		label	"SAR1662"
	]
	node	[
		root_index	-2456
		id	-2456
		graphics	[
			x	869.4985961914062
			y	1597.3587646484375
			w	40.0
			h	40.0
			fill	"#ff9999"
			type	"ellipse"
			outline	"#666666"
			outline_width	1.5
		]
		label	"SAR1663"
	]
	node	[
		root_index	-2455
		id	-2455
		graphics	[
			x	1197.9298095703125
			y	1123.131103515625
			w	40.0
			h	40.0
			fill	"#ff9999"
			type	"ellipse"
			outline	"#666666"
			outline_width	1.5
		]
		label	"SAR1664"
	]
	node	[
		root_index	-2450
		id	-2450
		graphics	[
			x	1248.9990234375
			y	959.2767944335938
			w	40.0
			h	40.0
			fill	"#ff9999"
			type	"ellipse"
			outline	"#666666"
			outline_width	1.5
		]
		label	"SAR0126"
	]
	node	[
		root_index	-2449
		id	-2449
		graphics	[
			x	1308.8272705078125
			y	801.7286376953125
			w	40.0
			h	40.0
			fill	"#ff9999"
			type	"ellipse"
			outline	"#666666"
			outline_width	1.5
		]
		label	"SAR0127"
	]
	node	[
		root_index	-2452
		id	-2452
		graphics	[
			x	1227.5992431640625
			y	1227.769775390625
			w	40.0
			h	40.0
			fill	"#ff9999"
			type	"ellipse"
			outline	"#666666"
			outline_width	1.5
		]
		label	"SAR0530"
	]
	node	[
		root_index	-2451
		id	-2451
		graphics	[
			x	1180.626220703125
			y	790.5985107421875
			w	40.0
			h	40.0
			fill	"#ff9999"
			type	"ellipse"
			outline	"#666666"
			outline_width	1.5
		]
		label	"SAR0125"
	]
	node	[
		root_index	-2462
		id	-2462
		graphics	[
			x	1058.9459228515625
			y	1574.44873046875
			w	40.0
			h	40.0
			fill	"#ff9999"
			type	"ellipse"
			outline	"#666666"
			outline_width	1.5
		]
		label	"SAR0537"
	]
	node	[
		root_index	-2461
		id	-2461
		graphics	[
			x	1116.36279296875
			y	1219.0267333984375
			w	40.0
			h	40.0
			fill	"#ff9999"
			type	"ellipse"
			outline	"#666666"
			outline_width	1.5
		]
		label	"SAR0536"
	]
	node	[
		root_index	-2464
		id	-2464
		graphics	[
			x	1089.6336669921875
			y	1051.48193359375
			w	40.0
			h	40.0
			fill	"#ff9999"
			type	"ellipse"
			outline	"#666666"
			outline_width	1.5
		]
		label	"SAR1666"
	]
	node	[
		root_index	-2463
		id	-2463
		graphics	[
			x	1168.6644287109375
			y	1338.192138671875
			w	40.0
			h	40.0
			fill	"#ff9999"
			type	"ellipse"
			outline	"#666666"
			outline_width	1.5
		]
		label	"SAR0534"
	]
	node	[
		root_index	-2458
		id	-2458
		graphics	[
			x	1057.4515380859375
			y	1875.5518798828125
			w	40.0
			h	40.0
			fill	"#ff9999"
			type	"ellipse"
			outline	"#666666"
			outline_width	1.5
		]
		label	"SAR0538"
	]
	node	[
		root_index	-2457
		id	-2457
		graphics	[
			x	999.787109375
			y	1263.060791015625
			w	40.0
			h	40.0
			fill	"#ff9999"
			type	"ellipse"
			outline	"#666666"
			outline_width	1.5
		]
		label	"SAR1660"
	]
	node	[
		root_index	-2460
		id	-2460
		graphics	[
			x	964.2827758789062
			y	1659.033447265625
			w	40.0
			h	40.0
			fill	"#ff9999"
			type	"ellipse"
			outline	"#666666"
			outline_width	1.5
		]
		label	"SAR0539"
	]
	node	[
		root_index	-2459
		id	-2459
		graphics	[
			x	1219.3111572265625
			y	1137.1351318359375
			w	40.0
			h	40.0
			fill	"#ff9999"
			type	"ellipse"
			outline	"#666666"
			outline_width	1.5
		]
		label	"SAR1669"
	]
	node	[
		root_index	-2437
		id	-2437
		graphics	[
			x	1096.3692626953125
			y	1288.765625
			w	40.0
			h	40.0
			fill	"#ff9999"
			type	"ellipse"
			outline	"#666666"
			outline_width	1.5
		]
		label	"SAR1656"
	]
	node	[
		root_index	-2438
		id	-2438
		graphics	[
			x	813.9119873046875
			y	1148.0587158203125
			w	40.0
			h	40.0
			fill	"#ff9999"
			type	"ellipse"
			outline	"#666666"
			outline_width	1.5
		]
		label	"SAR0523"
	]
	node	[
		root_index	-2439
		id	-2439
		graphics	[
			x	963.46923828125
			y	1275.6712646484375
			w	40.0
			h	40.0
			fill	"#ff9999"
			type	"ellipse"
			outline	"#666666"
			outline_width	1.5
		]
		label	"SAR1655"
	]
	node	[
		root_index	-2440
		id	-2440
		graphics	[
			x	1489.9287109375
			y	1425.35888671875
			w	40.0
			h	40.0
			fill	"#ff9999"
			type	"ellipse"
			outline	"#666666"
			outline_width	1.5
		]
		label	"SAR0524"
	]
	node	[
		root_index	-2433
		id	-2433
		graphics	[
			x	924.38037109375
			y	1253.231689453125
			w	40.0
			h	40.0
			fill	"#ff9999"
			type	"ellipse"
			outline	"#666666"
			outline_width	1.5
		]
		label	"SAR1658"
	]
	node	[
		root_index	-2434
		id	-2434
		graphics	[
			x	535.3818359375
			y	975.388427734375
			w	40.0
			h	40.0
			fill	"#ff9999"
			type	"ellipse"
			outline	"#666666"
			outline_width	1.5
		]
		label	"SAR0521"
	]
	node	[
		root_index	-2435
		id	-2435
		graphics	[
			x	968.7548217773438
			y	1326.7752685546875
			w	40.0
			h	40.0
			fill	"#ff9999"
			type	"ellipse"
			outline	"#666666"
			outline_width	1.5
		]
		label	"SAR1657"
	]
	node	[
		root_index	-2436
		id	-2436
		graphics	[
			x	813.862548828125
			y	1317.5299072265625
			w	40.0
			h	40.0
			fill	"#ff9999"
			type	"ellipse"
			outline	"#666666"
			outline_width	1.5
		]
		label	"SAR0522"
	]
	node	[
		root_index	-2445
		id	-2445
		graphics	[
			x	1443.124755859375
			y	698.9902954101562
			w	40.0
			h	40.0
			fill	"#ff9999"
			type	"ellipse"
			outline	"#666666"
			outline_width	1.5
		]
		label	"SAR0121"
	]
	node	[
		root_index	-2446
		id	-2446
		graphics	[
			x	1125.2918701171875
			y	918.96533203125
			w	40.0
			h	40.0
			fill	"#ff9999"
			type	"ellipse"
			outline	"#666666"
			outline_width	1.5
		]
		label	"SAR0120"
	]
	node	[
		root_index	-2447
		id	-2447
		graphics	[
			x	783.9815673828125
			y	798.7527465820312
			w	40.0
			h	40.0
			fill	"#ff9999"
			type	"ellipse"
			outline	"#666666"
			outline_width	1.5
		]
		label	"SAR0129"
	]
	node	[
		root_index	-2448
		id	-2448
		graphics	[
			x	806.0000610351562
			y	638.2108154296875
			w	40.0
			h	40.0
			fill	"#ff9999"
			type	"ellipse"
			outline	"#666666"
			outline_width	1.5
		]
		label	"SAR0128"
	]
	node	[
		root_index	-2441
		id	-2441
		graphics	[
			x	1015.1448974609375
			y	1170.22119140625
			w	40.0
			h	40.0
			fill	"#ff9999"
			type	"ellipse"
			outline	"#666666"
			outline_width	1.5
		]
		label	"SAR1654"
	]
	node	[
		root_index	-2442
		id	-2442
		graphics	[
			x	1434.43603515625
			y	756.9967041015625
			w	40.0
			h	40.0
			fill	"#ff9999"
			type	"ellipse"
			outline	"#666666"
			outline_width	1.5
		]
		label	"SAR0124"
	]
	node	[
		root_index	-2443
		id	-2443
		graphics	[
			x	1468.47021484375
			y	776.53271484375
			w	40.0
			h	40.0
			fill	"#ff9999"
			type	"ellipse"
			outline	"#666666"
			outline_width	1.5
		]
		label	"SAR0123"
	]
	node	[
		root_index	-2444
		id	-2444
		graphics	[
			x	1388.1363525390625
			y	871.5653076171875
			w	40.0
			h	40.0
			fill	"#ff9999"
			type	"ellipse"
			outline	"#666666"
			outline_width	1.5
		]
		label	"SAR0122"
	]
	node	[
		root_index	-2488
		id	-2488
		graphics	[
			x	995.3758544921875
			y	1255.471923828125
			w	40.0
			h	40.0
			fill	"#ff9999"
			type	"ellipse"
			outline	"#666666"
			outline_width	1.5
		]
		label	"SAR1697"
	]
	node	[
		root_index	-2487
		id	-2487
		graphics	[
			x	1108.5753173828125
			y	1435.508056640625
			w	40.0
			h	40.0
			fill	"#ff9999"
			type	"ellipse"
			outline	"#666666"
			outline_width	1.5
		]
		label	"SAR1696"
	]
	node	[
		root_index	-2486
		id	-2486
		graphics	[
			x	509.0096435546875
			y	1246.561767578125
			w	40.0
			h	40.0
			fill	"#ff9999"
			type	"ellipse"
			outline	"#666666"
			outline_width	1.5
		]
		label	"SAR1699"
	]
	node	[
		root_index	-2485
		id	-2485
		graphics	[
			x	718.3104248046875
			y	1128.9786376953125
			w	40.0
			h	40.0
			fill	"#ff9999"
			type	"ellipse"
			outline	"#666666"
			outline_width	1.5
		]
		label	"SAR1698"
	]
	node	[
		root_index	-2484
		id	-2484
		graphics	[
			x	719.760009765625
			y	1124.848388671875
			w	40.0
			h	40.0
			fill	"#ff9999"
			type	"ellipse"
			outline	"#666666"
			outline_width	1.5
		]
		label	"SAR1686"
	]
	node	[
		root_index	-2483
		id	-2483
		graphics	[
			x	726.438232421875
			y	1174.5714111328125
			w	40.0
			h	40.0
			fill	"#ff9999"
			type	"ellipse"
			outline	"#666666"
			outline_width	1.5
		]
		label	"SAR1685"
	]
	node	[
		root_index	-2482
		id	-2482
		graphics	[
			x	558.2982788085938
			y	1167.4720458984375
			w	40.0
			h	40.0
			fill	"#ff9999"
			type	"ellipse"
			outline	"#666666"
			outline_width	1.5
		]
		label	"SAR1684"
	]
	node	[
		root_index	-2481
		id	-2481
		graphics	[
			x	440.18206787109375
			y	1199.54150390625
			w	40.0
			h	40.0
			fill	"#ff9999"
			type	"ellipse"
			outline	"#666666"
			outline_width	1.5
		]
		label	"SAR1683"
	]
	node	[
		root_index	-2494
		id	-2494
		graphics	[
			x	833.7954711914062
			y	1399.13330078125
			w	40.0
			h	40.0
			fill	"#ff9999"
			type	"ellipse"
			outline	"#666666"
			outline_width	1.5
		]
		label	"SAR1691"
	]
	node	[
		root_index	-2493
		id	-2493
		graphics	[
			x	1168.744384765625
			y	1287.400146484375
			w	40.0
			h	40.0
			fill	"#ff9999"
			type	"ellipse"
			outline	"#666666"
			outline_width	1.5
		]
		label	"SAR1690"
	]
	node	[
		root_index	-2492
		id	-2492
		graphics	[
			x	988.7852172851562
			y	1348.55322265625
			w	40.0
			h	40.0
			fill	"#ff9999"
			type	"ellipse"
			outline	"#666666"
			outline_width	1.5
		]
		label	"SAR1693"
	]
	node	[
		root_index	-2491
		id	-2491
		graphics	[
			x	842.3902587890625
			y	1478.5299072265625
			w	40.0
			h	40.0
			fill	"#ff9999"
			type	"ellipse"
			outline	"#666666"
			outline_width	1.5
		]
		label	"SAR1692"
	]
	node	[
		root_index	-2490
		id	-2490
		graphics	[
			x	1037.7490234375
			y	1357.910888671875
			w	40.0
			h	40.0
			fill	"#ff9999"
			type	"ellipse"
			outline	"#666666"
			outline_width	1.5
		]
		label	"SAR1695"
	]
	node	[
		root_index	-2489
		id	-2489
		graphics	[
			x	1313.23583984375
			y	1563.6407470703125
			w	40.0
			h	40.0
			fill	"#ff9999"
			type	"ellipse"
			outline	"#666666"
			outline_width	1.5
		]
		label	"SAR1694"
	]
	node	[
		root_index	-2471
		id	-2471
		graphics	[
			x	883.277099609375
			y	1184.607177734375
			w	40.0
			h	40.0
			fill	"#ff9999"
			type	"ellipse"
			outline	"#666666"
			outline_width	1.5
		]
		label	"SAR1676"
	]
	node	[
		root_index	-2472
		id	-2472
		graphics	[
			x	1123.4970703125
			y	1268.6578369140625
			w	40.0
			h	40.0
			fill	"#ff9999"
			type	"ellipse"
			outline	"#666666"
			outline_width	1.5
		]
		label	"SAR1670"
	]
	node	[
		root_index	-2469
		id	-2469
		graphics	[
			x	1265.7652587890625
			y	1077.4532470703125
			w	40.0
			h	40.0
			fill	"#ff9999"
			type	"ellipse"
			outline	"#666666"
			outline_width	1.5
		]
		label	"SAR1667"
	]
	node	[
		root_index	-2470
		id	-2470
		graphics	[
			x	1083.2847900390625
			y	1160.220458984375
			w	40.0
			h	40.0
			fill	"#ff9999"
			type	"ellipse"
			outline	"#666666"
			outline_width	1.5
		]
		label	"SAR0533"
	]
	node	[
		root_index	-2467
		id	-2467
		graphics	[
			x	1010.2683410644531
			y	1128.49609375
			w	39.99993896484375
			h	40.0
			fill	"#ff9999"
			type	"ellipse"
			outline	"#666666"
			outline_width	1.5
		]
		label	"SAR1668"
	]
	node	[
		root_index	-2468
		id	-2468
		graphics	[
			x	920.0078125
			y	1168.9136962890625
			w	40.0
			h	40.0
			fill	"#ff9999"
			type	"ellipse"
			outline	"#666666"
			outline_width	1.5
		]
		label	"SAR0532"
	]
	node	[
		root_index	-2465
		id	-2465
		graphics	[
			x	1278.7315673828125
			y	1071.3779296875
			w	40.0
			h	40.0
			fill	"#ff9999"
			type	"ellipse"
			outline	"#666666"
			outline_width	1.5
		]
		label	"SAR1665"
	]
	node	[
		root_index	-2466
		id	-2466
		graphics	[
			x	1036.0481872558594
			y	1276.640380859375
			w	40.00006103515625
			h	40.0
			fill	"#ff9999"
			type	"ellipse"
			outline	"#666666"
			outline_width	1.5
		]
		label	"SAR0535"
	]
	node	[
		root_index	-2479
		id	-2479
		graphics	[
			x	563.2239990234375
			y	1236.8953857421875
			w	40.0
			h	40.0
			fill	"#ff9999"
			type	"ellipse"
			outline	"#666666"
			outline_width	1.5
		]
		label	"SAR1688"
	]
	node	[
		root_index	-2480
		id	-2480
		graphics	[
			x	1004.1385498046875
			y	1136.8740234375
			w	40.0
			h	40.0
			fill	"#ff9999"
			type	"ellipse"
			outline	"#666666"
			outline_width	1.5
		]
		label	"SAR1689"
	]
	node	[
		root_index	-2477
		id	-2477
		graphics	[
			x	919.6029052734375
			y	1173.974365234375
			w	40.0
			h	40.0
			fill	"#ff9999"
			type	"ellipse"
			outline	"#666666"
			outline_width	1.5
		]
		label	"SAR1673"
	]
	node	[
		root_index	-2478
		id	-2478
		graphics	[
			x	577.189697265625
			y	1286.8101806640625
			w	40.0
			h	40.0
			fill	"#ff9999"
			type	"ellipse"
			outline	"#666666"
			outline_width	1.5
		]
		label	"SAR1687"
	]
	node	[
		root_index	-2475
		id	-2475
		graphics	[
			x	853.0499267578125
			y	1334.740966796875
			w	40.0
			h	40.0
			fill	"#ff9999"
			type	"ellipse"
			outline	"#666666"
			outline_width	1.5
		]
		label	"SAR1675"
	]
	node	[
		root_index	-2476
		id	-2476
		graphics	[
			x	1010.62548828125
			y	1348.560302734375
			w	40.0
			h	40.0
			fill	"#ff9999"
			type	"ellipse"
			outline	"#666666"
			outline_width	1.5
		]
		label	"SAR1672"
	]
	node	[
		root_index	-2473
		id	-2473
		graphics	[
			x	1046.734375
			y	1320.0836181640625
			w	40.0
			h	40.0
			fill	"#ff9999"
			type	"ellipse"
			outline	"#666666"
			outline_width	1.5
		]
		label	"SAR1671"
	]
	node	[
		root_index	-2474
		id	-2474
		graphics	[
			x	1262.9083251953125
			y	1401.562255859375
			w	40.0
			h	40.0
			fill	"#ff9999"
			type	"ellipse"
			outline	"#666666"
			outline_width	1.5
		]
		label	"SAR1674"
	]
	node	[
		root_index	-2333
		id	-2333
		graphics	[
			x	1252.938720703125
			y	1052.0081787109375
			w	40.0
			h	40.0
			fill	"#ff9999"
			type	"ellipse"
			outline	"#666666"
			outline_width	1.5
		]
		label	"SAR0576"
	]
	node	[
		root_index	-2334
		id	-2334
		graphics	[
			x	1064.532470703125
			y	902.4728393554688
			w	40.0
			h	40.0
			fill	"#ff9999"
			type	"ellipse"
			outline	"#666666"
			outline_width	1.5
		]
		label	"SAR1624"
	]
	node	[
		root_index	-2335
		id	-2335
		graphics	[
			x	1045.9332275390625
			y	893.8983154296875
			w	40.0
			h	40.0
			fill	"#ff9999"
			type	"ellipse"
			outline	"#666666"
			outline_width	1.5
		]
		label	"SAR1621"
	]
	node	[
		root_index	-2336
		id	-2336
		graphics	[
			x	379.47607421875
			y	981.0964965820312
			w	40.0
			h	40.0
			fill	"#ff9999"
			type	"ellipse"
			outline	"#666666"
			outline_width	1.5
		]
		label	"SAR0578"
	]
	node	[
		root_index	-2329
		id	-2329
		graphics	[
			x	983.0072631835938
			y	721.0572509765625
			w	40.0
			h	40.0
			fill	"#ff9999"
			type	"ellipse"
			outline	"#666666"
			outline_width	1.5
		]
		label	"SAR1625"
	]
	node	[
		root_index	-2330
		id	-2330
		graphics	[
			x	858.7366943359375
			y	691.2947998046875
			w	40.0
			h	40.0
			fill	"#ff9999"
			type	"ellipse"
			outline	"#666666"
			outline_width	1.5
		]
		label	"SAR1626"
	]
	node	[
		root_index	-2331
		id	-2331
		graphics	[
			x	1870.2657470703125
			y	816.0189208984375
			w	40.0
			h	40.0
			fill	"#ff9999"
			type	"ellipse"
			outline	"#666666"
			outline_width	1.5
		]
		label	"SAR0577"
	]
	node	[
		root_index	-2332
		id	-2332
		graphics	[
			x	946.6747436523438
			y	762.1640625
			w	40.0
			h	40.0
			fill	"#ff9999"
			type	"ellipse"
			outline	"#666666"
			outline_width	1.5
		]
		label	"SAR1623"
	]
	node	[
		root_index	-2325
		id	-2325
		graphics	[
			x	1019.8481750488281
			y	699.8045654296875
			w	39.99993896484375
			h	40.0
			fill	"#ff9999"
			type	"ellipse"
			outline	"#666666"
			outline_width	1.5
		]
		label	"SAR1618"
	]
	node	[
		root_index	-2326
		id	-2326
		graphics	[
			x	1017.5858154296875
			y	1146.839111328125
			w	40.0
			h	40.0
			fill	"#ff9999"
			type	"ellipse"
			outline	"#666666"
			outline_width	1.5
		]
		label	"SAR1220"
	]
	node	[
		root_index	-2327
		id	-2327
		graphics	[
			x	1099.9326171875
			y	780.2027587890625
			w	40.0
			h	40.0
			fill	"#ff9999"
			type	"ellipse"
			outline	"#666666"
			outline_width	1.5
		]
		label	"SAR1627"
	]
	node	[
		root_index	-2328
		id	-2328
		graphics	[
			x	842.029296875
			y	1641.2618408203125
			w	40.0
			h	40.0
			fill	"#ff9999"
			type	"ellipse"
			outline	"#666666"
			outline_width	1.5
		]
		label	"SAR1628"
	]
	node	[
		root_index	-2321
		id	-2321
		graphics	[
			x	846.8416137695312
			y	1144.6363525390625
			w	40.0
			h	40.0
			fill	"#ff9999"
			type	"ellipse"
			outline	"#666666"
			outline_width	1.5
		]
		label	"SAR1221"
	]
	node	[
		root_index	-2322
		id	-2322
		graphics	[
			x	1293.3475341796875
			y	1592.66796875
			w	40.0
			h	40.0
			fill	"#ff9999"
			type	"ellipse"
			outline	"#666666"
			outline_width	1.5
		]
		label	"SAR1224"
	]
	node	[
		root_index	-2323
		id	-2323
		graphics	[
			x	1467.8360595703125
			y	1842.296142578125
			w	40.0
			h	40.0
			fill	"#ff9999"
			type	"ellipse"
			outline	"#666666"
			outline_width	1.5
		]
		label	"SAR1223"
	]
	node	[
		root_index	-2324
		id	-2324
		graphics	[
			x	992.7462158203125
			y	721.91845703125
			w	40.0
			h	40.0
			fill	"#ff9999"
			type	"ellipse"
			outline	"#666666"
			outline_width	1.5
		]
		label	"SAR1619"
	]
	node	[
		root_index	-2318
		id	-2318
		graphics	[
			x	959.211669921875
			y	1360.237060546875
			w	40.0
			h	40.0
			fill	"#ff9999"
			type	"ellipse"
			outline	"#666666"
			outline_width	1.5
		]
		label	"SAR1228"
	]
	node	[
		root_index	-2317
		id	-2317
		graphics	[
			x	932.580810546875
			y	1479.72412109375
			w	40.0
			h	40.0
			fill	"#ff9999"
			type	"ellipse"
			outline	"#666666"
			outline_width	1.5
		]
		label	"SAR1225"
	]
	node	[
		root_index	-2320
		id	-2320
		graphics	[
			x	908.4271850585938
			y	1124.4754638671875
			w	40.0
			h	40.0
			fill	"#ff9999"
			type	"ellipse"
			outline	"#666666"
			outline_width	1.5
		]
		label	"SAR1222"
	]
	node	[
		root_index	-2319
		id	-2319
		graphics	[
			x	1003.4591674804688
			y	1365.189453125
			w	40.0
			h	40.0
			fill	"#ff9999"
			type	"ellipse"
			outline	"#666666"
			outline_width	1.5
		]
		label	"SAR1227"
	]
	node	[
		root_index	-2314
		id	-2314
		graphics	[
			x	1333.1541748046875
			y	676.42919921875
			w	40.0
			h	40.0
			fill	"#ff9999"
			type	"ellipse"
			outline	"#666666"
			outline_width	1.5
		]
		label	"SAR0560"
	]
	node	[
		root_index	-2313
		id	-2313
		graphics	[
			x	1070.8897705078125
			y	1219.9300537109375
			w	40.0
			h	40.0
			fill	"#ff9999"
			type	"ellipse"
			outline	"#666666"
			outline_width	1.5
		]
		label	"SAR0561"
	]
	node	[
		root_index	-2316
		id	-2316
		graphics	[
			x	1055.382080078125
			y	1264.24658203125
			w	40.0
			h	40.0
			fill	"#ff9999"
			type	"ellipse"
			outline	"#666666"
			outline_width	1.5
		]
		label	"SAR1226"
	]
	node	[
		root_index	-2315
		id	-2315
		graphics	[
			x	1108.594970703125
			y	1345.60888671875
			w	40.0
			h	40.0
			fill	"#ff9999"
			type	"ellipse"
			outline	"#666666"
			outline_width	1.5
		]
		label	"SAR1229"
	]
	node	[
		root_index	-2310
		id	-2310
		graphics	[
			x	621.089599609375
			y	806.700927734375
			w	40.0
			h	40.0
			fill	"#ff9999"
			type	"ellipse"
			outline	"#666666"
			outline_width	1.5
		]
		label	"SAR0564"
	]
	node	[
		root_index	-2309
		id	-2309
		graphics	[
			x	910.1768188476562
			y	915.0086059570312
			w	40.0
			h	40.0
			fill	"#ff9999"
			type	"ellipse"
			outline	"#666666"
			outline_width	1.5
		]
		label	"SAR1613"
	]
	node	[
		root_index	-2312
		id	-2312
		graphics	[
			x	856.0748291015625
			y	1283.3253173828125
			w	40.0
			h	40.0
			fill	"#ff9999"
			type	"ellipse"
			outline	"#666666"
			outline_width	1.5
		]
		label	"SAR0562"
	]
	node	[
		root_index	-2311
		id	-2311
		graphics	[
			x	1024.123779296875
			y	1281.949462890625
			w	40.0
			h	40.0
			fill	"#ff9999"
			type	"ellipse"
			outline	"#666666"
			outline_width	1.5
		]
		label	"SAR0563"
	]
	node	[
		root_index	-2306
		id	-2306
		graphics	[
			x	816.62646484375
			y	1062.3238525390625
			w	40.0
			h	40.0
			fill	"#ff9999"
			type	"ellipse"
			outline	"#666666"
			outline_width	1.5
		]
		label	"SAR1612"
	]
	node	[
		root_index	-2305
		id	-2305
		graphics	[
			x	1582.2264404296875
			y	1701.631591796875
			w	40.0
			h	40.0
			fill	"#ff9999"
			type	"ellipse"
			outline	"#666666"
			outline_width	1.5
		]
		label	"SAR0567"
	]
	node	[
		root_index	-2308
		id	-2308
		graphics	[
			x	627.7357788085938
			y	785.0052490234375
			w	40.0
			h	40.0
			fill	"#ff9999"
			type	"ellipse"
			outline	"#666666"
			outline_width	1.5
		]
		label	"SAR0565"
	]
	node	[
		root_index	-2307
		id	-2307
		graphics	[
			x	1705.543701171875
			y	1614.3487548828125
			w	40.0
			h	40.0
			fill	"#ff9999"
			type	"ellipse"
			outline	"#666666"
			outline_width	1.5
		]
		label	"SAR0566"
	]
	node	[
		root_index	-2367
		id	-2367
		graphics	[
			x	1575.81591796875
			y	713.2785034179688
			w	40.0
			h	40.0
			fill	"#ff9999"
			type	"ellipse"
			outline	"#666666"
			outline_width	1.5
		]
		label	"SAR0118"
	]
	node	[
		root_index	-2368
		id	-2368
		graphics	[
			x	981.15234375
			y	1034.2213134765625
			w	40.0
			h	40.0
			fill	"#ff9999"
			type	"ellipse"
			outline	"#666666"
			outline_width	1.5
		]
		label	"SAR1631"
	]
	node	[
		root_index	-2365
		id	-2365
		graphics	[
			x	1611.31396484375
			y	642.6845397949219
			w	40.0
			h	39.99993896484375
			fill	"#ff9999"
			type	"ellipse"
			outline	"#666666"
			outline_width	1.5
		]
		label	"SAR0116"
	]
	node	[
		root_index	-2366
		id	-2366
		graphics	[
			x	1055.545654296875
			y	781.785888671875
			w	40.0
			h	40.0
			fill	"#ff9999"
			type	"ellipse"
			outline	"#666666"
			outline_width	1.5
		]
		label	"SAR0119"
	]
	node	[
		root_index	-2363
		id	-2363
		graphics	[
			x	1560.536865234375
			y	1770.29296875
			w	40.0
			h	40.0
			fill	"#ff9999"
			type	"ellipse"
			outline	"#666666"
			outline_width	1.5
		]
		label	"SAR0114"
	]
	node	[
		root_index	-2364
		id	-2364
		graphics	[
			x	1721.3817138671875
			y	758.087890625
			w	40.0
			h	40.0
			fill	"#ff9999"
			type	"ellipse"
			outline	"#666666"
			outline_width	1.5
		]
		label	"SAR0117"
	]
	node	[
		root_index	-2361
		id	-2361
		graphics	[
			x	205.78622436523438
			y	3443.720703125
			w	40.0
			h	40.0
			fill	"#ff9999"
			type	"ellipse"
			outline	"#666666"
			outline_width	1.5
		]
		label	"SAR0113"
	]
	node	[
		root_index	-2362
		id	-2362
		graphics	[
			x	1536.4300537109375
			y	1753.8406982421875
			w	40.0
			h	40.0
			fill	"#ff9999"
			type	"ellipse"
			outline	"#666666"
			outline_width	1.5
		]
		label	"SAR0115"
	]
	node	[
		root_index	-2359
		id	-2359
		graphics	[
			x	1316.287841796875
			y	2294.8271484375
			w	40.0
			h	40.0
			fill	"#ff9999"
			type	"ellipse"
			outline	"#666666"
			outline_width	1.5
		]
		label	"SAR0111"
	]
	node	[
		root_index	-2360
		id	-2360
		graphics	[
			x	1466.401123046875
			y	818.5380859375
			w	40.0
			h	40.0
			fill	"#ff9999"
			type	"ellipse"
			outline	"#666666"
			outline_width	1.5
		]
		label	"SAR0110"
	]
	node	[
		root_index	-2357
		id	-2357
		graphics	[
			x	1356.4886474609375
			y	1206.8778076171875
			w	40.0
			h	40.0
			fill	"#ff9999"
			type	"ellipse"
			outline	"#666666"
			outline_width	1.5
		]
		label	"SAR0507"
	]
	node	[
		root_index	-2358
		id	-2358
		graphics	[
			x	1172.190673828125
			y	1299.30322265625
			w	40.0
			h	40.0
			fill	"#ff9999"
			type	"ellipse"
			outline	"#666666"
			outline_width	1.5
		]
		label	"SAR0509"
	]
	node	[
		root_index	-2355
		id	-2355
		graphics	[
			x	1377.22802734375
			y	1414.6304931640625
			w	40.0
			h	40.0
			fill	"#ff9999"
			type	"ellipse"
			outline	"#666666"
			outline_width	1.5
		]
		label	"SAR1629"
	]
	node	[
		root_index	-2356
		id	-2356
		graphics	[
			x	1350.1339111328125
			y	1383.429443359375
			w	40.0
			h	40.0
			fill	"#ff9999"
			type	"ellipse"
			outline	"#666666"
			outline_width	1.5
		]
		label	"SAR0508"
	]
	node	[
		root_index	-2353
		id	-2353
		graphics	[
			x	1233.6829833984375
			y	1262.3212890625
			w	40.0
			h	40.0
			fill	"#ff9999"
			type	"ellipse"
			outline	"#666666"
			outline_width	1.5
		]
		label	"SAR1211"
	]
	node	[
		root_index	-2354
		id	-2354
		graphics	[
			x	1028.7368469238281
			y	1247.9560546875
			w	39.99993896484375
			h	40.0
			fill	"#ff9999"
			type	"ellipse"
			outline	"#666666"
			outline_width	1.5
		]
		label	"SAR1210"
	]
	node	[
		root_index	-2352
		id	-2352
		graphics	[
			x	1276.920166015625
			y	1221.1268310546875
			w	40.0
			h	40.0
			fill	"#ff9999"
			type	"ellipse"
			outline	"#666666"
			outline_width	1.5
		]
		label	"SAR1212"
	]
	node	[
		root_index	-2351
		id	-2351
		graphics	[
			x	1076.81201171875
			y	1286.7652587890625
			w	40.0
			h	40.0
			fill	"#ff9999"
			type	"ellipse"
			outline	"#666666"
			outline_width	1.5
		]
		label	"SAR1213"
	]
	node	[
		root_index	-2350
		id	-2350
		graphics	[
			x	1161.052490234375
			y	1437.1357421875
			w	40.0
			h	40.0
			fill	"#ff9999"
			type	"ellipse"
			outline	"#666666"
			outline_width	1.5
		]
		label	"SAR1214"
	]
	node	[
		root_index	-2349
		id	-2349
		graphics	[
			x	820.783935546875
			y	1375.438720703125
			w	40.0
			h	40.0
			fill	"#ff9999"
			type	"ellipse"
			outline	"#666666"
			outline_width	1.5
		]
		label	"SAR1215"
	]
	node	[
		root_index	-2348
		id	-2348
		graphics	[
			x	1026.6510009765625
			y	1289.29541015625
			w	40.0
			h	40.0
			fill	"#ff9999"
			type	"ellipse"
			outline	"#666666"
			outline_width	1.5
		]
		label	"SAR1216"
	]
	node	[
		root_index	-2347
		id	-2347
		graphics	[
			x	1153.137451171875
			y	1324.697021484375
			w	40.0
			h	40.0
			fill	"#ff9999"
			type	"ellipse"
			outline	"#666666"
			outline_width	1.5
		]
		label	"SAR1217"
	]
	node	[
		root_index	-2346
		id	-2346
		graphics	[
			x	1564.9912109375
			y	1649.4420166015625
			w	40.0
			h	40.0
			fill	"#ff9999"
			type	"ellipse"
			outline	"#666666"
			outline_width	1.5
		]
		label	"SAR1218"
	]
	node	[
		root_index	-2345
		id	-2345
		graphics	[
			x	1077.5787353515625
			y	1205.769775390625
			w	40.0
			h	40.0
			fill	"#ff9999"
			type	"ellipse"
			outline	"#666666"
			outline_width	1.5
		]
		label	"SAR1219"
	]
	node	[
		root_index	-2344
		id	-2344
		graphics	[
			x	830.9091186523438
			y	1311.6871337890625
			w	40.0
			h	40.0
			fill	"#ff9999"
			type	"ellipse"
			outline	"#666666"
			outline_width	1.5
		]
		label	"SAR0570"
	]
	node	[
		root_index	-2343
		id	-2343
		graphics	[
			x	778.9142456054688
			y	1716.6236572265625
			w	40.0
			h	40.0
			fill	"#ff9999"
			type	"ellipse"
			outline	"#666666"
			outline_width	1.5
		]
		label	"SAR0571"
	]
	node	[
		root_index	-2342
		id	-2342
		graphics	[
			x	1213.6573486328125
			y	969.489501953125
			w	40.0
			h	40.0
			fill	"#ff9999"
			type	"ellipse"
			outline	"#666666"
			outline_width	1.5
		]
		label	"SAR0574"
	]
	node	[
		root_index	-2341
		id	-2341
		graphics	[
			x	1262.7113037109375
			y	860.7955322265625
			w	40.0
			h	40.0
			fill	"#ff9999"
			type	"ellipse"
			outline	"#666666"
			outline_width	1.5
		]
		label	"SAR0575"
	]
	node	[
		root_index	-2340
		id	-2340
		graphics	[
			x	948.4493408203125
			y	844.454833984375
			w	40.0
			h	40.0
			fill	"#ff9999"
			type	"ellipse"
			outline	"#666666"
			outline_width	1.5
		]
		label	"SAR1620"
	]
	node	[
		root_index	-2339
		id	-2339
		graphics	[
			x	560.5775146484375
			y	1645.242431640625
			w	40.0
			h	40.0
			fill	"#ff9999"
			type	"ellipse"
			outline	"#666666"
			outline_width	1.5
		]
		label	"SAR0572"
	]
	node	[
		root_index	-2338
		id	-2338
		graphics	[
			x	1142.2030029296875
			y	966.1142578125
			w	40.0
			h	40.0
			fill	"#ff9999"
			type	"ellipse"
			outline	"#666666"
			outline_width	1.5
		]
		label	"SAR0573"
	]
	node	[
		root_index	-2337
		id	-2337
		graphics	[
			x	957.2100830078125
			y	985.3118896484375
			w	40.0
			h	40.0
			fill	"#ff9999"
			type	"ellipse"
			outline	"#666666"
			outline_width	1.5
		]
		label	"SAR1622"
	]
	node	[
		root_index	-2393
		id	-2393
		graphics	[
			x	1211.2847900390625
			y	1946.5133056640625
			w	40.0
			h	40.0
			fill	"#ff9999"
			type	"ellipse"
			outline	"#666666"
			outline_width	1.5
		]
		label	"SAR0109"
	]
	node	[
		root_index	-2394
		id	-2394
		graphics	[
			x	1032.6633605957031
			y	1760.2880859375
			w	39.99993896484375
			h	40.0
			fill	"#ff9999"
			type	"ellipse"
			outline	"#666666"
			outline_width	1.5
		]
		label	"SAR0108"
	]
	node	[
		root_index	-2395
		id	-2395
		graphics	[
			x	1485.85498046875
			y	1918.1873779296875
			w	40.0
			h	40.0
			fill	"#ff9999"
			type	"ellipse"
			outline	"#666666"
			outline_width	1.5
		]
		label	"SAR0107"
	]
	node	[
		root_index	-2396
		id	-2396
		graphics	[
			x	1242.0106201171875
			y	1089.6248779296875
			w	40.0
			h	40.0
			fill	"#ff9999"
			type	"ellipse"
			outline	"#666666"
			outline_width	1.5
		]
		label	"SAR1640"
	]
	node	[
		root_index	-2397
		id	-2397
		graphics	[
			x	996.4099731445312
			y	1165.3424072265625
			w	40.0
			h	40.0
			fill	"#ff9999"
			type	"ellipse"
			outline	"#666666"
			outline_width	1.5
		]
		label	"SAR1642"
	]
	node	[
		root_index	-2398
		id	-2398
		graphics	[
			x	1000.29736328125
			y	1239.171630859375
			w	40.0
			h	40.0
			fill	"#ff9999"
			type	"ellipse"
			outline	"#666666"
			outline_width	1.5
		]
		label	"SAR1644"
	]
	node	[
		root_index	-2399
		id	-2399
		graphics	[
			x	1143.0384521484375
			y	1211.6806640625
			w	40.0
			h	40.0
			fill	"#ff9999"
			type	"ellipse"
			outline	"#666666"
			outline_width	1.5
		]
		label	"SAR0512"
	]
	node	[
		root_index	-2400
		id	-2400
		graphics	[
			x	1095.0701904296875
			y	1095.362060546875
			w	40.0
			h	40.0
			fill	"#ff9999"
			type	"ellipse"
			outline	"#666666"
			outline_width	1.5
		]
		label	"SAR0513"
	]
	node	[
		root_index	-2385
		id	-2385
		graphics	[
			x	1037.9180908203125
			y	1190.9241943359375
			w	40.0
			h	40.0
			fill	"#ff9999"
			type	"ellipse"
			outline	"#666666"
			outline_width	1.5
		]
		label	"SAR0518"
	]
	node	[
		root_index	-2386
		id	-2386
		graphics	[
			x	5036.4736328125
			y	0.0
			w	40.0
			h	40.0
			fill	"#ff9999"
			type	"ellipse"
			outline	"#666666"
			outline_width	1.5
		]
		label	"SAR0102"
	]
	node	[
		root_index	-2387
		id	-2387
		graphics	[
			x	4953.0244140625
			y	70.72570037841797
			w	40.0
			h	40.0
			fill	"#ff9999"
			type	"ellipse"
			outline	"#666666"
			outline_width	1.5
		]
		label	"SAR0101"
	]
	node	[
		root_index	-2388
		id	-2388
		graphics	[
			x	4868.45947265625
			y	140.11219787597656
			w	40.0
			h	40.0
			fill	"#ff9999"
			type	"ellipse"
			outline	"#666666"
			outline_width	1.5
		]
		label	"SAR0100"
	]
	node	[
		root_index	-2389
		id	-2389
		graphics	[
			x	1572.9295654296875
			y	2096.546142578125
			w	40.0
			h	40.0
			fill	"#ff9999"
			type	"ellipse"
			outline	"#666666"
			outline_width	1.5
		]
		label	"SAR0106"
	]
	node	[
		root_index	-2390
		id	-2390
		graphics	[
			x	1268.910400390625
			y	1588.16162109375
			w	40.0
			h	40.0
			fill	"#ff9999"
			type	"ellipse"
			outline	"#666666"
			outline_width	1.5
		]
		label	"SAR0105"
	]
	node	[
		root_index	-2391
		id	-2391
		graphics	[
			x	1211.3365478515625
			y	2194.386962890625
			w	40.0
			h	40.0
			fill	"#ff9999"
			type	"ellipse"
			outline	"#666666"
			outline_width	1.5
		]
		label	"SAR0104"
	]
	node	[
		root_index	-2392
		id	-2392
		graphics	[
			x	1223.7769775390625
			y	2449.2392578125
			w	40.0
			h	40.0
			fill	"#ff9999"
			type	"ellipse"
			outline	"#666666"
			outline_width	1.5
		]
		label	"SAR0103"
	]
	node	[
		root_index	-2378
		id	-2378
		graphics	[
			x	1129.1524658203125
			y	1294.137451171875
			w	40.0
			h	40.0
			fill	"#ff9999"
			type	"ellipse"
			outline	"#666666"
			outline_width	1.5
		]
		label	"SAR1639"
	]
	node	[
		root_index	-2377
		id	-2377
		graphics	[
			x	1077.970947265625
			y	1307.3192138671875
			w	40.0
			h	40.0
			fill	"#ff9999"
			type	"ellipse"
			outline	"#666666"
			outline_width	1.5
		]
		label	"SAR0503"
	]
	node	[
		root_index	-2380
		id	-2380
		graphics	[
			x	1218.4857177734375
			y	1223.2664794921875
			w	40.0
			h	40.0
			fill	"#ff9999"
			type	"ellipse"
			outline	"#666666"
			outline_width	1.5
		]
		label	"SAR1638"
	]
	node	[
		root_index	-2379
		id	-2379
		graphics	[
			x	1161.0421142578125
			y	1119.7027587890625
			w	40.0
			h	40.0
			fill	"#ff9999"
			type	"ellipse"
			outline	"#666666"
			outline_width	1.5
		]
		label	"SAR0504"
	]
	node	[
		root_index	-2382
		id	-2382
		graphics	[
			x	1315.936767578125
			y	1283.0599365234375
			w	40.0
			h	40.0
			fill	"#ff9999"
			type	"ellipse"
			outline	"#666666"
			outline_width	1.5
		]
		label	"SAR0505"
	]
	node	[
		root_index	-2381
		id	-2381
		graphics	[
			x	1158.1070556640625
			y	1175.9327392578125
			w	40.0
			h	40.0
			fill	"#ff9999"
			type	"ellipse"
			outline	"#666666"
			outline_width	1.5
		]
		label	"SAR1637"
	]
	node	[
		root_index	-2384
		id	-2384
		graphics	[
			x	1429.1627197265625
			y	1024.3755187988281
			w	40.0
			h	39.99993896484375
			fill	"#ff9999"
			type	"ellipse"
			outline	"#666666"
			outline_width	1.5
		]
		label	"SAR1636"
	]
	node	[
		root_index	-2383
		id	-2383
		graphics	[
			x	1342.682373046875
			y	1152.977783203125
			w	40.0
			h	40.0
			fill	"#ff9999"
			type	"ellipse"
			outline	"#666666"
			outline_width	1.5
		]
		label	"SAR0506"
	]
	node	[
		root_index	-2370
		id	-2370
		graphics	[
			x	1362.0322265625
			y	1062.2806396484375
			w	40.0
			h	40.0
			fill	"#ff9999"
			type	"ellipse"
			outline	"#666666"
			outline_width	1.5
		]
		label	"SAR1635"
	]
	node	[
		root_index	-2369
		id	-2369
		graphics	[
			x	1128.3094482421875
			y	1013.6389465332031
			w	40.0
			h	39.99993896484375
			fill	"#ff9999"
			type	"ellipse"
			outline	"#666666"
			outline_width	1.5
		]
		label	"SAR1630"
	]
	node	[
		root_index	-2372
		id	-2372
		graphics	[
			x	1041.2914733886719
			y	1118.82958984375
			w	40.00006103515625
			h	40.0
			fill	"#ff9999"
			type	"ellipse"
			outline	"#666666"
			outline_width	1.5
		]
		label	"SAR0500"
	]
	node	[
		root_index	-2371
		id	-2371
		graphics	[
			x	1068.4520263671875
			y	1127.5584716796875
			w	40.0
			h	40.0
			fill	"#ff9999"
			type	"ellipse"
			outline	"#666666"
			outline_width	1.5
		]
		label	"SAR1634"
	]
	node	[
		root_index	-2374
		id	-2374
		graphics	[
			x	1515.4329833984375
			y	1127.9207763671875
			w	40.0
			h	40.0
			fill	"#ff9999"
			type	"ellipse"
			outline	"#666666"
			outline_width	1.5
		]
		label	"SAR1633"
	]
	node	[
		root_index	-2373
		id	-2373
		graphics	[
			x	1086.712158203125
			y	1138.150146484375
			w	40.0
			h	40.0
			fill	"#ff9999"
			type	"ellipse"
			outline	"#666666"
			outline_width	1.5
		]
		label	"SAR0501"
	]
	node	[
		root_index	-2376
		id	-2376
		graphics	[
			x	1242.343505859375
			y	1276.353759765625
			w	40.0
			h	40.0
			fill	"#ff9999"
			type	"ellipse"
			outline	"#666666"
			outline_width	1.5
		]
		label	"SAR0502"
	]
	node	[
		root_index	-2375
		id	-2375
		graphics	[
			x	1431.4140625
			y	994.4149169921875
			w	40.0
			h	40.0
			fill	"#ff9999"
			type	"ellipse"
			outline	"#666666"
			outline_width	1.5
		]
		label	"SAR1632"
	]
	node	[
		root_index	-2427
		id	-2427
		graphics	[
			x	1069.693115234375
			y	1556.9970703125
			w	40.0
			h	40.0
			fill	"#ff9999"
			type	"ellipse"
			outline	"#666666"
			outline_width	1.5
		]
		label	"SAR1650"
	]
	node	[
		root_index	-2428
		id	-2428
		graphics	[
			x	1352.0504150390625
			y	1253.7974853515625
			w	40.0
			h	40.0
			fill	"#ff9999"
			type	"ellipse"
			outline	"#666666"
			outline_width	1.5
		]
		label	"SAR0525"
	]
	node	[
		root_index	-2425
		id	-2425
		graphics	[
			x	1214.022216796875
			y	1896.81640625
			w	40.0
			h	40.0
			fill	"#ff9999"
			type	"ellipse"
			outline	"#666666"
			outline_width	1.5
		]
		label	"SAR1651"
	]
	node	[
		root_index	-2426
		id	-2426
		graphics	[
			x	2462.20849609375
			y	1410.36474609375
			w	40.0
			h	40.0
			fill	"#ff9999"
			type	"ellipse"
			outline	"#666666"
			outline_width	1.5
		]
		label	"SAR0520"
	]
	node	[
		root_index	-2431
		id	-2431
		graphics	[
			x	887.8842163085938
			y	1395.4072265625
			w	40.0
			h	40.0
			fill	"#ff9999"
			type	"ellipse"
			outline	"#666666"
			outline_width	1.5
		]
		label	"SAR1659"
	]
	node	[
		root_index	-2432
		id	-2432
		graphics	[
			x	1330.613525390625
			y	1317.93798828125
			w	40.0
			h	40.0
			fill	"#ff9999"
			type	"ellipse"
			outline	"#666666"
			outline_width	1.5
		]
		label	"SAR0528"
	]
	node	[
		root_index	-2429
		id	-2429
		graphics	[
			x	1295.56787109375
			y	1310.6749267578125
			w	40.0
			h	40.0
			fill	"#ff9999"
			type	"ellipse"
			outline	"#666666"
			outline_width	1.5
		]
		label	"SAR0526"
	]
	node	[
		root_index	-2430
		id	-2430
		graphics	[
			x	1159.5654296875
			y	1387.0413818359375
			w	40.0
			h	40.0
			fill	"#ff9999"
			type	"ellipse"
			outline	"#666666"
			outline_width	1.5
		]
		label	"SAR0527"
	]
	node	[
		root_index	-2419
		id	-2419
		graphics	[
			x	909.703369140625
			y	1264.43212890625
			w	40.0
			h	40.0
			fill	"#ff9999"
			type	"ellipse"
			outline	"#666666"
			outline_width	1.5
		]
		label	"SAR0130"
	]
	node	[
		root_index	-2420
		id	-2420
		graphics	[
			x	1578.9755859375
			y	405.894775390625
			w	40.0
			h	40.0
			fill	"#ff9999"
			type	"ellipse"
			outline	"#666666"
			outline_width	1.5
		]
		label	"SAR0137"
	]
	node	[
		root_index	-2417
		id	-2417
		graphics	[
			x	1106.20458984375
			y	1307.878662109375
			w	40.0
			h	40.0
			fill	"#ff9999"
			type	"ellipse"
			outline	"#666666"
			outline_width	1.5
		]
		label	"SAR0529"
	]
	node	[
		root_index	-2418
		id	-2418
		graphics	[
			x	619.9132690429688
			y	1417.802734375
			w	40.0
			h	40.0
			fill	"#ff9999"
			type	"ellipse"
			outline	"#666666"
			outline_width	1.5
		]
		label	"SAR0131"
	]
	node	[
		root_index	-2423
		id	-2423
		graphics	[
			x	1047.21142578125
			y	1471.898681640625
			w	40.0
			h	40.0
			fill	"#ff9999"
			type	"ellipse"
			outline	"#666666"
			outline_width	1.5
		]
		label	"SAR1653"
	]
	node	[
		root_index	-2424
		id	-2424
		graphics	[
			x	971.192138671875
			y	1586.853515625
			w	40.0
			h	40.0
			fill	"#ff9999"
			type	"ellipse"
			outline	"#666666"
			outline_width	1.5
		]
		label	"SAR1652"
	]
	node	[
		root_index	-2421
		id	-2421
		graphics	[
			x	1727.17578125
			y	710.1246337890625
			w	40.0
			h	40.0
			fill	"#ff9999"
			type	"ellipse"
			outline	"#666666"
			outline_width	1.5
		]
		label	"SAR0139"
	]
	node	[
		root_index	-2422
		id	-2422
		graphics	[
			x	1188.0150146484375
			y	1032.5685119628906
			w	40.0
			h	39.99993896484375
			fill	"#ff9999"
			type	"ellipse"
			outline	"#666666"
			outline_width	1.5
		]
		label	"SAR0138"
	]
	node	[
		root_index	-2412
		id	-2412
		graphics	[
			x	1096.640869140625
			y	1168.9990234375
			w	40.0
			h	40.0
			fill	"#ff9999"
			type	"ellipse"
			outline	"#666666"
			outline_width	1.5
		]
		label	"SAR0515"
	]
	node	[
		root_index	-2411
		id	-2411
		graphics	[
			x	1394.950927734375
			y	1707.761474609375
			w	40.0
			h	40.0
			fill	"#ff9999"
			type	"ellipse"
			outline	"#666666"
			outline_width	1.5
		]
		label	"SAR1649"
	]
	node	[
		root_index	-2410
		id	-2410
		graphics	[
			x	916.1847534179688
			y	1087.194580078125
			w	40.0
			h	40.0
			fill	"#ff9999"
			type	"ellipse"
			outline	"#666666"
			outline_width	1.5
		]
		label	"SAR0514"
	]
	node	[
		root_index	-2409
		id	-2409
		graphics	[
			x	1031.0404052734375
			y	1234.62841796875
			w	40.0
			h	40.0
			fill	"#ff9999"
			type	"ellipse"
			outline	"#666666"
			outline_width	1.5
		]
		label	"SAR1647"
	]
	node	[
		root_index	-2416
		id	-2416
		graphics	[
			x	795.5736694335938
			y	1290.262939453125
			w	40.0
			h	40.0
			fill	"#ff9999"
			type	"ellipse"
			outline	"#666666"
			outline_width	1.5
		]
		label	"SAR0134"
	]
	node	[
		root_index	-2415
		id	-2415
		graphics	[
			x	1022.8194580078125
			y	936.4903564453125
			w	40.0
			h	40.0
			fill	"#ff9999"
			type	"ellipse"
			outline	"#666666"
			outline_width	1.5
		]
		label	"SAR0135"
	]
	node	[
		root_index	-2414
		id	-2414
		graphics	[
			x	844.2349853515625
			y	1503.3333740234375
			w	40.0
			h	40.0
			fill	"#ff9999"
			type	"ellipse"
			outline	"#666666"
			outline_width	1.5
		]
		label	"SAR0132"
	]
	node	[
		root_index	-2413
		id	-2413
		graphics	[
			x	1383.2984619140625
			y	1670.15478515625
			w	40.0
			h	40.0
			fill	"#ff9999"
			type	"ellipse"
			outline	"#666666"
			outline_width	1.5
		]
		label	"SAR0133"
	]
	node	[
		root_index	-2404
		id	-2404
		graphics	[
			x	1008.8997497558594
			y	1239.109619140625
			w	40.00006103515625
			h	40.0
			fill	"#ff9999"
			type	"ellipse"
			outline	"#666666"
			outline_width	1.5
		]
		label	"SAR1645"
	]
	node	[
		root_index	-2403
		id	-2403
		graphics	[
			x	1324.6561279296875
			y	1345.619384765625
			w	40.0
			h	40.0
			fill	"#ff9999"
			type	"ellipse"
			outline	"#666666"
			outline_width	1.5
		]
		label	"SAR1646"
	]
	node	[
		root_index	-2402
		id	-2402
		graphics	[
			x	1202.5404052734375
			y	1093.36572265625
			w	40.0
			h	40.0
			fill	"#ff9999"
			type	"ellipse"
			outline	"#666666"
			outline_width	1.5
		]
		label	"SAR0510"
	]
	node	[
		root_index	-2401
		id	-2401
		graphics	[
			x	1179.037353515625
			y	1474.5445556640625
			w	40.0
			h	40.0
			fill	"#ff9999"
			type	"ellipse"
			outline	"#666666"
			outline_width	1.5
		]
		label	"SAR1643"
	]
	node	[
		root_index	-2408
		id	-2408
		graphics	[
			x	1029.445556640625
			y	1255.0386962890625
			w	40.0
			h	40.0
			fill	"#ff9999"
			type	"ellipse"
			outline	"#666666"
			outline_width	1.5
		]
		label	"SAR0517"
	]
	node	[
		root_index	-2407
		id	-2407
		graphics	[
			x	871.8831176757812
			y	1201.4766845703125
			w	40.0
			h	40.0
			fill	"#ff9999"
			type	"ellipse"
			outline	"#666666"
			outline_width	1.5
		]
		label	"SAR0516"
	]
	node	[
		root_index	-2406
		id	-2406
		graphics	[
			x	1084.4586181640625
			y	1366.1732177734375
			w	40.0
			h	40.0
			fill	"#ff9999"
			type	"ellipse"
			outline	"#666666"
			outline_width	1.5
		]
		label	"SAR1648"
	]
	node	[
		root_index	-2405
		id	-2405
		graphics	[
			x	1115.531005859375
			y	1086.0838623046875
			w	40.0
			h	40.0
			fill	"#ff9999"
			type	"ellipse"
			outline	"#666666"
			outline_width	1.5
		]
		label	"SAR0511"
	]
	node	[
		root_index	-2183
		id	-2183
		graphics	[
			x	1375.52099609375
			y	1957.095703125
			w	40.0
			h	40.0
			fill	"#ff9999"
			type	"ellipse"
			outline	"#666666"
			outline_width	1.5
		]
		label	"SAR1290"
	]
	node	[
		root_index	-2184
		id	-2184
		graphics	[
			x	1467.7984619140625
			y	2058.5908813476562
			w	40.0
			h	39.9998779296875
			fill	"#ff9999"
			type	"ellipse"
			outline	"#666666"
			outline_width	1.5
		]
		label	"SAR1291"
	]
	node	[
		root_index	-2181
		id	-2181
		graphics	[
			x	1430.837890625
			y	1879.553466796875
			w	40.0
			h	40.0
			fill	"#ff9999"
			type	"ellipse"
			outline	"#666666"
			outline_width	1.5
		]
		label	"SAR1293"
	]
	node	[
		root_index	-2182
		id	-2182
		graphics	[
			x	1918.74560546875
			y	1643.8558349609375
			w	40.0
			h	40.0
			fill	"#ff9999"
			type	"ellipse"
			outline	"#666666"
			outline_width	1.5
		]
		label	"SAR2722"
	]
	node	[
		root_index	-2179
		id	-2179
		graphics	[
			x	1757.03369140625
			y	1699.922119140625
			w	40.0
			h	40.0
			fill	"#ff9999"
			type	"ellipse"
			outline	"#666666"
			outline_width	1.5
		]
		label	"SAR2723"
	]
	node	[
		root_index	-2180
		id	-2180
		graphics	[
			x	1949.662841796875
			y	2024.351806640625
			w	40.0
			h	40.0
			fill	"#ff9999"
			type	"ellipse"
			outline	"#666666"
			outline_width	1.5
		]
		label	"SAR0031a"
	]
	node	[
		root_index	-2177
		id	-2177
		graphics	[
			x	1599.630859375
			y	2274.056640625
			w	40.0
			h	40.0
			fill	"#ff9999"
			type	"ellipse"
			outline	"#666666"
			outline_width	1.5
		]
		label	"SAR2724"
	]
	node	[
		root_index	-2178
		id	-2178
		graphics	[
			x	1422.9876708984375
			y	1948.7724609375
			w	40.0
			h	40.0
			fill	"#ff9999"
			type	"ellipse"
			outline	"#666666"
			outline_width	1.5
		]
		label	"SAR1292"
	]
	node	[
		root_index	-2191
		id	-2191
		graphics	[
			x	1533.9818115234375
			y	2119.11962890625
			w	40.0
			h	40.0
			fill	"#ff9999"
			type	"ellipse"
			outline	"#666666"
			outline_width	1.5
		]
		label	"SAR1295"
	]
	node	[
		root_index	-2192
		id	-2192
		graphics	[
			x	556.4270629882812
			y	1336.17822265625
			w	40.0
			h	40.0
			fill	"#ff9999"
			type	"ellipse"
			outline	"#666666"
			outline_width	1.5
		]
		label	"SAR2278"
	]
	node	[
		root_index	-2189
		id	-2189
		graphics	[
			x	1405.33740234375
			y	1794.0423583984375
			w	40.0
			h	40.0
			fill	"#ff9999"
			type	"ellipse"
			outline	"#666666"
			outline_width	1.5
		]
		label	"SAR2725"
	]
	node	[
		root_index	-2190
		id	-2190
		graphics	[
			x	1342.8837890625
			y	875.5357055664062
			w	40.0
			h	40.0
			fill	"#ff9999"
			type	"ellipse"
			outline	"#666666"
			outline_width	1.5
		]
		label	"SAR2720"
	]
	node	[
		root_index	-2187
		id	-2187
		graphics	[
			x	1353.3045654296875
			y	1696.4609375
			w	40.0
			h	40.0
			fill	"#ff9999"
			type	"ellipse"
			outline	"#666666"
			outline_width	1.5
		]
		label	"SAR2727"
	]
	node	[
		root_index	-2188
		id	-2188
		graphics	[
			x	1301.6258544921875
			y	2016.4295654296875
			w	40.0
			h	40.0
			fill	"#ff9999"
			type	"ellipse"
			outline	"#666666"
			outline_width	1.5
		]
		label	"SAR2726"
	]
	node	[
		root_index	-2185
		id	-2185
		graphics	[
			x	1153.6988525390625
			y	990.8519287109375
			w	40.0
			h	40.0
			fill	"#ff9999"
			type	"ellipse"
			outline	"#666666"
			outline_width	1.5
		]
		label	"SAR2721"
	]
	node	[
		root_index	-2186
		id	-2186
		graphics	[
			x	1225.787841796875
			y	1755.9892578125
			w	40.0
			h	40.0
			fill	"#ff9999"
			type	"ellipse"
			outline	"#666666"
			outline_width	1.5
		]
		label	"SAR2728"
	]
	node	[
		root_index	-2200
		id	-2200
		graphics	[
			x	382.614013671875
			y	3024.8125
			w	40.0
			h	40.0
			fill	"#ff9999"
			type	"ellipse"
			outline	"#666666"
			outline_width	1.5
		]
		label	"SAR1298"
	]
	node	[
		root_index	-2199
		id	-2199
		graphics	[
			x	298.45648193359375
			y	1509.8077392578125
			w	40.0
			h	40.0
			fill	"#ff9999"
			type	"ellipse"
			outline	"#666666"
			outline_width	1.5
		]
		label	"SAR2274"
	]
	node	[
		root_index	-2198
		id	-2198
		graphics	[
			x	274.9992141723633
			y	3020.7138671875
			w	39.99998474121094
			h	40.0
			fill	"#ff9999"
			type	"ellipse"
			outline	"#666666"
			outline_width	1.5
		]
		label	"SAR1299"
	]
	node	[
		root_index	-2197
		id	-2197
		graphics	[
			x	1358.8602294921875
			y	1634.32763671875
			w	40.0
			h	40.0
			fill	"#ff9999"
			type	"ellipse"
			outline	"#666666"
			outline_width	1.5
		]
		label	"SAR2279"
	]
	node	[
		root_index	-2196
		id	-2196
		graphics	[
			x	1510.9713134765625
			y	1990.1806640625
			w	40.0
			h	40.0
			fill	"#ff9999"
			type	"ellipse"
			outline	"#666666"
			outline_width	1.5
		]
		label	"SAR1296"
	]
	node	[
		root_index	-2195
		id	-2195
		graphics	[
			x	1404.6781005859375
			y	2127.68310546875
			w	40.0
			h	40.0
			fill	"#ff9999"
			type	"ellipse"
			outline	"#666666"
			outline_width	1.5
		]
		label	"SAR1297"
	]
	node	[
		root_index	-2194
		id	-2194
		graphics	[
			x	655.34033203125
			y	1198.09765625
			w	40.0
			h	40.0
			fill	"#ff9999"
			type	"ellipse"
			outline	"#666666"
			outline_width	1.5
		]
		label	"SAR2277"
	]
	node	[
		root_index	-2193
		id	-2193
		graphics	[
			x	1475.9278564453125
			y	2118.935546875
			w	40.0
			h	40.0
			fill	"#ff9999"
			type	"ellipse"
			outline	"#666666"
			outline_width	1.5
		]
		label	"SAR1294"
	]
	node	[
		root_index	-2208
		id	-2208
		graphics	[
			x	1250.4013671875
			y	847.3749389648438
			w	40.0
			h	40.0
			fill	"#ff9999"
			type	"ellipse"
			outline	"#666666"
			outline_width	1.5
		]
		label	"SAR2282"
	]
	node	[
		root_index	-2207
		id	-2207
		graphics	[
			x	1337.4090576171875
			y	1185.0413818359375
			w	40.0
			h	40.0
			fill	"#ff9999"
			type	"ellipse"
			outline	"#666666"
			outline_width	1.5
		]
		label	"SAR2281"
	]
	node	[
		root_index	-2206
		id	-2206
		graphics	[
			x	910.3504638671875
			y	1186.287353515625
			w	40.0
			h	40.0
			fill	"#ff9999"
			type	"ellipse"
			outline	"#666666"
			outline_width	1.5
		]
		label	"SAR2758"
	]
	node	[
		root_index	-2205
		id	-2205
		graphics	[
			x	1296.6455078125
			y	849.1876831054688
			w	40.0
			h	40.0
			fill	"#ff9999"
			type	"ellipse"
			outline	"#666666"
			outline_width	1.5
		]
		label	"SAR2280"
	]
	node	[
		root_index	-2204
		id	-2204
		graphics	[
			x	849.5446166992188
			y	1178.909423828125
			w	40.0
			h	40.0
			fill	"#ff9999"
			type	"ellipse"
			outline	"#666666"
			outline_width	1.5
		]
		label	"SAR2759"
	]
	node	[
		root_index	-2203
		id	-2203
		graphics	[
			x	201.1630859375
			y	1526.39111328125
			w	40.0
			h	40.0
			fill	"#ff9999"
			type	"ellipse"
			outline	"#666666"
			outline_width	1.5
		]
		label	"SAR2275"
	]
	node	[
		root_index	-2202
		id	-2202
		graphics	[
			x	0.0
			y	1637.1251220703125
			w	40.0
			h	40.0
			fill	"#ff9999"
			type	"ellipse"
			outline	"#666666"
			outline_width	1.5
		]
		label	"SAR2276"
	]
	node	[
		root_index	-2201
		id	-2201
		graphics	[
			x	682.9895629882812
			y	1404.2840576171875
			w	40.0
			h	40.0
			fill	"#ff9999"
			type	"ellipse"
			outline	"#666666"
			outline_width	1.5
		]
		label	"SAR2273"
	]
	node	[
		root_index	-2213
		id	-2213
		graphics	[
			x	1029.5953369140625
			y	1135.507080078125
			w	40.0
			h	40.0
			fill	"#ff9999"
			type	"ellipse"
			outline	"#666666"
			outline_width	1.5
		]
		label	"SAR2756"
	]
	node	[
		root_index	-2214
		id	-2214
		graphics	[
			x	1868.85693359375
			y	1674.86181640625
			w	40.0
			h	40.0
			fill	"#ff9999"
			type	"ellipse"
			outline	"#666666"
			outline_width	1.5
		]
		label	"SAR2750"
	]
	node	[
		root_index	-2215
		id	-2215
		graphics	[
			x	1487.248046875
			y	1706.56396484375
			w	40.0
			h	40.0
			fill	"#ff9999"
			type	"ellipse"
			outline	"#666666"
			outline_width	1.5
		]
		label	"SAR2753"
	]
	node	[
		root_index	-2216
		id	-2216
		graphics	[
			x	1995.5341796875
			y	1898.6455078125
			w	40.0
			h	40.0
			fill	"#ff9999"
			type	"ellipse"
			outline	"#666666"
			outline_width	1.5
		]
		label	"SAR2752"
	]
	node	[
		root_index	-2209
		id	-2209
		graphics	[
			x	1150.0828857421875
			y	945.5187377929688
			w	40.0
			h	40.0
			fill	"#ff9999"
			type	"ellipse"
			outline	"#666666"
			outline_width	1.5
		]
		label	"SAR2283"
	]
	node	[
		root_index	-2210
		id	-2210
		graphics	[
			x	1016.4194641113281
			y	1062.741455078125
			w	39.99993896484375
			h	40.0
			fill	"#ff9999"
			type	"ellipse"
			outline	"#666666"
			outline_width	1.5
		]
		label	"SAR2755"
	]
	node	[
		root_index	-2211
		id	-2211
		graphics	[
			x	1025.00830078125
			y	1073.654541015625
			w	40.0
			h	40.0
			fill	"#ff9999"
			type	"ellipse"
			outline	"#666666"
			outline_width	1.5
		]
		label	"SAR2754"
	]
	node	[
		root_index	-2212
		id	-2212
		graphics	[
			x	809.3497924804688
			y	1167.1768798828125
			w	40.0
			h	40.0
			fill	"#ff9999"
			type	"ellipse"
			outline	"#666666"
			outline_width	1.5
		]
		label	"SAR2757"
	]
	node	[
		root_index	-2221
		id	-2221
		graphics	[
			x	182.033447265625
			y	502.1456298828125
			w	40.0
			h	40.0
			fill	"#ff9999"
			type	"ellipse"
			outline	"#666666"
			outline_width	1.5
		]
		label	"SAR2265"
	]
	node	[
		root_index	-2222
		id	-2222
		graphics	[
			x	413.36480712890625
			y	984.3883666992188
			w	40.0
			h	40.0
			fill	"#ff9999"
			type	"ellipse"
			outline	"#666666"
			outline_width	1.5
		]
		label	"SAR2264"
	]
	node	[
		root_index	-2223
		id	-2223
		graphics	[
			x	464.30987548828125
			y	1072.288330078125
			w	40.0
			h	40.0
			fill	"#ff9999"
			type	"ellipse"
			outline	"#666666"
			outline_width	1.5
		]
		label	"SAR2263"
	]
	node	[
		root_index	-2224
		id	-2224
		graphics	[
			x	728.5215454101562
			y	1285.1658935546875
			w	40.0
			h	40.0
			fill	"#ff9999"
			type	"ellipse"
			outline	"#666666"
			outline_width	1.5
		]
		label	"SAR2262"
	]
	node	[
		root_index	-2217
		id	-2217
		graphics	[
			x	1757.876708984375
			y	446.849853515625
			w	40.0
			h	40.0
			fill	"#ff9999"
			type	"ellipse"
			outline	"#666666"
			outline_width	1.5
		]
		label	"SAR2269"
	]
	node	[
		root_index	-2218
		id	-2218
		graphics	[
			x	1685.39794921875
			y	638.2213745117188
			w	40.0
			h	40.0
			fill	"#ff9999"
			type	"ellipse"
			outline	"#666666"
			outline_width	1.5
		]
		label	"SAR2268"
	]
	node	[
		root_index	-2219
		id	-2219
		graphics	[
			x	1829.627197265625
			y	589.785888671875
			w	40.0
			h	40.0
			fill	"#ff9999"
			type	"ellipse"
			outline	"#666666"
			outline_width	1.5
		]
		label	"SAR2267"
	]
	node	[
		root_index	-2220
		id	-2220
		graphics	[
			x	1814.86181640625
			y	651.55615234375
			w	40.0
			h	40.0
			fill	"#ff9999"
			type	"ellipse"
			outline	"#666666"
			outline_width	1.5
		]
		label	"SAR2266"
	]
	node	[
		root_index	-2230
		id	-2230
		graphics	[
			x	1612.3182373046875
			y	701.1691284179688
			w	40.0
			h	40.0
			fill	"#ff9999"
			type	"ellipse"
			outline	"#666666"
			outline_width	1.5
		]
		label	"SAR2270"
	]
	node	[
		root_index	-2229
		id	-2229
		graphics	[
			x	1887.75830078125
			y	1740.529296875
			w	40.0
			h	40.0
			fill	"#ff9999"
			type	"ellipse"
			outline	"#666666"
			outline_width	1.5
		]
		label	"SAR2747"
	]
	node	[
		root_index	-2232
		id	-2232
		graphics	[
			x	721.103515625
			y	1602.6395263671875
			w	40.0
			h	40.0
			fill	"#ff9999"
			type	"ellipse"
			outline	"#666666"
			outline_width	1.5
		]
		label	"SAR2745"
	]
	node	[
		root_index	-2231
		id	-2231
		graphics	[
			x	2058.0493774414062
			y	1885.9251708984375
			w	39.9998779296875
			h	40.0
			fill	"#ff9999"
			type	"ellipse"
			outline	"#666666"
			outline_width	1.5
		]
		label	"SAR2746"
	]
	node	[
		root_index	-2226
		id	-2226
		graphics	[
			x	1854.6944580078125
			y	1869.554443359375
			w	40.0
			h	40.0
			fill	"#ff9999"
			type	"ellipse"
			outline	"#666666"
			outline_width	1.5
		]
		label	"SAR2749"
	]
	node	[
		root_index	-2225
		id	-2225
		graphics	[
			x	1813.649169921875
			y	501.854248046875
			w	40.0
			h	40.0
			fill	"#ff9999"
			type	"ellipse"
			outline	"#666666"
			outline_width	1.5
		]
		label	"SAR2271"
	]
	node	[
		root_index	-2228
		id	-2228
		graphics	[
			x	2089.18603515625
			y	1837.3670654296875
			w	40.0
			h	40.0
			fill	"#ff9999"
			type	"ellipse"
			outline	"#666666"
			outline_width	1.5
		]
		label	"SAR2748"
	]
	node	[
		root_index	-2227
		id	-2227
		graphics	[
			x	1698.329345703125
			y	697.4718017578125
			w	40.0
			h	40.0
			fill	"#ff9999"
			type	"ellipse"
			outline	"#666666"
			outline_width	1.5
		]
		label	"SAR2272"
	]
	node	[
		root_index	-2238
		id	-2238
		graphics	[
			x	676.7875366210938
			y	974.8829345703125
			w	40.0
			h	40.0
			fill	"#ff9999"
			type	"ellipse"
			outline	"#666666"
			outline_width	1.5
		]
		label	"SAR0581"
	]
	node	[
		root_index	-2237
		id	-2237
		graphics	[
			x	985.2572021484375
			y	1557.251220703125
			w	40.0
			h	40.0
			fill	"#ff9999"
			type	"ellipse"
			outline	"#666666"
			outline_width	1.5
		]
		label	"SAR2740"
	]
	node	[
		root_index	-2240
		id	-2240
		graphics	[
			x	328.1395263671875
			y	1052.203857421875
			w	40.0
			h	40.0
			fill	"#ff9999"
			type	"ellipse"
			outline	"#666666"
			outline_width	1.5
		]
		label	"SAR0582"
	]
	node	[
		root_index	-2239
		id	-2239
		graphics	[
			x	174.9992218017578
			y	3020.7139892578125
			w	40.0
			h	40.000244140625
			fill	"#ff9999"
			type	"ellipse"
			outline	"#666666"
			outline_width	1.5
		]
		label	"SAR858a"
	]
	node	[
		root_index	-2234
		id	-2234
		graphics	[
			x	524.38525390625
			y	1524.2470703125
			w	40.0
			h	40.0
			fill	"#ff9999"
			type	"ellipse"
			outline	"#666666"
			outline_width	1.5
		]
		label	"SAR2743"
	]
	node	[
		root_index	-2233
		id	-2233
		graphics	[
			x	725.402587890625
			y	1367.41455078125
			w	40.0
			h	40.0
			fill	"#ff9999"
			type	"ellipse"
			outline	"#666666"
			outline_width	1.5
		]
		label	"SAR2744"
	]
	node	[
		root_index	-2236
		id	-2236
		graphics	[
			x	722.038818359375
			y	1061.8939208984375
			w	40.0
			h	40.0
			fill	"#ff9999"
			type	"ellipse"
			outline	"#666666"
			outline_width	1.5
		]
		label	"SAR2741"
	]
	node	[
		root_index	-2235
		id	-2235
		graphics	[
			x	1172.722412109375
			y	1556.153076171875
			w	40.0
			h	40.0
			fill	"#ff9999"
			type	"ellipse"
			outline	"#666666"
			outline_width	1.5
		]
		label	"SAR2742"
	]
	node	[
		root_index	-2243
		id	-2243
		graphics	[
			x	983.64794921875
			y	1264.4599609375
			w	40.0
			h	40.0
			fill	"#ff9999"
			type	"ellipse"
			outline	"#666666"
			outline_width	1.5
		]
		label	"SAR0586"
	]
	node	[
		root_index	-2244
		id	-2244
		graphics	[
			x	428.19073486328125
			y	927.11376953125
			w	40.0
			h	40.0
			fill	"#ff9999"
			type	"ellipse"
			outline	"#666666"
			outline_width	1.5
		]
		label	"SAR0583"
	]
	node	[
		root_index	-2241
		id	-2241
		graphics	[
			x	603.6738891601562
			y	1041.4386901855469
			w	40.0
			h	40.00006103515625
			fill	"#ff9999"
			type	"ellipse"
			outline	"#666666"
			outline_width	1.5
		]
		label	"SAR0580"
	]
	node	[
		root_index	-2242
		id	-2242
		graphics	[
			x	1220.9227294921875
			y	1062.0118408203125
			w	40.0
			h	40.0
			fill	"#ff9999"
			type	"ellipse"
			outline	"#666666"
			outline_width	1.5
		]
		label	"SAR0585"
	]
	node	[
		root_index	-2247
		id	-2247
		graphics	[
			x	568.3360595703125
			y	1024.4068603515625
			w	40.0
			h	40.0
			fill	"#ff9999"
			type	"ellipse"
			outline	"#666666"
			outline_width	1.5
		]
		label	"SAR0588"
	]
	node	[
		root_index	-2248
		id	-2248
		graphics	[
			x	1269.7451171875
			y	23.153564453125
			w	40.0
			h	40.0
			fill	"#ff9999"
			type	"ellipse"
			outline	"#666666"
			outline_width	1.5
		]
		label	"SAR0590"
	]
	node	[
		root_index	-2245
		id	-2245
		graphics	[
			x	1712.60498046875
			y	704.9384765625
			w	40.0
			h	40.0
			fill	"#ff9999"
			type	"ellipse"
			outline	"#666666"
			outline_width	1.5
		]
		label	"SAR0589"
	]
	node	[
		root_index	-2246
		id	-2246
		graphics	[
			x	768.680419921875
			y	981.1861572265625
			w	40.0
			h	40.0
			fill	"#ff9999"
			type	"ellipse"
			outline	"#666666"
			outline_width	1.5
		]
		label	"SAR0587"
	]
	node	[
		root_index	-2251
		id	-2251
		graphics	[
			x	866.58447265625
			y	1116.6268310546875
			w	40.0
			h	40.0
			fill	"#ff9999"
			type	"ellipse"
			outline	"#666666"
			outline_width	1.5
		]
		label	"SAR0594"
	]
	node	[
		root_index	-2252
		id	-2252
		graphics	[
			x	1390.868408203125
			y	1462.40869140625
			w	40.0
			h	40.0
			fill	"#ff9999"
			type	"ellipse"
			outline	"#666666"
			outline_width	1.5
		]
		label	"SAR0595"
	]
	node	[
		root_index	-2249
		id	-2249
		graphics	[
			x	1320.7010498046875
			y	130.7509765625
			w	40.0
			h	40.0
			fill	"#ff9999"
			type	"ellipse"
			outline	"#666666"
			outline_width	1.5
		]
		label	"SAR0591"
	]
	node	[
		root_index	-2250
		id	-2250
		graphics	[
			x	1302.6368408203125
			y	1246.530517578125
			w	40.0
			h	40.0
			fill	"#ff9999"
			type	"ellipse"
			outline	"#666666"
			outline_width	1.5
		]
		label	"SAR0593"
	]
	node	[
		root_index	-2255
		id	-2255
		graphics	[
			x	851.6124877929688
			y	1549.6766357421875
			w	40.0
			h	40.0
			fill	"#ff9999"
			type	"ellipse"
			outline	"#666666"
			outline_width	1.5
		]
		label	"SAR0598"
	]
	node	[
		root_index	-2256
		id	-2256
		graphics	[
			x	478.3712158203125
			y	1771.15283203125
			w	40.0
			h	40.0
			fill	"#ff9999"
			type	"ellipse"
			outline	"#666666"
			outline_width	1.5
		]
		label	"SAR0599"
	]
	node	[
		root_index	-2253
		id	-2253
		graphics	[
			x	989.5870971679688
			y	1375.797607421875
			w	40.0
			h	40.0
			fill	"#ff9999"
			type	"ellipse"
			outline	"#666666"
			outline_width	1.5
		]
		label	"SAR0596"
	]
	node	[
		root_index	-2254
		id	-2254
		graphics	[
			x	828.8487548828125
			y	1213.1778564453125
			w	40.0
			h	40.0
			fill	"#ff9999"
			type	"ellipse"
			outline	"#666666"
			outline_width	1.5
		]
		label	"SAR0597"
	]
	node	[
		root_index	-2260
		id	-2260
		graphics	[
			x	1172.2171630859375
			y	1304.042236328125
			w	40.0
			h	40.0
			fill	"#ff9999"
			type	"ellipse"
			outline	"#666666"
			outline_width	1.5
		]
		label	"SAR0544"
	]
	node	[
		root_index	-2259
		id	-2259
		graphics	[
			x	1222.9217529296875
			y	1344.11279296875
			w	40.0
			h	40.0
			fill	"#ff9999"
			type	"ellipse"
			outline	"#666666"
			outline_width	1.5
		]
		label	"SAR0545"
	]
	node	[
		root_index	-2258
		id	-2258
		graphics	[
			x	1027.7812805175781
			y	1436.3294677734375
			w	39.99993896484375
			h	40.0
			fill	"#ff9999"
			type	"ellipse"
			outline	"#666666"
			outline_width	1.5
		]
		label	"SAR0546"
	]
	node	[
		root_index	-2257
		id	-2257
		graphics	[
			x	1762.44091796875
			y	1558.33740234375
			w	40.0
			h	40.0
			fill	"#ff9999"
			type	"ellipse"
			outline	"#666666"
			outline_width	1.5
		]
		label	"SAR1459a"
	]
	node	[
		root_index	-2264
		id	-2264
		graphics	[
			x	1147.9527587890625
			y	1277.5689697265625
			w	40.0
			h	40.0
			fill	"#ff9999"
			type	"ellipse"
			outline	"#666666"
			outline_width	1.5
		]
		label	"SAR0547"
	]
	node	[
		root_index	-2263
		id	-2263
		graphics	[
			x	1175.0394287109375
			y	1293.2977294921875
			w	40.0
			h	40.0
			fill	"#ff9999"
			type	"ellipse"
			outline	"#666666"
			outline_width	1.5
		]
		label	"SAR0548"
	]
	node	[
		root_index	-2262
		id	-2262
		graphics	[
			x	1392.76220703125
			y	1448.2132568359375
			w	40.0
			h	40.0
			fill	"#ff9999"
			type	"ellipse"
			outline	"#666666"
			outline_width	1.5
		]
		label	"SAR0549"
	]
	node	[
		root_index	-2261
		id	-2261
		graphics	[
			x	1241.7354736328125
			y	1404.6734619140625
			w	40.0
			h	40.0
			fill	"#ff9999"
			type	"ellipse"
			outline	"#666666"
			outline_width	1.5
		]
		label	"SAR0543"
	]
	node	[
		root_index	-2268
		id	-2268
		graphics	[
			x	982.469970703125
			y	1366.5390625
			w	40.0
			h	40.0
			fill	"#ff9999"
			type	"ellipse"
			outline	"#666666"
			outline_width	1.5
		]
		label	"SAR1203"
	]
	node	[
		root_index	-2267
		id	-2267
		graphics	[
			x	1164.5174560546875
			y	1274.6278076171875
			w	40.0
			h	40.0
			fill	"#ff9999"
			type	"ellipse"
			outline	"#666666"
			outline_width	1.5
		]
		label	"SAR1204"
	]
	node	[
		root_index	-2266
		id	-2266
		graphics	[
			x	1011.5552978515625
			y	1428.82080078125
			w	40.0
			h	40.0
			fill	"#ff9999"
			type	"ellipse"
			outline	"#666666"
			outline_width	1.5
		]
		label	"SAR0540"
	]
	node	[
		root_index	-2265
		id	-2265
		graphics	[
			x	1162.57763671875
			y	1451.32421875
			w	40.0
			h	40.0
			fill	"#ff9999"
			type	"ellipse"
			outline	"#666666"
			outline_width	1.5
		]
		label	"SAR0542"
	]
	node	[
		root_index	-2272
		id	-2272
		graphics	[
			x	1196.8465576171875
			y	1120.781982421875
			w	40.0
			h	40.0
			fill	"#ff9999"
			type	"ellipse"
			outline	"#666666"
			outline_width	1.5
		]
		label	"SAR1207"
	]
	node	[
		root_index	-2271
		id	-2271
		graphics	[
			x	1182.38037109375
			y	1231.8807373046875
			w	40.0
			h	40.0
			fill	"#ff9999"
			type	"ellipse"
			outline	"#666666"
			outline_width	1.5
		]
		label	"SAR1208"
	]
	node	[
		root_index	-2270
		id	-2270
		graphics	[
			x	1187.9368896484375
			y	1042.9131164550781
			w	40.0
			h	39.99993896484375
			fill	"#ff9999"
			type	"ellipse"
			outline	"#666666"
			outline_width	1.5
		]
		label	"SAR1205"
	]
	node	[
		root_index	-2269
		id	-2269
		graphics	[
			x	924.1796875
			y	1204.2769775390625
			w	40.0
			h	40.0
			fill	"#ff9999"
			type	"ellipse"
			outline	"#666666"
			outline_width	1.5
		]
		label	"SAR1206"
	]
	node	[
		root_index	-2273
		id	-2273
		graphics	[
			x	1132.33544921875
			y	1328.532470703125
			w	40.0
			h	40.0
			fill	"#ff9999"
			type	"ellipse"
			outline	"#666666"
			outline_width	1.5
		]
		label	"SAR1209"
	]
	node	[
		root_index	-2274
		id	-2274
		graphics	[
			x	1198.2158203125
			y	399.9246826171875
			w	40.0
			h	40.0
			fill	"#ff9999"
			type	"ellipse"
			outline	"#666666"
			outline_width	1.5
		]
		label	"SAR0457a"
	]
	node	[
		root_index	-2275
		id	-2275
		graphics	[
			x	856.17626953125
			y	1654.2723388671875
			w	40.0
			h	40.0
			fill	"#ff9999"
			type	"ellipse"
			outline	"#666666"
			outline_width	1.5
		]
		label	"SAR1200"
	]
	node	[
		root_index	-2276
		id	-2276
		graphics	[
			x	1154.3238525390625
			y	1187.822021484375
			w	40.0
			h	40.0
			fill	"#ff9999"
			type	"ellipse"
			outline	"#666666"
			outline_width	1.5
		]
		label	"SAR1202"
	]
	node	[
		root_index	-2277
		id	-2277
		graphics	[
			x	943.4937133789062
			y	1542.268798828125
			w	40.0
			h	40.0
			fill	"#ff9999"
			type	"ellipse"
			outline	"#666666"
			outline_width	1.5
		]
		label	"SAR1201"
	]
	node	[
		root_index	-2278
		id	-2278
		graphics	[
			x	967.7989501953125
			y	1241.9794921875
			w	40.0
			h	40.0
			fill	"#ff9999"
			type	"ellipse"
			outline	"#666666"
			outline_width	1.5
		]
		label	"SAR1601"
	]
	node	[
		root_index	-2279
		id	-2279
		graphics	[
			x	729.8143920898438
			y	928.3143920898438
			w	40.0
			h	40.0
			fill	"#ff9999"
			type	"ellipse"
			outline	"#666666"
			outline_width	1.5
		]
		label	"SAR0555"
	]
	node	[
		root_index	-2280
		id	-2280
		graphics	[
			x	769.8763427734375
			y	1594.8812255859375
			w	40.0
			h	40.0
			fill	"#ff9999"
			type	"ellipse"
			outline	"#666666"
			outline_width	1.5
		]
		label	"SAR0554"
	]
	node	[
		root_index	-2281
		id	-2281
		graphics	[
			x	968.3695678710938
			y	1406.565673828125
			w	40.0
			h	40.0
			fill	"#ff9999"
			type	"ellipse"
			outline	"#666666"
			outline_width	1.5
		]
		label	"SAR1602"
	]
	node	[
		root_index	-2282
		id	-2282
		graphics	[
			x	1130.524169921875
			y	974.1361083984375
			w	40.0
			h	40.0
			fill	"#ff9999"
			type	"ellipse"
			outline	"#666666"
			outline_width	1.5
		]
		label	"SAR0557"
	]
	node	[
		root_index	-2283
		id	-2283
		graphics	[
			x	308.99847412109375
			y	1271.3214111328125
			w	40.0
			h	40.0
			fill	"#ff9999"
			type	"ellipse"
			outline	"#666666"
			outline_width	1.5
		]
		label	"SAR0556"
	]
	node	[
		root_index	-2284
		id	-2284
		graphics	[
			x	648.2933349609375
			y	1436.7294921875
			w	40.0
			h	40.0
			fill	"#ff9999"
			type	"ellipse"
			outline	"#666666"
			outline_width	1.5
		]
		label	"SAR1600"
	]
	node	[
		root_index	-2285
		id	-2285
		graphics	[
			x	784.8901977539062
			y	1142.8919677734375
			w	40.0
			h	40.0
			fill	"#ff9999"
			type	"ellipse"
			outline	"#666666"
			outline_width	1.5
		]
		label	"SAR0559"
	]
	node	[
		root_index	-2286
		id	-2286
		graphics	[
			x	885.093505859375
			y	1109.2222900390625
			w	40.0
			h	40.0
			fill	"#ff9999"
			type	"ellipse"
			outline	"#666666"
			outline_width	1.5
		]
		label	"SAR1605"
	]
	node	[
		root_index	-2287
		id	-2287
		graphics	[
			x	430.53887939453125
			y	724.3723754882812
			w	40.0
			h	40.0
			fill	"#ff9999"
			type	"ellipse"
			outline	"#666666"
			outline_width	1.5
		]
		label	"SAR0558"
	]
	node	[
		root_index	-2288
		id	-2288
		graphics	[
			x	1192.4205322265625
			y	1296.504150390625
			w	40.0
			h	40.0
			fill	"#ff9999"
			type	"ellipse"
			outline	"#666666"
			outline_width	1.5
		]
		label	"SAR1606"
	]
	node	[
		root_index	-2290
		id	-2290
		graphics	[
			x	859.9683837890625
			y	1321.4580078125
			w	40.0
			h	40.0
			fill	"#ff9999"
			type	"ellipse"
			outline	"#666666"
			outline_width	1.5
		]
		label	"SAR1604"
	]
	node	[
		root_index	-2289
		id	-2289
		graphics	[
			x	782.2183837890625
			y	1443.7393798828125
			w	40.0
			h	40.0
			fill	"#ff9999"
			type	"ellipse"
			outline	"#666666"
			outline_width	1.5
		]
		label	"SAR1603"
	]
	node	[
		root_index	-2292
		id	-2292
		graphics	[
			x	1104.7769775390625
			y	1322.8167724609375
			w	40.0
			h	40.0
			fill	"#ff9999"
			type	"ellipse"
			outline	"#666666"
			outline_width	1.5
		]
		label	"SAR0550"
	]
	node	[
		root_index	-2291
		id	-2291
		graphics	[
			x	1121.4600830078125
			y	1397.8438720703125
			w	40.0
			h	40.0
			fill	"#ff9999"
			type	"ellipse"
			outline	"#666666"
			outline_width	1.5
		]
		label	"SAR0551"
	]
	node	[
		root_index	-2294
		id	-2294
		graphics	[
			x	1169.3013916015625
			y	1276.1912841796875
			w	40.0
			h	40.0
			fill	"#ff9999"
			type	"ellipse"
			outline	"#666666"
			outline_width	1.5
		]
		label	"SAR0552"
	]
	node	[
		root_index	-2293
		id	-2293
		graphics	[
			x	1126.2747802734375
			y	1346.8154296875
			w	40.0
			h	40.0
			fill	"#ff9999"
			type	"ellipse"
			outline	"#666666"
			outline_width	1.5
		]
		label	"SAR0553"
	]
	node	[
		root_index	-2296
		id	-2296
		graphics	[
			x	1036.2701416015625
			y	1724.076171875
			w	40.0
			h	40.0
			fill	"#ff9999"
			type	"ellipse"
			outline	"#666666"
			outline_width	1.5
		]
		label	"SAR1609"
	]
	node	[
		root_index	-2295
		id	-2295
		graphics	[
			x	626.4393310546875
			y	1762.962890625
			w	40.0
			h	40.0
			fill	"#ff9999"
			type	"ellipse"
			outline	"#666666"
			outline_width	1.5
		]
		label	"SAR1930a"
	]
	node	[
		root_index	-2298
		id	-2298
		graphics	[
			x	976.7705078125
			y	1644.384765625
			w	40.0
			h	40.0
			fill	"#ff9999"
			type	"ellipse"
			outline	"#666666"
			outline_width	1.5
		]
		label	"SAR1607"
	]
	node	[
		root_index	-2297
		id	-2297
		graphics	[
			x	1429.9420166015625
			y	1674.558349609375
			w	40.0
			h	40.0
			fill	"#ff9999"
			type	"ellipse"
			outline	"#666666"
			outline_width	1.5
		]
		label	"SAR1608"
	]
	node	[
		root_index	-2300
		id	-2300
		graphics	[
			x	1043.4944152832031
			y	1024.6458740234375
			w	39.99993896484375
			h	40.0
			fill	"#ff9999"
			type	"ellipse"
			outline	"#666666"
			outline_width	1.5
		]
		label	"SAR1615"
	]
	node	[
		root_index	-2299
		id	-2299
		graphics	[
			x	931.1978759765625
			y	1212.0177001953125
			w	40.0
			h	40.0
			fill	"#ff9999"
			type	"ellipse"
			outline	"#666666"
			outline_width	1.5
		]
		label	"SAR1614"
	]
	node	[
		root_index	-2302
		id	-2302
		graphics	[
			x	873.1796875
			y	654.2064514160156
			w	40.0
			h	40.00006103515625
			fill	"#ff9999"
			type	"ellipse"
			outline	"#666666"
			outline_width	1.5
		]
		label	"SAR1617"
	]
	node	[
		root_index	-2301
		id	-2301
		graphics	[
			x	882.5732421875
			y	766.4580078125
			w	40.0
			h	40.0
			fill	"#ff9999"
			type	"ellipse"
			outline	"#666666"
			outline_width	1.5
		]
		label	"SAR1616"
	]
	node	[
		root_index	-2304
		id	-2304
		graphics	[
			x	1140.3353271484375
			y	683.8460083007812
			w	40.0
			h	40.0
			fill	"#ff9999"
			type	"ellipse"
			outline	"#666666"
			outline_width	1.5
		]
		label	"SAR1611"
	]
	node	[
		root_index	-2303
		id	-2303
		graphics	[
			x	1094.60302734375
			y	1089.153564453125
			w	40.0
			h	40.0
			fill	"#ff9999"
			type	"ellipse"
			outline	"#666666"
			outline_width	1.5
		]
		label	"SAR1610"
	]
	node	[
		root_index	-2064
		id	-2064
		graphics	[
			x	1192.873291015625
			y	1130.85546875
			w	40.0
			h	40.0
			fill	"#ff9999"
			type	"ellipse"
			outline	"#666666"
			outline_width	1.5
		]
		label	"SAR2203"
	]
	node	[
		root_index	-2063
		id	-2063
		graphics	[
			x	1228.0438232421875
			y	1320.465576171875
			w	40.0
			h	40.0
			fill	"#ff9999"
			type	"ellipse"
			outline	"#666666"
			outline_width	1.5
		]
		label	"SAR1242"
	]
	node	[
		root_index	-2062
		id	-2062
		graphics	[
			x	1124.572265625
			y	1437.7791748046875
			w	40.0
			h	40.0
			fill	"#ff9999"
			type	"ellipse"
			outline	"#666666"
			outline_width	1.5
		]
		label	"SAR1241"
	]
	node	[
		root_index	-2061
		id	-2061
		graphics	[
			x	914.5790405273438
			y	1324.517333984375
			w	40.0
			h	40.0
			fill	"#ff9999"
			type	"ellipse"
			outline	"#666666"
			outline_width	1.5
		]
		label	"SAR2202"
	]
	node	[
		root_index	-2060
		id	-2060
		graphics	[
			x	1108.3575439453125
			y	1493.090576171875
			w	40.0
			h	40.0
			fill	"#ff9999"
			type	"ellipse"
			outline	"#666666"
			outline_width	1.5
		]
		label	"SAR1244"
	]
	node	[
		root_index	-2059
		id	-2059
		graphics	[
			x	1048.140869140625
			y	1536.44873046875
			w	40.0
			h	40.0
			fill	"#ff9999"
			type	"ellipse"
			outline	"#666666"
			outline_width	1.5
		]
		label	"SAR1243"
	]
	node	[
		root_index	-2058
		id	-2058
		graphics	[
			x	1090.19921875
			y	1385.1646728515625
			w	40.0
			h	40.0
			fill	"#ff9999"
			type	"ellipse"
			outline	"#666666"
			outline_width	1.5
		]
		label	"SAR1246"
	]
	node	[
		root_index	-2057
		id	-2057
		graphics	[
			x	1235.3428955078125
			y	1286.8565673828125
			w	40.0
			h	40.0
			fill	"#ff9999"
			type	"ellipse"
			outline	"#666666"
			outline_width	1.5
		]
		label	"SAR1245"
	]
	node	[
		root_index	-2056
		id	-2056
		graphics	[
			x	0.0
			y	3146.947021484375
			w	40.0
			h	40.0
			fill	"#ff9999"
			type	"ellipse"
			outline	"#666666"
			outline_width	1.5
		]
		label	"SAR2779"
	]
	node	[
		root_index	-2055
		id	-2055
		graphics	[
			x	771.3189697265625
			y	602.5352172851562
			w	40.0
			h	40.0
			fill	"#ff9999"
			type	"ellipse"
			outline	"#666666"
			outline_width	1.5
		]
		label	"SAR2778"
	]
	node	[
		root_index	-2054
		id	-2054
		graphics	[
			x	366.018310546875
			y	787.5975341796875
			w	40.0
			h	40.0
			fill	"#ff9999"
			type	"ellipse"
			outline	"#666666"
			outline_width	1.5
		]
		label	"SAR2777"
	]
	node	[
		root_index	-2053
		id	-2053
		graphics	[
			x	597.9384765625
			y	955.8294067382812
			w	40.0
			h	40.0
			fill	"#ff9999"
			type	"ellipse"
			outline	"#666666"
			outline_width	1.5
		]
		label	"SAR2776"
	]
	node	[
		root_index	-2052
		id	-2052
		graphics	[
			x	775.4716796875
			y	3391.909912109375
			w	40.0
			h	40.0
			fill	"#ff9999"
			type	"ellipse"
			outline	"#666666"
			outline_width	1.5
		]
		label	"SAR2775"
	]
	node	[
		root_index	-2051
		id	-2051
		graphics	[
			x	347.791015625
			y	1639.3402099609375
			w	40.0
			h	40.0
			fill	"#ff9999"
			type	"ellipse"
			outline	"#666666"
			outline_width	1.5
		]
		label	"SAR2773"
	]
	node	[
		root_index	-2050
		id	-2050
		graphics	[
			x	523.330810546875
			y	1446.55126953125
			w	40.0
			h	40.0
			fill	"#ff9999"
			type	"ellipse"
			outline	"#666666"
			outline_width	1.5
		]
		label	"SAR2772"
	]
	node	[
		root_index	-2049
		id	-2049
		graphics	[
			x	723.6807861328125
			y	1330.3609619140625
			w	40.0
			h	40.0
			fill	"#ff9999"
			type	"ellipse"
			outline	"#666666"
			outline_width	1.5
		]
		label	"SAR2771"
	]
	node	[
		root_index	-2079
		id	-2079
		graphics	[
			x	1671.595458984375
			y	1001.1551513671875
			w	40.0
			h	40.0
			fill	"#ff9999"
			type	"ellipse"
			outline	"#666666"
			outline_width	1.5
		]
		label	"SAR2764"
	]
	node	[
		root_index	-2080
		id	-2080
		graphics	[
			x	918.7984619140625
			y	1082.0718994140625
			w	40.0
			h	40.0
			fill	"#ff9999"
			type	"ellipse"
			outline	"#666666"
			outline_width	1.5
		]
		label	"SAR2761"
	]
	node	[
		root_index	-2077
		id	-2077
		graphics	[
			x	1033.6313781738281
			y	1046.43603515625
			w	39.99993896484375
			h	40.0
			fill	"#ff9999"
			type	"ellipse"
			outline	"#666666"
			outline_width	1.5
		]
		label	"SAR2760"
	]
	node	[
		root_index	-2078
		id	-2078
		graphics	[
			x	1587.902587890625
			y	729.0037841796875
			w	40.0
			h	40.0
			fill	"#ff9999"
			type	"ellipse"
			outline	"#666666"
			outline_width	1.5
		]
		label	"SAR2763"
	]
	node	[
		root_index	-2075
		id	-2075
		graphics	[
			x	1097.071044921875
			y	1132.0184326171875
			w	40.0
			h	40.0
			fill	"#ff9999"
			type	"ellipse"
			outline	"#666666"
			outline_width	1.5
		]
		label	"SAR1248"
	]
	node	[
		root_index	-2076
		id	-2076
		graphics	[
			x	1195.8214111328125
			y	1220.1668701171875
			w	40.0
			h	40.0
			fill	"#ff9999"
			type	"ellipse"
			outline	"#666666"
			outline_width	1.5
		]
		label	"SAR2209"
	]
	node	[
		root_index	-2073
		id	-2073
		graphics	[
			x	1091.0269775390625
			y	1322.37158203125
			w	40.0
			h	40.0
			fill	"#ff9999"
			type	"ellipse"
			outline	"#666666"
			outline_width	1.5
		]
		label	"SAR1247"
	]
	node	[
		root_index	-2074
		id	-2074
		graphics	[
			x	1029.4384765625
			y	1182.2164306640625
			w	40.0
			h	40.0
			fill	"#ff9999"
			type	"ellipse"
			outline	"#666666"
			outline_width	1.5
		]
		label	"SAR2208"
	]
	node	[
		root_index	-2071
		id	-2071
		graphics	[
			x	986.723388671875
			y	1278.9178466796875
			w	40.0
			h	40.0
			fill	"#ff9999"
			type	"ellipse"
			outline	"#666666"
			outline_width	1.5
		]
		label	"SAR2205"
	]
	node	[
		root_index	-2072
		id	-2072
		graphics	[
			x	1116.8692626953125
			y	1329.7479248046875
			w	40.0
			h	40.0
			fill	"#ff9999"
			type	"ellipse"
			outline	"#666666"
			outline_width	1.5
		]
		label	"SAR1249"
	]
	node	[
		root_index	-2069
		id	-2069
		graphics	[
			x	1172.2840576171875
			y	1234.7552490234375
			w	40.0
			h	40.0
			fill	"#ff9999"
			type	"ellipse"
			outline	"#666666"
			outline_width	1.5
		]
		label	"SAR2207"
	]
	node	[
		root_index	-2070
		id	-2070
		graphics	[
			x	1113.878173828125
			y	1133.5335693359375
			w	40.0
			h	40.0
			fill	"#ff9999"
			type	"ellipse"
			outline	"#666666"
			outline_width	1.5
		]
		label	"SAR2204"
	]
	node	[
		root_index	-2067
		id	-2067
		graphics	[
			x	1045.7476806640625
			y	1123.248779296875
			w	40.0
			h	40.0
			fill	"#ff9999"
			type	"ellipse"
			outline	"#666666"
			outline_width	1.5
		]
		label	"SAR2201"
	]
	node	[
		root_index	-2068
		id	-2068
		graphics	[
			x	1156.3331298828125
			y	1232.8958740234375
			w	40.0
			h	40.0
			fill	"#ff9999"
			type	"ellipse"
			outline	"#666666"
			outline_width	1.5
		]
		label	"SAR2206"
	]
	node	[
		root_index	-2065
		id	-2065
		graphics	[
			x	980.7283325195312
			y	1121.82568359375
			w	40.0
			h	40.0
			fill	"#ff9999"
			type	"ellipse"
			outline	"#666666"
			outline_width	1.5
		]
		label	"SAR2200"
	]
	node	[
		root_index	-2066
		id	-2066
		graphics	[
			x	1112.777099609375
			y	1221.2491455078125
			w	40.0
			h	40.0
			fill	"#ff9999"
			type	"ellipse"
			outline	"#666666"
			outline_width	1.5
		]
		label	"SAR1240"
	]
	node	[
		root_index	-2094
		id	-2094
		graphics	[
			x	1623.0589599609375
			y	1055.517333984375
			w	40.0
			h	40.0
			fill	"#ff9999"
			type	"ellipse"
			outline	"#666666"
			outline_width	1.5
		]
		label	"SAR1254"
	]
	node	[
		root_index	-2093
		id	-2093
		graphics	[
			x	1395.0543212890625
			y	1086.2098388671875
			w	40.0
			h	40.0
			fill	"#ff9999"
			type	"ellipse"
			outline	"#666666"
			outline_width	1.5
		]
		label	"SAR1253"
	]
	node	[
		root_index	-2096
		id	-2096
		graphics	[
			x	896.9112548828125
			y	451.7567138671875
			w	40.0
			h	40.0
			fill	"#ff9999"
			type	"ellipse"
			outline	"#666666"
			outline_width	1.5
		]
		label	"SAR2230"
	]
	node	[
		root_index	-2095
		id	-2095
		graphics	[
			x	1512.5787353515625
			y	1177.9808349609375
			w	40.0
			h	40.0
			fill	"#ff9999"
			type	"ellipse"
			outline	"#666666"
			outline_width	1.5
		]
		label	"SAR1255"
	]
	node	[
		root_index	-2090
		id	-2090
		graphics	[
			x	939.6201171875
			y	1451.640625
			w	40.0
			h	40.0
			fill	"#ff9999"
			type	"ellipse"
			outline	"#666666"
			outline_width	1.5
		]
		label	"SAR1251"
	]
	node	[
		root_index	-2089
		id	-2089
		graphics	[
			x	1910.350341796875
			y	1990.93603515625
			w	40.0
			h	40.0
			fill	"#ff9999"
			type	"ellipse"
			outline	"#666666"
			outline_width	1.5
		]
		label	"SAR0031b"
	]
	node	[
		root_index	-2092
		id	-2092
		graphics	[
			x	1271.65966796875
			y	1166.6978759765625
			w	40.0
			h	40.0
			fill	"#ff9999"
			type	"ellipse"
			outline	"#666666"
			outline_width	1.5
		]
		label	"SAR1252"
	]
	node	[
		root_index	-2091
		id	-2091
		graphics	[
			x	1150.78564453125
			y	823.70166015625
			w	40.0
			h	40.0
			fill	"#ff9999"
			type	"ellipse"
			outline	"#666666"
			outline_width	1.5
		]
		label	"SAR2234"
	]
	node	[
		root_index	-2086
		id	-2086
		graphics	[
			x	2101.561767578125
			y	1977.59130859375
			w	40.0
			h	40.0
			fill	"#ff9999"
			type	"ellipse"
			outline	"#666666"
			outline_width	1.5
		]
		label	"SAR2769"
	]
	node	[
		root_index	-2085
		id	-2085
		graphics	[
			x	1657.5751953125
			y	1111.112060546875
			w	40.0
			h	40.0
			fill	"#ff9999"
			type	"ellipse"
			outline	"#666666"
			outline_width	1.5
		]
		label	"SAR2766"
	]
	node	[
		root_index	-2088
		id	-2088
		graphics	[
			x	1176.6851806640625
			y	1171.92236328125
			w	40.0
			h	40.0
			fill	"#ff9999"
			type	"ellipse"
			outline	"#666666"
			outline_width	1.5
		]
		label	"SAR1250"
	]
	node	[
		root_index	-2087
		id	-2087
		graphics	[
			x	1548.140625
			y	909.2646484375
			w	40.0
			h	40.0
			fill	"#ff9999"
			type	"ellipse"
			outline	"#666666"
			outline_width	1.5
		]
		label	"SAR2233"
	]
	node	[
		root_index	-2082
		id	-2082
		graphics	[
			x	1448.2652587890625
			y	1281.455078125
			w	40.0
			h	40.0
			fill	"#ff9999"
			type	"ellipse"
			outline	"#666666"
			outline_width	1.5
		]
		label	"SAR2767"
	]
	node	[
		root_index	-2081
		id	-2081
		graphics	[
			x	914.459716796875
			y	861.8511962890625
			w	40.0
			h	40.0
			fill	"#ff9999"
			type	"ellipse"
			outline	"#666666"
			outline_width	1.5
		]
		label	"SAR2762"
	]
	node	[
		root_index	-2084
		id	-2084
		graphics	[
			x	1519.7528076171875
			y	1029.8753662109375
			w	40.0
			h	40.0
			fill	"#ff9999"
			type	"ellipse"
			outline	"#666666"
			outline_width	1.5
		]
		label	"SAR2765"
	]
	node	[
		root_index	-2083
		id	-2083
		graphics	[
			x	1484.4779052734375
			y	982.845703125
			w	40.0
			h	40.0
			fill	"#ff9999"
			type	"ellipse"
			outline	"#666666"
			outline_width	1.5
		]
		label	"SAR2768"
	]
	node	[
		root_index	-2109
		id	-2109
		graphics	[
			x	583.0025634765625
			y	3336.5654296875
			w	40.0
			h	40.0
			fill	"#ff9999"
			type	"ellipse"
			outline	"#666666"
			outline_width	1.5
		]
		label	"SAR2793"
	]
	node	[
		root_index	-2110
		id	-2110
		graphics	[
			x	1143.58740234375
			y	1116.689453125
			w	40.0
			h	40.0
			fill	"#ff9999"
			type	"ellipse"
			outline	"#666666"
			outline_width	1.5
		]
		label	"SAR2798"
	]
	node	[
		root_index	-2111
		id	-2111
		graphics	[
			x	1165.5341796875
			y	786.9002075195312
			w	40.0
			h	40.0
			fill	"#ff9999"
			type	"ellipse"
			outline	"#666666"
			outline_width	1.5
		]
		label	"SAR2799"
	]
	node	[
		root_index	-2112
		id	-2112
		graphics	[
			x	1085.5380859375
			y	937.7153930664062
			w	40.0
			h	40.0
			fill	"#ff9999"
			type	"ellipse"
			outline	"#666666"
			outline_width	1.5
		]
		label	"SAR1260"
	]
	node	[
		root_index	-2105
		id	-2105
		graphics	[
			x	1095.8155517578125
			y	1319.57275390625
			w	40.0
			h	40.0
			fill	"#ff9999"
			type	"ellipse"
			outline	"#666666"
			outline_width	1.5
		]
		label	"SAR2797"
	]
	node	[
		root_index	-2106
		id	-2106
		graphics	[
			x	1407.5557861328125
			y	1947.269287109375
			w	40.0
			h	40.0
			fill	"#ff9999"
			type	"ellipse"
			outline	"#666666"
			outline_width	1.5
		]
		label	"SAR2790"
	]
	node	[
		root_index	-2107
		id	-2107
		graphics	[
			x	2786.541259765625
			y	1381.9383544921875
			w	40.0
			h	40.0
			fill	"#ff9999"
			type	"ellipse"
			outline	"#666666"
			outline_width	1.5
		]
		label	"SAR2791"
	]
	node	[
		root_index	-2108
		id	-2108
		graphics	[
			x	524.1246337890625
			y	3426.84912109375
			w	40.0
			h	40.0
			fill	"#ff9999"
			type	"ellipse"
			outline	"#666666"
			outline_width	1.5
		]
		label	"SAR2792"
	]
	node	[
		root_index	-2101
		id	-2101
		graphics	[
			x	1705.6488037109375
			y	1112.697021484375
			w	40.0
			h	40.0
			fill	"#ff9999"
			type	"ellipse"
			outline	"#666666"
			outline_width	1.5
		]
		label	"SAR1258"
	]
	node	[
		root_index	-2102
		id	-2102
		graphics	[
			x	1232.776123046875
			y	1294.98828125
			w	40.0
			h	40.0
			fill	"#ff9999"
			type	"ellipse"
			outline	"#666666"
			outline_width	1.5
		]
		label	"SAR1259"
	]
	node	[
		root_index	-2103
		id	-2103
		graphics	[
			x	1339.52392578125
			y	1351.243408203125
			w	40.0
			h	40.0
			fill	"#ff9999"
			type	"ellipse"
			outline	"#666666"
			outline_width	1.5
		]
		label	"SAR2795"
	]
	node	[
		root_index	-2104
		id	-2104
		graphics	[
			x	1104.0830078125
			y	1154.3507080078125
			w	40.0
			h	40.0
			fill	"#ff9999"
			type	"ellipse"
			outline	"#666666"
			outline_width	1.5
		]
		label	"SAR2796"
	]
	node	[
		root_index	-2097
		id	-2097
		graphics	[
			x	1327.927978515625
			y	1090.4764404296875
			w	40.0
			h	40.0
			fill	"#ff9999"
			type	"ellipse"
			outline	"#666666"
			outline_width	1.5
		]
		label	"SAR1256"
	]
	node	[
		root_index	-2098
		id	-2098
		graphics	[
			x	1088.381103515625
			y	890.1314697265625
			w	40.0
			h	40.0
			fill	"#ff9999"
			type	"ellipse"
			outline	"#666666"
			outline_width	1.5
		]
		label	"SAR2231"
	]
	node	[
		root_index	-2099
		id	-2099
		graphics	[
			x	1527.575927734375
			y	1050.0743408203125
			w	40.0
			h	40.0
			fill	"#ff9999"
			type	"ellipse"
			outline	"#666666"
			outline_width	1.5
		]
		label	"SAR1257"
	]
	node	[
		root_index	-2100
		id	-2100
		graphics	[
			x	773.4747314453125
			y	1393.637451171875
			w	40.0
			h	40.0
			fill	"#ff9999"
			type	"ellipse"
			outline	"#666666"
			outline_width	1.5
		]
		label	"SAR2232"
	]
	node	[
		root_index	-2124
		id	-2124
		graphics	[
			x	1226.392822265625
			y	1406.48388671875
			w	40.0
			h	40.0
			fill	"#ff9999"
			type	"ellipse"
			outline	"#666666"
			outline_width	1.5
		]
		label	"SAR1268"
	]
	node	[
		root_index	-2123
		id	-2123
		graphics	[
			x	930.18994140625
			y	1630.97705078125
			w	40.0
			h	40.0
			fill	"#ff9999"
			type	"ellipse"
			outline	"#666666"
			outline_width	1.5
		]
		label	"SAR2221"
	]
	node	[
		root_index	-2122
		id	-2122
		graphics	[
			x	1206.6212158203125
			y	1350.9560546875
			w	40.0
			h	40.0
			fill	"#ff9999"
			type	"ellipse"
			outline	"#666666"
			outline_width	1.5
		]
		label	"SAR1267"
	]
	node	[
		root_index	-2121
		id	-2121
		graphics	[
			x	1148.80517578125
			y	1585.028564453125
			w	40.0
			h	40.0
			fill	"#ff9999"
			type	"ellipse"
			outline	"#666666"
			outline_width	1.5
		]
		label	"SAR2220"
	]
	node	[
		root_index	-2128
		id	-2128
		graphics	[
			x	1438.9425048828125
			y	667.9674682617188
			w	40.0
			h	40.0
			fill	"#ff9999"
			type	"ellipse"
			outline	"#666666"
			outline_width	1.5
		]
		label	"SAR2228"
	]
	node	[
		root_index	-2127
		id	-2127
		graphics	[
			x	1068.1781005859375
			y	1715.49072265625
			w	40.0
			h	40.0
			fill	"#ff9999"
			type	"ellipse"
			outline	"#666666"
			outline_width	1.5
		]
		label	"SAR1269"
	]
	node	[
		root_index	-2126
		id	-2126
		graphics	[
			x	783.9153442382812
			y	1029.4241943359375
			w	40.0
			h	40.0
			fill	"#ff9999"
			type	"ellipse"
			outline	"#666666"
			outline_width	1.5
		]
		label	"SAR1266"
	]
	node	[
		root_index	-2125
		id	-2125
		graphics	[
			x	754.9866333007812
			y	1146.0023193359375
			w	40.0
			h	40.0
			fill	"#ff9999"
			type	"ellipse"
			outline	"#666666"
			outline_width	1.5
		]
		label	"SAR1265"
	]
	node	[
		root_index	-2116
		id	-2116
		graphics	[
			x	1172.828369140625
			y	1059.7275390625
			w	40.0
			h	40.0
			fill	"#ff9999"
			type	"ellipse"
			outline	"#666666"
			outline_width	1.5
		]
		label	"SAR2225"
	]
	node	[
		root_index	-2115
		id	-2115
		graphics	[
			x	954.3184814453125
			y	1010.3609619140625
			w	40.0
			h	40.0
			fill	"#ff9999"
			type	"ellipse"
			outline	"#666666"
			outline_width	1.5
		]
		label	"SAR1264"
	]
	node	[
		root_index	-2114
		id	-2114
		graphics	[
			x	1098.930908203125
			y	1041.8349914550781
			w	40.0
			h	39.99993896484375
			fill	"#ff9999"
			type	"ellipse"
			outline	"#666666"
			outline_width	1.5
		]
		label	"SAR2224"
	]
	node	[
		root_index	-2113
		id	-2113
		graphics	[
			x	426.197265625
			y	1222.6561279296875
			w	40.0
			h	40.0
			fill	"#ff9999"
			type	"ellipse"
			outline	"#666666"
			outline_width	1.5
		]
		label	"SAR1263"
	]
	node	[
		root_index	-2120
		id	-2120
		graphics	[
			x	1107.9625244140625
			y	1149.079345703125
			w	40.0
			h	40.0
			fill	"#ff9999"
			type	"ellipse"
			outline	"#666666"
			outline_width	1.5
		]
		label	"SAR1262"
	]
	node	[
		root_index	-2119
		id	-2119
		graphics	[
			x	740.7774658203125
			y	576.5272216796875
			w	40.0
			h	40.0
			fill	"#ff9999"
			type	"ellipse"
			outline	"#666666"
			outline_width	1.5
		]
		label	"SAR2223"
	]
	node	[
		root_index	-2118
		id	-2118
		graphics	[
			x	1158.0218505859375
			y	1174.6605224609375
			w	40.0
			h	40.0
			fill	"#ff9999"
			type	"ellipse"
			outline	"#666666"
			outline_width	1.5
		]
		label	"SAR1261"
	]
	node	[
		root_index	-2117
		id	-2117
		graphics	[
			x	1068.705078125
			y	1021.2338562011719
			w	40.0
			h	40.00006103515625
			fill	"#ff9999"
			type	"ellipse"
			outline	"#666666"
			outline_width	1.5
		]
		label	"SAR2222"
	]
	node	[
		root_index	-2139
		id	-2139
		graphics	[
			x	590.37353515625
			y	3113.315673828125
			w	40.0
			h	40.0
			fill	"#ff9999"
			type	"ellipse"
			outline	"#666666"
			outline_width	1.5
		]
		label	"SAR2788"
	]
	node	[
		root_index	-2140
		id	-2140
		graphics	[
			x	1099.11474609375
			y	1198.7867431640625
			w	40.0
			h	40.0
			fill	"#ff9999"
			type	"ellipse"
			outline	"#666666"
			outline_width	1.5
		]
		label	"SAR2252"
	]
	node	[
		root_index	-2137
		id	-2137
		graphics	[
			x	1396.054931640625
			y	1349.135498046875
			w	40.0
			h	40.0
			fill	"#ff9999"
			type	"ellipse"
			outline	"#666666"
			outline_width	1.5
		]
		label	"SAR1270"
	]
	node	[
		root_index	-2138
		id	-2138
		graphics	[
			x	535.2305908203125
			y	3020.7138671875
			w	40.0
			h	40.0
			fill	"#ff9999"
			type	"ellipse"
			outline	"#666666"
			outline_width	1.5
		]
		label	"SAR2787"
	]
	node	[
		root_index	-2143
		id	-2143
		graphics	[
			x	919.7935791015625
			y	1343.9324951171875
			w	40.0
			h	40.0
			fill	"#ff9999"
			type	"ellipse"
			outline	"#666666"
			outline_width	1.5
		]
		label	"SAR1279"
	]
	node	[
		root_index	-2144
		id	-2144
		graphics	[
			x	1096.234375
			y	1338.4791259765625
			w	40.0
			h	40.0
			fill	"#ff9999"
			type	"ellipse"
			outline	"#666666"
			outline_width	1.5
		]
		label	"SAR2254"
	]
	node	[
		root_index	-2141
		id	-2141
		graphics	[
			x	819.5350341796875
			y	855.3902587890625
			w	40.0
			h	40.0
			fill	"#ff9999"
			type	"ellipse"
			outline	"#666666"
			outline_width	1.5
		]
		label	"SAR1277"
	]
	node	[
		root_index	-2142
		id	-2142
		graphics	[
			x	922.973388671875
			y	881.6937255859375
			w	40.0
			h	40.0
			fill	"#ff9999"
			type	"ellipse"
			outline	"#666666"
			outline_width	1.5
		]
		label	"SAR1276"
	]
	node	[
		root_index	-2131
		id	-2131
		graphics	[
			x	1150.376953125
			y	1126.594970703125
			w	40.0
			h	40.0
			fill	"#ff9999"
			type	"ellipse"
			outline	"#666666"
			outline_width	1.5
		]
		label	"SAR2227"
	]
	node	[
		root_index	-2132
		id	-2132
		graphics	[
			x	2020.690673828125
			y	1168.5128173828125
			w	40.0
			h	40.0
			fill	"#ff9999"
			type	"ellipse"
			outline	"#666666"
			outline_width	1.5
		]
		label	"SAR2783"
	]
	node	[
		root_index	-2129
		id	-2129
		graphics	[
			x	1587.8359375
			y	1779.80810546875
			w	40.0
			h	40.0
			fill	"#ff9999"
			type	"ellipse"
			outline	"#666666"
			outline_width	1.5
		]
		label	"SAR2229"
	]
	node	[
		root_index	-2130
		id	-2130
		graphics	[
			x	961.5174560546875
			y	1347.393798828125
			w	40.0
			h	40.0
			fill	"#ff9999"
			type	"ellipse"
			outline	"#666666"
			outline_width	1.5
		]
		label	"SAR2226"
	]
	node	[
		root_index	-2135
		id	-2135
		graphics	[
			x	482.614013671875
			y	3114.800048828125
			w	40.0
			h	40.0
			fill	"#ff9999"
			type	"ellipse"
			outline	"#666666"
			outline_width	1.5
		]
		label	"SAR2789"
	]
	node	[
		root_index	-2136
		id	-2136
		graphics	[
			x	1178.821533203125
			y	1224.7137451171875
			w	40.0
			h	40.0
			fill	"#ff9999"
			type	"ellipse"
			outline	"#666666"
			outline_width	1.5
		]
		label	"SAR1271"
	]
	node	[
		root_index	-2133
		id	-2133
		graphics	[
			x	1598.6051025390625
			y	1103.684814453125
			w	40.0
			h	40.0
			fill	"#ff9999"
			type	"ellipse"
			outline	"#666666"
			outline_width	1.5
		]
		label	"SAR2781"
	]
	node	[
		root_index	-2134
		id	-2134
		graphics	[
			x	1718.5731201171875
			y	1338.59228515625
			w	40.0
			h	40.0
			fill	"#ff9999"
			type	"ellipse"
			outline	"#666666"
			outline_width	1.5
		]
		label	"SAR2782"
	]
	node	[
		root_index	-2154
		id	-2154
		graphics	[
			x	952.306884765625
			y	1042.6383972167969
			w	40.0
			h	40.00006103515625
			fill	"#ff9999"
			type	"ellipse"
			outline	"#666666"
			outline_width	1.5
		]
		label	"SAR1280"
	]
	node	[
		root_index	-2153
		id	-2153
		graphics	[
			x	1332.578857421875
			y	1870.8671875
			w	40.0
			h	40.0
			fill	"#ff9999"
			type	"ellipse"
			outline	"#666666"
			outline_width	1.5
		]
		label	"SAR2733"
	]
	node	[
		root_index	-2156
		id	-2156
		graphics	[
			x	714.5908203125
			y	1278.5849609375
			w	40.0
			h	40.0
			fill	"#ff9999"
			type	"ellipse"
			outline	"#666666"
			outline_width	1.5
		]
		label	"SAR2735"
	]
	node	[
		root_index	-2155
		id	-2155
		graphics	[
			x	1096.71533203125
			y	1170.3270263671875
			w	40.0
			h	40.0
			fill	"#ff9999"
			type	"ellipse"
			outline	"#666666"
			outline_width	1.5
		]
		label	"SAR1281"
	]
	node	[
		root_index	-2158
		id	-2158
		graphics	[
			x	1704.7861328125
			y	1709.3958740234375
			w	40.0
			h	40.0
			fill	"#ff9999"
			type	"ellipse"
			outline	"#666666"
			outline_width	1.5
		]
		label	"SAR2734"
	]
	node	[
		root_index	-2157
		id	-2157
		graphics	[
			x	1254.48486328125
			y	1171.03564453125
			w	40.0
			h	40.0
			fill	"#ff9999"
			type	"ellipse"
			outline	"#666666"
			outline_width	1.5
		]
		label	"SAR1282"
	]
	node	[
		root_index	-2160
		id	-2160
		graphics	[
			x	1606.1605224609375
			y	762.7933349609375
			w	40.0
			h	40.0
			fill	"#ff9999"
			type	"ellipse"
			outline	"#666666"
			outline_width	1.5
		]
		label	"SAR2260"
	]
	node	[
		root_index	-2159
		id	-2159
		graphics	[
			x	317.19818115234375
			y	3336.5654296875
			w	40.0
			h	40.0
			fill	"#ff9999"
			type	"ellipse"
			outline	"#666666"
			outline_width	1.5
		]
		label	"SAR2739"
	]
	node	[
		root_index	-2146
		id	-2146
		graphics	[
			x	1354.607666015625
			y	1332.576904296875
			w	40.0
			h	40.0
			fill	"#ff9999"
			type	"ellipse"
			outline	"#666666"
			outline_width	1.5
		]
		label	"SAR2253"
	]
	node	[
		root_index	-2145
		id	-2145
		graphics	[
			x	1168.9818115234375
			y	1118.286865234375
			w	40.0
			h	40.0
			fill	"#ff9999"
			type	"ellipse"
			outline	"#666666"
			outline_width	1.5
		]
		label	"SAR1278"
	]
	node	[
		root_index	-2148
		id	-2148
		graphics	[
			x	1108.8414306640625
			y	970.3569946289062
			w	40.0
			h	40.0
			fill	"#ff9999"
			type	"ellipse"
			outline	"#666666"
			outline_width	1.5
		]
		label	"SAR1273"
	]
	node	[
		root_index	-2147
		id	-2147
		graphics	[
			x	1213.386962890625
			y	1158.896240234375
			w	40.0
			h	40.0
			fill	"#ff9999"
			type	"ellipse"
			outline	"#666666"
			outline_width	1.5
		]
		label	"SAR2256"
	]
	node	[
		root_index	-2150
		id	-2150
		graphics	[
			x	1060.4974365234375
			y	1293.787353515625
			w	40.0
			h	40.0
			fill	"#ff9999"
			type	"ellipse"
			outline	"#666666"
			outline_width	1.5
		]
		label	"SAR1272"
	]
	node	[
		root_index	-2149
		id	-2149
		graphics	[
			x	973.54931640625
			y	1005.7385559082031
			w	40.0
			h	39.99993896484375
			fill	"#ff9999"
			type	"ellipse"
			outline	"#666666"
			outline_width	1.5
		]
		label	"SAR2255"
	]
	node	[
		root_index	-2152
		id	-2152
		graphics	[
			x	827.7810668945312
			y	797.4661865234375
			w	40.0
			h	40.0
			fill	"#ff9999"
			type	"ellipse"
			outline	"#666666"
			outline_width	1.5
		]
		label	"SAR1274"
	]
	node	[
		root_index	-2151
		id	-2151
		graphics	[
			x	840.3226318359375
			y	1004.469482421875
			w	40.0
			h	40.0
			fill	"#ff9999"
			type	"ellipse"
			outline	"#666666"
			outline_width	1.5
		]
		label	"SAR1275"
	]
	node	[
		root_index	-2169
		id	-2169
		graphics	[
			x	1639.173828125
			y	1116.718994140625
			w	40.0
			h	40.0
			fill	"#ff9999"
			type	"ellipse"
			outline	"#666666"
			outline_width	1.5
		]
		label	"SAR2241"
	]
	node	[
		root_index	-2170
		id	-2170
		graphics	[
			x	1888.9420166015625
			y	860.4788818359375
			w	40.0
			h	40.0
			fill	"#ff9999"
			type	"ellipse"
			outline	"#666666"
			outline_width	1.5
		]
		label	"SAR2240"
	]
	node	[
		root_index	-2171
		id	-2171
		graphics	[
			x	1293.1109619140625
			y	722.8694458007812
			w	40.0
			h	40.0
			fill	"#ff9999"
			type	"ellipse"
			outline	"#666666"
			outline_width	1.5
		]
		label	"SAR2247"
	]
	node	[
		root_index	-2172
		id	-2172
		graphics	[
			x	1349.0628662109375
			y	929.1341552734375
			w	40.0
			h	40.0
			fill	"#ff9999"
			type	"ellipse"
			outline	"#666666"
			outline_width	1.5
		]
		label	"SAR2246"
	]
	node	[
		root_index	-2173
		id	-2173
		graphics	[
			x	1084.4688720703125
			y	1039.6424560546875
			w	40.0
			h	40.0
			fill	"#ff9999"
			type	"ellipse"
			outline	"#666666"
			outline_width	1.5
		]
		label	"SAR1284"
	]
	node	[
		root_index	-2174
		id	-2174
		graphics	[
			x	1482.014892578125
			y	955.784423828125
			w	40.0
			h	40.0
			fill	"#ff9999"
			type	"ellipse"
			outline	"#666666"
			outline_width	1.5
		]
		label	"SAR2245"
	]
	node	[
		root_index	-2175
		id	-2175
		graphics	[
			x	1448.7379150390625
			y	909.7671508789062
			w	40.0
			h	40.0
			fill	"#ff9999"
			type	"ellipse"
			outline	"#666666"
			outline_width	1.5
		]
		label	"SAR1283"
	]
	node	[
		root_index	-2176
		id	-2176
		graphics	[
			x	1285.26806640625
			y	884.2359619140625
			w	40.0
			h	40.0
			fill	"#ff9999"
			type	"ellipse"
			outline	"#666666"
			outline_width	1.5
		]
		label	"SAR2244"
	]
	node	[
		root_index	-2161
		id	-2161
		graphics	[
			x	424.1246337890625
			y	3349.394287109375
			w	40.0
			h	40.0
			fill	"#ff9999"
			type	"ellipse"
			outline	"#666666"
			outline_width	1.5
		]
		label	"SAR2738"
	]
	node	[
		root_index	-2162
		id	-2162
		graphics	[
			x	329.95623779296875
			y	1204.4197998046875
			w	40.0
			h	40.0
			fill	"#ff9999"
			type	"ellipse"
			outline	"#666666"
			outline_width	1.5
		]
		label	"SAR2261"
	]
	node	[
		root_index	-2163
		id	-2163
		graphics	[
			x	1179.4261474609375
			y	1947.34716796875
			w	40.0
			h	40.0
			fill	"#ff9999"
			type	"ellipse"
			outline	"#666666"
			outline_width	1.5
		]
		label	"SAR2730"
	]
	node	[
		root_index	-2164
		id	-2164
		graphics	[
			x	1563.775390625
			y	621.5421142578125
			w	40.0
			h	40.0
			fill	"#ff9999"
			type	"ellipse"
			outline	"#666666"
			outline_width	1.5
		]
		label	"SAR2243"
	]
	node	[
		root_index	-2165
		id	-2165
		graphics	[
			x	1380.6312255859375
			y	2102.984619140625
			w	40.0
			h	40.0
			fill	"#ff9999"
			type	"ellipse"
			outline	"#666666"
			outline_width	1.5
		]
		label	"SAR1289"
	]
	node	[
		root_index	-2166
		id	-2166
		graphics	[
			x	1025.6180419921875
			y	1070.8953857421875
			w	40.0
			h	40.0
			fill	"#ff9999"
			type	"ellipse"
			outline	"#666666"
			outline_width	1.5
		]
		label	"SAR2242"
	]
	node	[
		root_index	-2167
		id	-2167
		graphics	[
			x	1229.6279296875
			y	2043.5771484375
			w	40.0
			h	40.0
			fill	"#ff9999"
			type	"ellipse"
			outline	"#666666"
			outline_width	1.5
		]
		label	"SAR2729"
	]
	node	[
		root_index	-2168
		id	-2168
		graphics	[
			x	1439.6141357421875
			y	2109.52880859375
			w	40.0
			h	40.0
			fill	"#ff9999"
			type	"ellipse"
			outline	"#666666"
			outline_width	1.5
		]
		label	"SAR1288"
	]
	node	[
		root_index	-1896
		id	-1896
		graphics	[
			x	758.0057983398438
			y	1073.768798828125
			w	40.0
			h	40.0
			fill	"#ff9999"
			type	"ellipse"
			outline	"#666666"
			outline_width	1.5
		]
		label	"SAR0189"
	]
	node	[
		root_index	-1895
		id	-1895
		graphics	[
			x	814.8479614257812
			y	722.7675170898438
			w	40.0
			h	40.0
			fill	"#ff9999"
			type	"ellipse"
			outline	"#666666"
			outline_width	1.5
		]
		label	"SAR2296"
	]
	node	[
		root_index	-1894
		id	-1894
		graphics	[
			x	690.37353515625
			y	3144.9794921875
			w	40.0
			h	40.0
			fill	"#ff9999"
			type	"ellipse"
			outline	"#666666"
			outline_width	1.5
		]
		label	"SAR0187"
	]
	node	[
		root_index	-1893
		id	-1893
		graphics	[
			x	997.178955078125
			y	1058.9873046875
			w	40.0
			h	40.0
			fill	"#ff9999"
			type	"ellipse"
			outline	"#666666"
			outline_width	1.5
		]
		label	"SAR2297"
	]
	node	[
		root_index	-1892
		id	-1892
		graphics	[
			x	387.31341552734375
			y	907.1103515625
			w	40.0
			h	40.0
			fill	"#ff9999"
			type	"ellipse"
			outline	"#666666"
			outline_width	1.5
		]
		label	"SAR0188"
	]
	node	[
		root_index	-1891
		id	-1891
		graphics	[
			x	1361.712158203125
			y	1109.019775390625
			w	40.0
			h	40.0
			fill	"#ff9999"
			type	"ellipse"
			outline	"#666666"
			outline_width	1.5
		]
		label	"SAR0193"
	]
	node	[
		root_index	-1890
		id	-1890
		graphics	[
			x	1125.1708984375
			y	1080.3702392578125
			w	40.0
			h	40.0
			fill	"#ff9999"
			type	"ellipse"
			outline	"#666666"
			outline_width	1.5
		]
		label	"SAR0192"
	]
	node	[
		root_index	-1889
		id	-1889
		graphics	[
			x	1607.575439453125
			y	1458.26904296875
			w	40.0
			h	40.0
			fill	"#ff9999"
			type	"ellipse"
			outline	"#666666"
			outline_width	1.5
		]
		label	"SAR0191"
	]
	node	[
		root_index	-1904
		id	-1904
		graphics	[
			x	1657.867919921875
			y	941.8557739257812
			w	40.0
			h	40.0
			fill	"#ff9999"
			type	"ellipse"
			outline	"#666666"
			outline_width	1.5
		]
		label	"SAR2291"
	]
	node	[
		root_index	-1903
		id	-1903
		graphics	[
			x	1379.370361328125
			y	1564.43994140625
			w	40.0
			h	40.0
			fill	"#ff9999"
			type	"ellipse"
			outline	"#666666"
			outline_width	1.5
		]
		label	"SAR2292"
	]
	node	[
		root_index	-1902
		id	-1902
		graphics	[
			x	1957.546875
			y	666.0469970703125
			w	40.0
			h	40.0
			fill	"#ff9999"
			type	"ellipse"
			outline	"#666666"
			outline_width	1.5
		]
		label	"SAR2290"
	]
	node	[
		root_index	-1901
		id	-1901
		graphics	[
			x	933.6221313476562
			y	1054.733154296875
			w	40.0
			h	40.0
			fill	"#ff9999"
			type	"ellipse"
			outline	"#666666"
			outline_width	1.5
		]
		label	"SAR0185"
	]
	node	[
		root_index	-1900
		id	-1900
		graphics	[
			x	786.5015258789062
			y	1206.28662109375
			w	40.0
			h	40.0
			fill	"#ff9999"
			type	"ellipse"
			outline	"#666666"
			outline_width	1.5
		]
		label	"SAR0186"
	]
	node	[
		root_index	-1899
		id	-1899
		graphics	[
			x	810.8590087890625
			y	2110.968994140625
			w	40.0
			h	40.0
			fill	"#ff9999"
			type	"ellipse"
			outline	"#666666"
			outline_width	1.5
		]
		label	"SAR2299"
	]
	node	[
		root_index	-1898
		id	-1898
		graphics	[
			x	861.4761352539062
			y	1158.4298095703125
			w	40.0
			h	40.0
			fill	"#ff9999"
			type	"ellipse"
			outline	"#666666"
			outline_width	1.5
		]
		label	"SAR0183"
	]
	node	[
		root_index	-1897
		id	-1897
		graphics	[
			x	916.13232421875
			y	987.90478515625
			w	40.0
			h	40.0
			fill	"#ff9999"
			type	"ellipse"
			outline	"#666666"
			outline_width	1.5
		]
		label	"SAR0184"
	]
	node	[
		root_index	-1911
		id	-1911
		graphics	[
			x	2105.46923828125
			y	1099.1767578125
			w	40.0
			h	40.0
			fill	"#ff9999"
			type	"ellipse"
			outline	"#666666"
			outline_width	1.5
		]
		label	"SAR0198"
	]
	node	[
		root_index	-1912
		id	-1912
		graphics	[
			x	1286.66357421875
			y	1016.3369140625
			w	40.0
			h	40.0
			fill	"#ff9999"
			type	"ellipse"
			outline	"#666666"
			outline_width	1.5
		]
		label	"SAR2287"
	]
	node	[
		root_index	-1909
		id	-1909
		graphics	[
			x	2006.575927734375
			y	1121.297607421875
			w	40.0
			h	40.0
			fill	"#ff9999"
			type	"ellipse"
			outline	"#666666"
			outline_width	1.5
		]
		label	"SAR0199"
	]
	node	[
		root_index	-1910
		id	-1910
		graphics	[
			x	1128.66015625
			y	993.63818359375
			w	40.0
			h	40.0
			fill	"#ff9999"
			type	"ellipse"
			outline	"#666666"
			outline_width	1.5
		]
		label	"SAR2286"
	]
	node	[
		root_index	-1907
		id	-1907
		graphics	[
			x	1314.02197265625
			y	970.1298217773438
			w	40.0
			h	40.0
			fill	"#ff9999"
			type	"ellipse"
			outline	"#666666"
			outline_width	1.5
		]
		label	"SAR2284"
	]
	node	[
		root_index	-1908
		id	-1908
		graphics	[
			x	1150.634033203125
			y	1094.0382080078125
			w	40.0
			h	40.0
			fill	"#ff9999"
			type	"ellipse"
			outline	"#666666"
			outline_width	1.5
		]
		label	"SAR2285"
	]
	node	[
		root_index	-1905
		id	-1905
		graphics	[
			x	1710.009765625
			y	1364.687744140625
			w	40.0
			h	40.0
			fill	"#ff9999"
			type	"ellipse"
			outline	"#666666"
			outline_width	1.5
		]
		label	"SAR2294"
	]
	node	[
		root_index	-1906
		id	-1906
		graphics	[
			x	1795.2244873046875
			y	1401.931396484375
			w	40.0
			h	40.0
			fill	"#ff9999"
			type	"ellipse"
			outline	"#666666"
			outline_width	1.5
		]
		label	"SAR2293"
	]
	node	[
		root_index	-1919
		id	-1919
		graphics	[
			x	665.53662109375
			y	1520.96728515625
			w	40.0
			h	40.0
			fill	"#ff9999"
			type	"ellipse"
			outline	"#666666"
			outline_width	1.5
		]
		label	"SAR2717"
	]
	node	[
		root_index	-1920
		id	-1920
		graphics	[
			x	802.4901733398438
			y	871.7637939453125
			w	40.0
			h	40.0
			fill	"#ff9999"
			type	"ellipse"
			outline	"#666666"
			outline_width	1.5
		]
		label	"SAR2714"
	]
	node	[
		root_index	-1917
		id	-1917
		graphics	[
			x	1377.1175537109375
			y	970.508544921875
			w	40.0
			h	40.0
			fill	"#ff9999"
			type	"ellipse"
			outline	"#666666"
			outline_width	1.5
		]
		label	"SAR0194"
	]
	node	[
		root_index	-1918
		id	-1918
		graphics	[
			x	1787.730712890625
			y	1677.3544921875
			w	40.0
			h	40.0
			fill	"#ff9999"
			type	"ellipse"
			outline	"#666666"
			outline_width	1.5
		]
		label	"SAR2716"
	]
	node	[
		root_index	-1915
		id	-1915
		graphics	[
			x	819.6007080078125
			y	1792.060791015625
			w	40.0
			h	40.0
			fill	"#ff9999"
			type	"ellipse"
			outline	"#666666"
			outline_width	1.5
		]
		label	"SAR0196"
	]
	node	[
		root_index	-1916
		id	-1916
		graphics	[
			x	568.8661499023438
			y	1845.2183837890625
			w	40.0
			h	40.0
			fill	"#ff9999"
			type	"ellipse"
			outline	"#666666"
			outline_width	1.5
		]
		label	"SAR0195"
	]
	node	[
		root_index	-1913
		id	-1913
		graphics	[
			x	602.4733276367188
			y	1892.24169921875
			w	40.0
			h	40.0
			fill	"#ff9999"
			type	"ellipse"
			outline	"#666666"
			outline_width	1.5
		]
		label	"SAR0197"
	]
	node	[
		root_index	-1914
		id	-1914
		graphics	[
			x	931.276611328125
			y	1322.782470703125
			w	40.0
			h	40.0
			fill	"#ff9999"
			type	"ellipse"
			outline	"#666666"
			outline_width	1.5
		]
		label	"SAR2288"
	]
	node	[
		root_index	-1862
		id	-1862
		graphics	[
			x	747.5994873046875
			y	880.5437622070312
			w	40.0
			h	40.0
			fill	"#ff9999"
			type	"ellipse"
			outline	"#666666"
			outline_width	1.5
		]
		label	"SAR1578"
	]
	node	[
		root_index	-1861
		id	-1861
		graphics	[
			x	557.1900024414062
			y	803.3289184570312
			w	40.0
			h	40.0
			fill	"#ff9999"
			type	"ellipse"
			outline	"#666666"
			outline_width	1.5
		]
		label	"SAR1577"
	]
	node	[
		root_index	-1864
		id	-1864
		graphics	[
			x	1257.585693359375
			y	1032.9939270019531
			w	40.0
			h	39.99993896484375
			fill	"#ff9999"
			type	"ellipse"
			outline	"#666666"
			outline_width	1.5
		]
		label	"SAR1584"
	]
	node	[
		root_index	-1863
		id	-1863
		graphics	[
			x	582.636962890625
			y	1415.595947265625
			w	40.0
			h	40.0
			fill	"#ff9999"
			type	"ellipse"
			outline	"#666666"
			outline_width	1.5
		]
		label	"SAR1590"
	]
	node	[
		root_index	-1858
		id	-1858
		graphics	[
			x	748.014892578125
			y	1699.040283203125
			w	40.0
			h	40.0
			fill	"#ff9999"
			type	"ellipse"
			outline	"#666666"
			outline_width	1.5
		]
		label	"SAR1572"
	]
	node	[
		root_index	-1857
		id	-1857
		graphics	[
			x	1074.55712890625
			y	1308.9744873046875
			w	40.0
			h	40.0
			fill	"#ff9999"
			type	"ellipse"
			outline	"#666666"
			outline_width	1.5
		]
		label	"SAR1571"
	]
	node	[
		root_index	-1860
		id	-1860
		graphics	[
			x	1090.90478515625
			y	949.7499389648438
			w	40.0
			h	40.0
			fill	"#ff9999"
			type	"ellipse"
			outline	"#666666"
			outline_width	1.5
		]
		label	"SAR1579"
	]
	node	[
		root_index	-1859
		id	-1859
		graphics	[
			x	822.7848510742188
			y	1543.1732177734375
			w	40.0
			h	40.0
			fill	"#ff9999"
			type	"ellipse"
			outline	"#666666"
			outline_width	1.5
		]
		label	"SAR1570"
	]
	node	[
		root_index	-1870
		id	-1870
		graphics	[
			x	2295.352294921875
			y	2039.164306640625
			w	40.0
			h	40.0
			fill	"#ff9999"
			type	"ellipse"
			outline	"#666666"
			outline_width	1.5
		]
		label	"SAR1583"
	]
	node	[
		root_index	-1869
		id	-1869
		graphics	[
			x	1031.662353515625
			y	987.1904907226562
			w	40.0
			h	40.0
			fill	"#ff9999"
			type	"ellipse"
			outline	"#666666"
			outline_width	1.5
		]
		label	"SAR1582"
	]
	node	[
		root_index	-1872
		id	-1872
		graphics	[
			x	1270.63525390625
			y	3381.737060546875
			w	40.0
			h	40.0
			fill	"#ff9999"
			type	"ellipse"
			outline	"#666666"
			outline_width	1.5
		]
		label	"SAR1550"
	]
	node	[
		root_index	-1871
		id	-1871
		graphics	[
			x	1096.14013671875
			y	1006.9995422363281
			w	40.0
			h	39.99993896484375
			fill	"#ff9999"
			type	"ellipse"
			outline	"#666666"
			outline_width	1.5
		]
		label	"SAR1589"
	]
	node	[
		root_index	-1866
		id	-1866
		graphics	[
			x	1815.576416015625
			y	1946.5115966796875
			w	40.0
			h	40.0
			fill	"#ff9999"
			type	"ellipse"
			outline	"#666666"
			outline_width	1.5
		]
		label	"SAR1586"
	]
	node	[
		root_index	-1865
		id	-1865
		graphics	[
			x	1050.5103759765625
			y	1311.4256591796875
			w	40.0
			h	40.0
			fill	"#ff9999"
			type	"ellipse"
			outline	"#666666"
			outline_width	1.5
		]
		label	"SAR1585"
	]
	node	[
		root_index	-1868
		id	-1868
		graphics	[
			x	1082.2315673828125
			y	1141.5875244140625
			w	40.0
			h	40.0
			fill	"#ff9999"
			type	"ellipse"
			outline	"#666666"
			outline_width	1.5
		]
		label	"SAR1581"
	]
	node	[
		root_index	-1867
		id	-1867
		graphics	[
			x	1100.498779296875
			y	1950.729736328125
			w	40.0
			h	40.0
			fill	"#ff9999"
			type	"ellipse"
			outline	"#666666"
			outline_width	1.5
		]
		label	"SAR1587"
	]
	node	[
		root_index	-1877
		id	-1877
		graphics	[
			x	2817.07763671875
			y	1285.052490234375
			w	40.0
			h	40.0
			fill	"#ff9999"
			type	"ellipse"
			outline	"#666666"
			outline_width	1.5
		]
		label	"SAR1558"
	]
	node	[
		root_index	-1878
		id	-1878
		graphics	[
			x	2723.714599609375
			y	1254.58642578125
			w	40.0
			h	40.0
			fill	"#ff9999"
			type	"ellipse"
			outline	"#666666"
			outline_width	1.5
		]
		label	"SAR1555"
	]
	node	[
		root_index	-1879
		id	-1879
		graphics	[
			x	2572.149658203125
			y	1325.534423828125
			w	40.0
			h	40.0
			fill	"#ff9999"
			type	"ellipse"
			outline	"#666666"
			outline_width	1.5
		]
		label	"SAR1556"
	]
	node	[
		root_index	-1880
		id	-1880
		graphics	[
			x	743.7205810546875
			y	186.07171630859375
			w	40.0
			h	40.0
			fill	"#ff9999"
			type	"ellipse"
			outline	"#666666"
			outline_width	1.5
		]
		label	"SAR0269a"
	]
	node	[
		root_index	-1873
		id	-1873
		graphics	[
			x	2718.87646484375
			y	1360.5289306640625
			w	40.0
			h	40.0
			fill	"#ff9999"
			type	"ellipse"
			outline	"#666666"
			outline_width	1.5
		]
		label	"SAR1553"
	]
	node	[
		root_index	-1874
		id	-1874
		graphics	[
			x	2779.068359375
			y	1317.7275390625
			w	40.0
			h	40.0
			fill	"#ff9999"
			type	"ellipse"
			outline	"#666666"
			outline_width	1.5
		]
		label	"SAR1554"
	]
	node	[
		root_index	-1875
		id	-1875
		graphics	[
			x	1368.468994140625
			y	3336.5654296875
			w	40.0
			h	40.0
			fill	"#ff9999"
			type	"ellipse"
			outline	"#666666"
			outline_width	1.5
		]
		label	"SAR1551"
	]
	node	[
		root_index	-1876
		id	-1876
		graphics	[
			x	2813.32568359375
			y	1224.623779296875
			w	40.0
			h	40.0
			fill	"#ff9999"
			type	"ellipse"
			outline	"#666666"
			outline_width	1.5
		]
		label	"SAR1557"
	]
	node	[
		root_index	-1885
		id	-1885
		graphics	[
			x	1317.61669921875
			y	1727.6756591796875
			w	40.0
			h	40.0
			fill	"#ff9999"
			type	"ellipse"
			outline	"#666666"
			outline_width	1.5
		]
		label	"SAR1567"
	]
	node	[
		root_index	-1886
		id	-1886
		graphics	[
			x	1396.6627197265625
			y	1755.489501953125
			w	40.0
			h	40.0
			fill	"#ff9999"
			type	"ellipse"
			outline	"#666666"
			outline_width	1.5
		]
		label	"SAR1568"
	]
	node	[
		root_index	-1887
		id	-1887
		graphics	[
			x	1040.8720703125
			y	1355.9266357421875
			w	40.0
			h	40.0
			fill	"#ff9999"
			type	"ellipse"
			outline	"#666666"
			outline_width	1.5
		]
		label	"SAR1569"
	]
	node	[
		root_index	-1888
		id	-1888
		graphics	[
			x	1052.639892578125
			y	941.3901977539062
			w	40.0
			h	40.0
			fill	"#ff9999"
			type	"ellipse"
			outline	"#666666"
			outline_width	1.5
		]
		label	"SAR0190"
	]
	node	[
		root_index	-1881
		id	-1881
		graphics	[
			x	2840.65380859375
			y	1346.2603759765625
			w	40.0
			h	40.0
			fill	"#ff9999"
			type	"ellipse"
			outline	"#666666"
			outline_width	1.5
		]
		label	"SAR1559"
	]
	node	[
		root_index	-1882
		id	-1882
		graphics	[
			x	2954.40185546875
			y	1272.5860595703125
			w	40.0
			h	40.0
			fill	"#ff9999"
			type	"ellipse"
			outline	"#666666"
			outline_width	1.5
		]
		label	"SAR1560"
	]
	node	[
		root_index	-1883
		id	-1883
		graphics	[
			x	521.7960205078125
			y	1681.76123046875
			w	40.0
			h	40.0
			fill	"#ff9999"
			type	"ellipse"
			outline	"#666666"
			outline_width	1.5
		]
		label	"SAR1561"
	]
	node	[
		root_index	-1884
		id	-1884
		graphics	[
			x	704.8089599609375
			y	1515.6080322265625
			w	40.0
			h	40.0
			fill	"#ff9999"
			type	"ellipse"
			outline	"#666666"
			outline_width	1.5
		]
		label	"SAR1562"
	]
	node	[
		root_index	-1828
		id	-1828
		graphics	[
			x	2203.4296875
			y	1801.40234375
			w	40.0
			h	40.0
			fill	"#ff9999"
			type	"ellipse"
			outline	"#666666"
			outline_width	1.5
		]
		label	"SAR1515"
	]
	node	[
		root_index	-1827
		id	-1827
		graphics	[
			x	2104.677734375
			y	1821.446533203125
			w	40.0
			h	40.0
			fill	"#ff9999"
			type	"ellipse"
			outline	"#666666"
			outline_width	1.5
		]
		label	"SAR1516"
	]
	node	[
		root_index	-1826
		id	-1826
		graphics	[
			x	1999.6875
			y	1720.61572265625
			w	40.0
			h	40.0
			fill	"#ff9999"
			type	"ellipse"
			outline	"#666666"
			outline_width	1.5
		]
		label	"SAR1517"
	]
	node	[
		root_index	-1825
		id	-1825
		graphics	[
			x	2163.5068359375
			y	1720.010986328125
			w	40.0
			h	40.0
			fill	"#ff9999"
			type	"ellipse"
			outline	"#666666"
			outline_width	1.5
		]
		label	"SAR1518"
	]
	node	[
		root_index	-1832
		id	-1832
		graphics	[
			x	1168.73046875
			y	1445.85791015625
			w	40.0
			h	40.0
			fill	"#ff9999"
			type	"ellipse"
			outline	"#666666"
			outline_width	1.5
		]
		label	"SAR0928"
	]
	node	[
		root_index	-1831
		id	-1831
		graphics	[
			x	980.3319091796875
			y	1297.0166015625
			w	40.0
			h	40.0
			fill	"#ff9999"
			type	"ellipse"
			outline	"#666666"
			outline_width	1.5
		]
		label	"SAR0927"
	]
	node	[
		root_index	-1830
		id	-1830
		graphics	[
			x	1259.1934814453125
			y	910.54248046875
			w	40.0
			h	40.0
			fill	"#ff9999"
			type	"ellipse"
			outline	"#666666"
			outline_width	1.5
		]
		label	"SAR0926"
	]
	node	[
		root_index	-1829
		id	-1829
		graphics	[
			x	883.5740966796875
			y	775.861572265625
			w	40.0
			h	40.0
			fill	"#ff9999"
			type	"ellipse"
			outline	"#666666"
			outline_width	1.5
		]
		label	"SAR0925"
	]
	node	[
		root_index	-1836
		id	-1836
		graphics	[
			x	1129.076904296875
			y	1047.5107421875
			w	40.0
			h	40.0
			fill	"#ff9999"
			type	"ellipse"
			outline	"#666666"
			outline_width	1.5
		]
		label	"SAR0935"
	]
	node	[
		root_index	-1835
		id	-1835
		graphics	[
			x	872.291259765625
			y	1614.9827880859375
			w	40.0
			h	40.0
			fill	"#ff9999"
			type	"ellipse"
			outline	"#666666"
			outline_width	1.5
		]
		label	"SAR0930"
	]
	node	[
		root_index	-1834
		id	-1834
		graphics	[
			x	1291.371337890625
			y	1433.531005859375
			w	40.0
			h	40.0
			fill	"#ff9999"
			type	"ellipse"
			outline	"#666666"
			outline_width	1.5
		]
		label	"SAR0929"
	]
	node	[
		root_index	-1833
		id	-1833
		graphics	[
			x	2216.40625
			y	2038.384765625
			w	40.0
			h	40.0
			fill	"#ff9999"
			type	"ellipse"
			outline	"#666666"
			outline_width	1.5
		]
		label	"SAR1510"
	]
	node	[
		root_index	-1840
		id	-1840
		graphics	[
			x	2311.93505859375
			y	1382.048583984375
			w	40.0
			h	40.0
			fill	"#ff9999"
			type	"ellipse"
			outline	"#666666"
			outline_width	1.5
		]
		label	"SAR1523"
	]
	node	[
		root_index	-1839
		id	-1839
		graphics	[
			x	977.4981079101562
			y	1939.923583984375
			w	40.0
			h	40.0
			fill	"#ff9999"
			type	"ellipse"
			outline	"#666666"
			outline_width	1.5
		]
		label	"SAR0932"
	]
	node	[
		root_index	-1838
		id	-1838
		graphics	[
			x	1073.1514892578125
			y	1033.6563720703125
			w	40.0
			h	40.0
			fill	"#ff9999"
			type	"ellipse"
			outline	"#666666"
			outline_width	1.5
		]
		label	"SAR0933"
	]
	node	[
		root_index	-1837
		id	-1837
		graphics	[
			x	1094.5482177734375
			y	824.4113159179688
			w	40.0
			h	40.0
			fill	"#ff9999"
			type	"ellipse"
			outline	"#666666"
			outline_width	1.5
		]
		label	"SAR0934"
	]
	node	[
		root_index	-1843
		id	-1843
		graphics	[
			x	2430.89990234375
			y	1518.003173828125
			w	40.0
			h	40.0
			fill	"#ff9999"
			type	"ellipse"
			outline	"#666666"
			outline_width	1.5
		]
		label	"SAR1524"
	]
	node	[
		root_index	-1844
		id	-1844
		graphics	[
			x	2296.365234375
			y	1018.370361328125
			w	40.0
			h	40.0
			fill	"#ff9999"
			type	"ellipse"
			outline	"#666666"
			outline_width	1.5
		]
		label	"SAR1527"
	]
	node	[
		root_index	-1841
		id	-1841
		graphics	[
			x	2439.22509765625
			y	1589.33203125
			w	40.0
			h	40.0
			fill	"#ff9999"
			type	"ellipse"
			outline	"#666666"
			outline_width	1.5
		]
		label	"SAR1522"
	]
	node	[
		root_index	-1842
		id	-1842
		graphics	[
			x	2028.489990234375
			y	1340.4573974609375
			w	40.0
			h	40.0
			fill	"#ff9999"
			type	"ellipse"
			outline	"#666666"
			outline_width	1.5
		]
		label	"SAR1525"
	]
	node	[
		root_index	-1847
		id	-1847
		graphics	[
			x	1058.459716796875
			y	294.9100341796875
			w	40.0
			h	40.0
			fill	"#ff9999"
			type	"ellipse"
			outline	"#666666"
			outline_width	1.5
		]
		label	"SAR0401a"
	]
	node	[
		root_index	-1848
		id	-1848
		graphics	[
			x	2215.9814453125
			y	941.6262817382812
			w	40.0
			h	40.0
			fill	"#ff9999"
			type	"ellipse"
			outline	"#666666"
			outline_width	1.5
		]
		label	"SAR1528"
	]
	node	[
		root_index	-1845
		id	-1845
		graphics	[
			x	2250.4443359375
			y	1085.06494140625
			w	40.0
			h	40.0
			fill	"#ff9999"
			type	"ellipse"
			outline	"#666666"
			outline_width	1.5
		]
		label	"SAR1526"
	]
	node	[
		root_index	-1846
		id	-1846
		graphics	[
			x	2327.064697265625
			y	942.3109741210938
			w	40.0
			h	40.0
			fill	"#ff9999"
			type	"ellipse"
			outline	"#666666"
			outline_width	1.5
		]
		label	"SAR1529"
	]
	node	[
		root_index	-1851
		id	-1851
		graphics	[
			x	2235.84716796875
			y	1624.0294189453125
			w	40.0
			h	40.0
			fill	"#ff9999"
			type	"ellipse"
			outline	"#666666"
			outline_width	1.5
		]
		label	"SAR1521"
	]
	node	[
		root_index	-1852
		id	-1852
		graphics	[
			x	2248.73291015625
			y	1730.712158203125
			w	40.0
			h	40.0
			fill	"#ff9999"
			type	"ellipse"
			outline	"#666666"
			outline_width	1.5
		]
		label	"SAR1520"
	]
	node	[
		root_index	-1849
		id	-1849
		graphics	[
			x	914.7645263671875
			y	1471.60009765625
			w	40.0
			h	40.0
			fill	"#ff9999"
			type	"ellipse"
			outline	"#666666"
			outline_width	1.5
		]
		label	"SAR0938"
	]
	node	[
		root_index	-1850
		id	-1850
		graphics	[
			x	787.8153686523438
			y	1989.908203125
			w	40.0
			h	40.0
			fill	"#ff9999"
			type	"ellipse"
			outline	"#666666"
			outline_width	1.5
		]
		label	"SAR0939"
	]
	node	[
		root_index	-1855
		id	-1855
		graphics	[
			x	982.4112548828125
			y	1371.94384765625
			w	40.0
			h	40.0
			fill	"#ff9999"
			type	"ellipse"
			outline	"#666666"
			outline_width	1.5
		]
		label	"SAR1573"
	]
	node	[
		root_index	-1856
		id	-1856
		graphics	[
			x	1185.093505859375
			y	1575.4127197265625
			w	40.0
			h	40.0
			fill	"#ff9999"
			type	"ellipse"
			outline	"#666666"
			outline_width	1.5
		]
		label	"SAR1574"
	]
	node	[
		root_index	-1853
		id	-1853
		graphics	[
			x	1060.8681640625
			y	1233.111083984375
			w	40.0
			h	40.0
			fill	"#ff9999"
			type	"ellipse"
			outline	"#666666"
			outline_width	1.5
		]
		label	"SAR1575"
	]
	node	[
		root_index	-1854
		id	-1854
		graphics	[
			x	630.380615234375
			y	1190.741943359375
			w	40.0
			h	40.0
			fill	"#ff9999"
			type	"ellipse"
			outline	"#666666"
			outline_width	1.5
		]
		label	"SAR1576"
	]
	node	[
		root_index	-1794
		id	-1794
		graphics	[
			x	1159.77587890625
			y	1329.2283935546875
			w	40.0
			h	40.0
			fill	"#ff9999"
			type	"ellipse"
			outline	"#666666"
			outline_width	1.5
		]
		label	"SAR0004"
	]
	node	[
		root_index	-1793
		id	-1793
		graphics	[
			x	957.0784301757812
			y	1422.08251953125
			w	40.0
			h	40.0
			fill	"#ff9999"
			type	"ellipse"
			outline	"#666666"
			outline_width	1.5
		]
		label	"SAR0005"
	]
	node	[
		root_index	-1796
		id	-1796
		graphics	[
			x	1092.43896484375
			y	1232.6142578125
			w	40.0
			h	40.0
			fill	"#ff9999"
			type	"ellipse"
			outline	"#666666"
			outline_width	1.5
		]
		label	"SAR0002"
	]
	node	[
		root_index	-1795
		id	-1795
		graphics	[
			x	1016.6328430175781
			y	1668.1015625
			w	39.99993896484375
			h	40.0
			fill	"#ff9999"
			type	"ellipse"
			outline	"#666666"
			outline_width	1.5
		]
		label	"SAR0003"
	]
	node	[
		root_index	-1798
		id	-1798
		graphics	[
			x	581.7321166992188
			y	2092.53955078125
			w	40.0
			h	40.0
			fill	"#ff9999"
			type	"ellipse"
			outline	"#666666"
			outline_width	1.5
		]
		label	"SAR0419"
	]
	node	[
		root_index	-1797
		id	-1797
		graphics	[
			x	1107.2315673828125
			y	1447.233642578125
			w	40.0
			h	40.0
			fill	"#ff9999"
			type	"ellipse"
			outline	"#666666"
			outline_width	1.5
		]
		label	"SAR0001"
	]
	node	[
		root_index	-1800
		id	-1800
		graphics	[
			x	2653.130126953125
			y	815.0187377929688
			w	40.0
			h	40.0
			fill	"#ff9999"
			type	"ellipse"
			outline	"#666666"
			outline_width	1.5
		]
		label	"SAR1548"
	]
	node	[
		root_index	-1799
		id	-1799
		graphics	[
			x	2709.7939453125
			y	744.6949462890625
			w	40.0
			h	40.0
			fill	"#ff9999"
			type	"ellipse"
			outline	"#666666"
			outline_width	1.5
		]
		label	"SAR1549"
	]
	node	[
		root_index	-1802
		id	-1802
		graphics	[
			x	2504.502685546875
			y	902.6994018554688
			w	40.0
			h	40.0
			fill	"#ff9999"
			type	"ellipse"
			outline	"#666666"
			outline_width	1.5
		]
		label	"SAR1544"
	]
	node	[
		root_index	-1801
		id	-1801
		graphics	[
			x	2490.813720703125
			y	797.2412109375
			w	40.0
			h	40.0
			fill	"#ff9999"
			type	"ellipse"
			outline	"#666666"
			outline_width	1.5
		]
		label	"SAR1545"
	]
	node	[
		root_index	-1804
		id	-1804
		graphics	[
			x	2585.291015625
			y	779.1982421875
			w	40.0
			h	40.0
			fill	"#ff9999"
			type	"ellipse"
			outline	"#666666"
			outline_width	1.5
		]
		label	"SAR1546"
	]
	node	[
		root_index	-1803
		id	-1803
		graphics	[
			x	2560.77783203125
			y	853.4354858398438
			w	40.0
			h	40.0
			fill	"#ff9999"
			type	"ellipse"
			outline	"#666666"
			outline_width	1.5
		]
		label	"SAR1547"
	]
	node	[
		root_index	-1806
		id	-1806
		graphics	[
			x	2372.6630859375
			y	815.2498779296875
			w	40.0
			h	40.0
			fill	"#ff9999"
			type	"ellipse"
			outline	"#666666"
			outline_width	1.5
		]
		label	"SAR1540"
	]
	node	[
		root_index	-1805
		id	-1805
		graphics	[
			x	2259.458984375
			y	1016.463134765625
			w	40.0
			h	40.0
			fill	"#ff9999"
			type	"ellipse"
			outline	"#666666"
			outline_width	1.5
		]
		label	"SAR1541"
	]
	node	[
		root_index	-1808
		id	-1808
		graphics	[
			x	722.2239379882812
			y	1446.0421142578125
			w	40.0
			h	40.0
			fill	"#ff9999"
			type	"ellipse"
			outline	"#666666"
			outline_width	1.5
		]
		label	"SAR0918"
	]
	node	[
		root_index	-1807
		id	-1807
		graphics	[
			x	2469.7587890625
			y	844.5042724609375
			w	40.0
			h	40.0
			fill	"#ff9999"
			type	"ellipse"
			outline	"#666666"
			outline_width	1.5
		]
		label	"SAR1543"
	]
	node	[
		root_index	-1809
		id	-1809
		graphics	[
			x	2448.9765625
			y	894.731689453125
			w	40.0
			h	40.0
			fill	"#ff9999"
			type	"ellipse"
			outline	"#666666"
			outline_width	1.5
		]
		label	"SAR1542"
	]
	node	[
		root_index	-1810
		id	-1810
		graphics	[
			x	854.7969970703125
			y	1079.957275390625
			w	40.0
			h	40.0
			fill	"#ff9999"
			type	"ellipse"
			outline	"#666666"
			outline_width	1.5
		]
		label	"SAR0919"
	]
	node	[
		root_index	-1811
		id	-1811
		graphics	[
			x	1155.6103515625
			y	1093.5194091796875
			w	40.0
			h	40.0
			fill	"#ff9999"
			type	"ellipse"
			outline	"#666666"
			outline_width	1.5
		]
		label	"SAR0916"
	]
	node	[
		root_index	-1812
		id	-1812
		graphics	[
			x	1177.26611328125
			y	1662.5369873046875
			w	40.0
			h	40.0
			fill	"#ff9999"
			type	"ellipse"
			outline	"#666666"
			outline_width	1.5
		]
		label	"SAR0917"
	]
	node	[
		root_index	-1813
		id	-1813
		graphics	[
			x	1064.8800048828125
			y	693.4407348632812
			w	40.0
			h	40.0
			fill	"#ff9999"
			type	"ellipse"
			outline	"#666666"
			outline_width	1.5
		]
		label	"SAR0914"
	]
	node	[
		root_index	-1814
		id	-1814
		graphics	[
			x	1150.704345703125
			y	649.19189453125
			w	40.0
			h	40.0
			fill	"#ff9999"
			type	"ellipse"
			outline	"#666666"
			outline_width	1.5
		]
		label	"SAR0915"
	]
	node	[
		root_index	-1815
		id	-1815
		graphics	[
			x	902.4474487304688
			y	1008.3018798828125
			w	40.0
			h	40.0
			fill	"#ff9999"
			type	"ellipse"
			outline	"#666666"
			outline_width	1.5
		]
		label	"SAR0920"
	]
	node	[
		root_index	-1816
		id	-1816
		graphics	[
			x	887.5557861328125
			y	1091.029296875
			w	40.0
			h	40.0
			fill	"#ff9999"
			type	"ellipse"
			outline	"#666666"
			outline_width	1.5
		]
		label	"SAR0922"
	]
	node	[
		root_index	-1817
		id	-1817
		graphics	[
			x	756.8287963867188
			y	816.78076171875
			w	40.0
			h	40.0
			fill	"#ff9999"
			type	"ellipse"
			outline	"#666666"
			outline_width	1.5
		]
		label	"SAR0921"
	]
	node	[
		root_index	-1818
		id	-1818
		graphics	[
			x	1053.260009765625
			y	995.125
			w	40.0
			h	40.0
			fill	"#ff9999"
			type	"ellipse"
			outline	"#666666"
			outline_width	1.5
		]
		label	"SAR0924"
	]
	node	[
		root_index	-1819
		id	-1819
		graphics	[
			x	922.6156005859375
			y	1046.085205078125
			w	40.0
			h	40.0
			fill	"#ff9999"
			type	"ellipse"
			outline	"#666666"
			outline_width	1.5
		]
		label	"SAR0923"
	]
	node	[
		root_index	-1820
		id	-1820
		graphics	[
			x	2127.25634765625
			y	1706.3236083984375
			w	40.0
			h	40.0
			fill	"#ff9999"
			type	"ellipse"
			outline	"#666666"
			outline_width	1.5
		]
		label	"SAR1519"
	]
	node	[
		root_index	-1821
		id	-1821
		graphics	[
			x	2254.54150390625
			y	1799.837158203125
			w	40.0
			h	40.0
			fill	"#ff9999"
			type	"ellipse"
			outline	"#666666"
			outline_width	1.5
		]
		label	"SAR1514"
	]
	node	[
		root_index	-1822
		id	-1822
		graphics	[
			x	2176.65087890625
			y	1868.25732421875
			w	40.0
			h	40.0
			fill	"#ff9999"
			type	"ellipse"
			outline	"#666666"
			outline_width	1.5
		]
		label	"SAR1513"
	]
	node	[
		root_index	-1823
		id	-1823
		graphics	[
			x	2228.4365234375
			y	1877.530029296875
			w	40.0
			h	40.0
			fill	"#ff9999"
			type	"ellipse"
			outline	"#666666"
			outline_width	1.5
		]
		label	"SAR1512"
	]
	node	[
		root_index	-1824
		id	-1824
		graphics	[
			x	2299.0
			y	1965.1171875
			w	40.0
			h	40.0
			fill	"#ff9999"
			type	"ellipse"
			outline	"#666666"
			outline_width	1.5
		]
		label	"SAR1511"
	]
	node	[
		root_index	-2031
		id	-2031
		graphics	[
			x	1094.7569580078125
			y	1218.293212890625
			w	40.0
			h	40.0
			fill	"#ff9999"
			type	"ellipse"
			outline	"#666666"
			outline_width	1.5
		]
		label	"SAR1234"
	]
	node	[
		root_index	-2032
		id	-2032
		graphics	[
			x	1251.165283203125
			y	1418.17333984375
			w	40.0
			h	40.0
			fill	"#ff9999"
			type	"ellipse"
			outline	"#666666"
			outline_width	1.5
		]
		label	"SAR1235"
	]
	node	[
		root_index	-2029
		id	-2029
		graphics	[
			x	1023.7811279296875
			y	1339.5908203125
			w	40.0
			h	40.0
			fill	"#ff9999"
			type	"ellipse"
			outline	"#666666"
			outline_width	1.5
		]
		label	"SAR1232"
	]
	node	[
		root_index	-2030
		id	-2030
		graphics	[
			x	1216.76318359375
			y	1296.9041748046875
			w	40.0
			h	40.0
			fill	"#ff9999"
			type	"ellipse"
			outline	"#666666"
			outline_width	1.5
		]
		label	"SAR1233"
	]
	node	[
		root_index	-2027
		id	-2027
		graphics	[
			x	1767.34033203125
			y	897.63134765625
			w	40.0
			h	40.0
			fill	"#ff9999"
			type	"ellipse"
			outline	"#666666"
			outline_width	1.5
		]
		label	"SAR0176"
	]
	node	[
		root_index	-2028
		id	-2028
		graphics	[
			x	285.66888427734375
			y	1168.3834228515625
			w	40.0
			h	40.0
			fill	"#ff9999"
			type	"ellipse"
			outline	"#666666"
			outline_width	1.5
		]
		label	"SAR0177"
	]
	node	[
		root_index	-2025
		id	-2025
		graphics	[
			x	739.735107421875
			y	1115.044189453125
			w	40.0
			h	40.0
			fill	"#ff9999"
			type	"ellipse"
			outline	"#666666"
			outline_width	1.5
		]
		label	"SAR0178"
	]
	node	[
		root_index	-2026
		id	-2026
		graphics	[
			x	1819.006103515625
			y	347.609619140625
			w	40.0
			h	40.0
			fill	"#ff9999"
			type	"ellipse"
			outline	"#666666"
			outline_width	1.5
		]
		label	"SAR0179"
	]
	node	[
		root_index	-2023
		id	-2023
		graphics	[
			x	2364.828125
			y	1000.633056640625
			w	40.0
			h	40.0
			fill	"#ff9999"
			type	"ellipse"
			outline	"#666666"
			outline_width	1.5
		]
		label	"SAR0172"
	]
	node	[
		root_index	-2024
		id	-2024
		graphics	[
			x	1721.6097412109375
			y	1146.2476806640625
			w	40.0
			h	40.0
			fill	"#ff9999"
			type	"ellipse"
			outline	"#666666"
			outline_width	1.5
		]
		label	"SAR0173"
	]
	node	[
		root_index	-2021
		id	-2021
		graphics	[
			x	1832.8138427734375
			y	904.675048828125
			w	40.0
			h	40.0
			fill	"#ff9999"
			type	"ellipse"
			outline	"#666666"
			outline_width	1.5
		]
		label	"SAR0174"
	]
	node	[
		root_index	-2022
		id	-2022
		graphics	[
			x	1864.413330078125
			y	953.7276000976562
			w	40.0
			h	40.0
			fill	"#ff9999"
			type	"ellipse"
			outline	"#666666"
			outline_width	1.5
		]
		label	"SAR0175"
	]
	node	[
		root_index	-2019
		id	-2019
		graphics	[
			x	934.2825927734375
			y	1293.607177734375
			w	40.0
			h	40.0
			fill	"#ff9999"
			type	"ellipse"
			outline	"#666666"
			outline_width	1.5
		]
		label	"SAR0946"
	]
	node	[
		root_index	-2020
		id	-2020
		graphics	[
			x	802.357666015625
			y	1924.747314453125
			w	40.0
			h	40.0
			fill	"#ff9999"
			type	"ellipse"
			outline	"#666666"
			outline_width	1.5
		]
		label	"SAR0943"
	]
	node	[
		root_index	-2017
		id	-2017
		graphics	[
			x	1059.15576171875
			y	1824.3341064453125
			w	40.0
			h	40.0
			fill	"#ff9999"
			type	"ellipse"
			outline	"#666666"
			outline_width	1.5
		]
		label	"SAR0942"
	]
	node	[
		root_index	-2018
		id	-2018
		graphics	[
			x	856.1256103515625
			y	1407.5970458984375
			w	40.0
			h	40.0
			fill	"#ff9999"
			type	"ellipse"
			outline	"#666666"
			outline_width	1.5
		]
		label	"SAR0940"
	]
	node	[
		root_index	-2048
		id	-2048
		graphics	[
			x	382.115966796875
			y	1578.63330078125
			w	40.0
			h	40.0
			fill	"#ff9999"
			type	"ellipse"
			outline	"#666666"
			outline_width	1.5
		]
		label	"SAR2770"
	]
	node	[
		root_index	-2047
		id	-2047
		graphics	[
			x	977.6259765625
			y	1361.9864501953125
			w	40.0
			h	40.0
			fill	"#ff9999"
			type	"ellipse"
			outline	"#666666"
			outline_width	1.5
		]
		label	"SAR1239"
	]
	node	[
		root_index	-2046
		id	-2046
		graphics	[
			x	1256.0791015625
			y	1212.6492919921875
			w	40.0
			h	40.0
			fill	"#ff9999"
			type	"ellipse"
			outline	"#666666"
			outline_width	1.5
		]
		label	"SAR1238"
	]
	node	[
		root_index	-2045
		id	-2045
		graphics	[
			x	1066.2657470703125
			y	1286.216552734375
			w	40.0
			h	40.0
			fill	"#ff9999"
			type	"ellipse"
			outline	"#666666"
			outline_width	1.5
		]
		label	"SAR1237"
	]
	node	[
		root_index	-2044
		id	-2044
		graphics	[
			x	994.4938354492188
			y	1312.835693359375
			w	40.0
			h	40.0
			fill	"#ff9999"
			type	"ellipse"
			outline	"#666666"
			outline_width	1.5
		]
		label	"SAR1236"
	]
	node	[
		root_index	-2043
		id	-2043
		graphics	[
			x	1367.151611328125
			y	1621.536376953125
			w	40.0
			h	40.0
			fill	"#ff9999"
			type	"ellipse"
			outline	"#666666"
			outline_width	1.5
		]
		label	"SAR2218"
	]
	node	[
		root_index	-2042
		id	-2042
		graphics	[
			x	1682.67822265625
			y	1937.0142822265625
			w	40.0
			h	40.0
			fill	"#ff9999"
			type	"ellipse"
			outline	"#666666"
			outline_width	1.5
		]
		label	"SAR2217"
	]
	node	[
		root_index	-2041
		id	-2041
		graphics	[
			x	1293.291259765625
			y	1354.6776123046875
			w	40.0
			h	40.0
			fill	"#ff9999"
			type	"ellipse"
			outline	"#666666"
			outline_width	1.5
		]
		label	"SAR2216"
	]
	node	[
		root_index	-2040
		id	-2040
		graphics	[
			x	950.02880859375
			y	1205.4765625
			w	40.0
			h	40.0
			fill	"#ff9999"
			type	"ellipse"
			outline	"#666666"
			outline_width	1.5
		]
		label	"SAR2215"
	]
	node	[
		root_index	-2039
		id	-2039
		graphics	[
			x	1188.4830322265625
			y	1323.2515869140625
			w	40.0
			h	40.0
			fill	"#ff9999"
			type	"ellipse"
			outline	"#666666"
			outline_width	1.5
		]
		label	"SAR1231"
	]
	node	[
		root_index	-2038
		id	-2038
		graphics	[
			x	877.1224365234375
			y	557.4175415039062
			w	40.0
			h	40.0
			fill	"#ff9999"
			type	"ellipse"
			outline	"#666666"
			outline_width	1.5
		]
		label	"SAR2214"
	]
	node	[
		root_index	-2037
		id	-2037
		graphics	[
			x	1158.1912841796875
			y	1033.2222900390625
			w	40.0
			h	40.0
			fill	"#ff9999"
			type	"ellipse"
			outline	"#666666"
			outline_width	1.5
		]
		label	"SAR2213"
	]
	node	[
		root_index	-2036
		id	-2036
		graphics	[
			x	1141.0791015625
			y	1037.548828125
			w	40.0
			h	40.0
			fill	"#ff9999"
			type	"ellipse"
			outline	"#666666"
			outline_width	1.5
		]
		label	"SAR1230"
	]
	node	[
		root_index	-2035
		id	-2035
		graphics	[
			x	1226.5802001953125
			y	1048.8924560546875
			w	40.0
			h	40.0
			fill	"#ff9999"
			type	"ellipse"
			outline	"#666666"
			outline_width	1.5
		]
		label	"SAR2212"
	]
	node	[
		root_index	-2034
		id	-2034
		graphics	[
			x	1623.5010986328125
			y	889.8831787109375
			w	40.0
			h	40.0
			fill	"#ff9999"
			type	"ellipse"
			outline	"#666666"
			outline_width	1.5
		]
		label	"SAR2211"
	]
	node	[
		root_index	-2033
		id	-2033
		graphics	[
			x	858.223388671875
			y	1013.1451721191406
			w	40.0
			h	39.99993896484375
			fill	"#ff9999"
			type	"ellipse"
			outline	"#666666"
			outline_width	1.5
		]
		label	"SAR2210"
	]
	node	[
		root_index	-1997
		id	-1997
		graphics	[
			x	810.9365234375
			y	1048.0159912109375
			w	40.0
			h	40.0
			fill	"#ff9999"
			type	"ellipse"
			outline	"#666666"
			outline_width	1.5
		]
		label	"SAR0169"
	]
	node	[
		root_index	-1998
		id	-1998
		graphics	[
			x	1966.1676025390625
			y	974.2189331054688
			w	40.0
			h	40.0
			fill	"#ff9999"
			type	"ellipse"
			outline	"#666666"
			outline_width	1.5
		]
		label	"SAR0950"
	]
	node	[
		root_index	-1999
		id	-1999
		graphics	[
			x	1908.3724365234375
			y	1097.4710693359375
			w	40.0
			h	40.0
			fill	"#ff9999"
			type	"ellipse"
			outline	"#666666"
			outline_width	1.5
		]
		label	"SAR0951"
	]
	node	[
		root_index	-2000
		id	-2000
		graphics	[
			x	1848.06591796875
			y	1133.3204345703125
			w	40.0
			h	40.0
			fill	"#ff9999"
			type	"ellipse"
			outline	"#666666"
			outline_width	1.5
		]
		label	"SAR0952"
	]
	node	[
		root_index	-1993
		id	-1993
		graphics	[
			x	614.5396728515625
			y	1201.710205078125
			w	40.0
			h	40.0
			fill	"#ff9999"
			type	"ellipse"
			outline	"#666666"
			outline_width	1.5
		]
		label	"SAR0151"
	]
	node	[
		root_index	-1994
		id	-1994
		graphics	[
			x	2589.156494140625
			y	942.9403076171875
			w	40.0
			h	40.0
			fill	"#ff9999"
			type	"ellipse"
			outline	"#666666"
			outline_width	1.5
		]
		label	"SAR0171"
	]
	node	[
		root_index	-1995
		id	-1995
		graphics	[
			x	1207.9349365234375
			y	975.6008911132812
			w	40.0
			h	40.0
			fill	"#ff9999"
			type	"ellipse"
			outline	"#666666"
			outline_width	1.5
		]
		label	"SAR0170"
	]
	node	[
		root_index	-1996
		id	-1996
		graphics	[
			x	1914.0341796875
			y	1012.583251953125
			w	40.0
			h	40.0
			fill	"#ff9999"
			type	"ellipse"
			outline	"#666666"
			outline_width	1.5
		]
		label	"SAR0958"
	]
	node	[
		root_index	-1989
		id	-1989
		graphics	[
			x	786.680419921875
			y	1349.554931640625
			w	40.0
			h	40.0
			fill	"#ff9999"
			type	"ellipse"
			outline	"#666666"
			outline_width	1.5
		]
		label	"SAR0155"
	]
	node	[
		root_index	-1990
		id	-1990
		graphics	[
			x	712.8164672851562
			y	1426.7218017578125
			w	40.0
			h	40.0
			fill	"#ff9999"
			type	"ellipse"
			outline	"#666666"
			outline_width	1.5
		]
		label	"SAR0152"
	]
	node	[
		root_index	-1991
		id	-1991
		graphics	[
			x	687.7527465820312
			y	1445.226318359375
			w	40.0
			h	40.0
			fill	"#ff9999"
			type	"ellipse"
			outline	"#666666"
			outline_width	1.5
		]
		label	"SAR0153"
	]
	node	[
		root_index	-1992
		id	-1992
		graphics	[
			x	834.7193603515625
			y	1116.776123046875
			w	40.0
			h	40.0
			fill	"#ff9999"
			type	"ellipse"
			outline	"#666666"
			outline_width	1.5
		]
		label	"SAR0150"
	]
	node	[
		root_index	-1985
		id	-1985
		graphics	[
			x	772.574951171875
			y	1453.775390625
			w	40.0
			h	40.0
			fill	"#ff9999"
			type	"ellipse"
			outline	"#666666"
			outline_width	1.5
		]
		label	"SAR0156"
	]
	node	[
		root_index	-1986
		id	-1986
		graphics	[
			x	791.2928466796875
			y	1398.856689453125
			w	40.0
			h	40.0
			fill	"#ff9999"
			type	"ellipse"
			outline	"#666666"
			outline_width	1.5
		]
		label	"SAR0157"
	]
	node	[
		root_index	-1987
		id	-1987
		graphics	[
			x	1857.06982421875
			y	1050.534912109375
			w	40.0
			h	40.0
			fill	"#ff9999"
			type	"ellipse"
			outline	"#666666"
			outline_width	1.5
		]
		label	"SAR0960"
	]
	node	[
		root_index	-1988
		id	-1988
		graphics	[
			x	867.706787109375
			y	1354.710693359375
			w	40.0
			h	40.0
			fill	"#ff9999"
			type	"ellipse"
			outline	"#666666"
			outline_width	1.5
		]
		label	"SAR0154"
	]
	node	[
		root_index	-2014
		id	-2014
		graphics	[
			x	2157.18994140625
			y	887.410400390625
			w	40.0
			h	40.0
			fill	"#ff9999"
			type	"ellipse"
			outline	"#666666"
			outline_width	1.5
		]
		label	"SAR0948"
	]
	node	[
		root_index	-2013
		id	-2013
		graphics	[
			x	1958.77490234375
			y	1067.3779296875
			w	40.0
			h	40.0
			fill	"#ff9999"
			type	"ellipse"
			outline	"#666666"
			outline_width	1.5
		]
		label	"SAR0949"
	]
	node	[
		root_index	-2016
		id	-2016
		graphics	[
			x	879.8603515625
			y	1923.695068359375
			w	40.0
			h	40.0
			fill	"#ff9999"
			type	"ellipse"
			outline	"#666666"
			outline_width	1.5
		]
		label	"SAR0941"
	]
	node	[
		root_index	-2015
		id	-2015
		graphics	[
			x	967.763427734375
			y	1096.8529052734375
			w	40.0
			h	40.0
			fill	"#ff9999"
			type	"ellipse"
			outline	"#666666"
			outline_width	1.5
		]
		label	"SAR0947"
	]
	node	[
		root_index	-2010
		id	-2010
		graphics	[
			x	1111.6842041015625
			y	2443.94384765625
			w	40.0
			h	40.0
			fill	"#ff9999"
			type	"ellipse"
			outline	"#666666"
			outline_width	1.5
		]
		label	"SAR0168"
	]
	node	[
		root_index	-2009
		id	-2009
		graphics	[
			x	1090.8466796875
			y	2189.23193359375
			w	40.0
			h	40.0
			fill	"#ff9999"
			type	"ellipse"
			outline	"#666666"
			outline_width	1.5
		]
		label	"SAR0167"
	]
	node	[
		root_index	-2012
		id	-2012
		graphics	[
			x	727.424072265625
			y	1301.2919921875
			w	40.0
			h	40.0
			fill	"#ff9999"
			type	"ellipse"
			outline	"#666666"
			outline_width	1.5
		]
		label	"SAR0180"
	]
	node	[
		root_index	-2011
		id	-2011
		graphics	[
			x	972.8538818359375
			y	778.4622802734375
			w	40.0
			h	40.0
			fill	"#ff9999"
			type	"ellipse"
			outline	"#666666"
			outline_width	1.5
		]
		label	"SAR0181"
	]
	node	[
		root_index	-2006
		id	-2006
		graphics	[
			x	728.5770874023438
			y	1487.09423828125
			w	40.0
			h	40.0
			fill	"#ff9999"
			type	"ellipse"
			outline	"#666666"
			outline_width	1.5
		]
		label	"SAR0164"
	]
	node	[
		root_index	-2005
		id	-2005
		graphics	[
			x	754.510986328125
			y	1361.2001953125
			w	40.0
			h	40.0
			fill	"#ff9999"
			type	"ellipse"
			outline	"#666666"
			outline_width	1.5
		]
		label	"SAR0163"
	]
	node	[
		root_index	-2008
		id	-2008
		graphics	[
			x	890.4415283203125
			y	1280.596923828125
			w	40.0
			h	40.0
			fill	"#ff9999"
			type	"ellipse"
			outline	"#666666"
			outline_width	1.5
		]
		label	"SAR0166"
	]
	node	[
		root_index	-2007
		id	-2007
		graphics	[
			x	906.0010986328125
			y	1291.7164306640625
			w	40.0
			h	40.0
			fill	"#ff9999"
			type	"ellipse"
			outline	"#666666"
			outline_width	1.5
		]
		label	"SAR0165"
	]
	node	[
		root_index	-2002
		id	-2002
		graphics	[
			x	1956.4468994140625
			y	1128.501953125
			w	40.0
			h	40.0
			fill	"#ff9999"
			type	"ellipse"
			outline	"#666666"
			outline_width	1.5
		]
		label	"SAR0957"
	]
	node	[
		root_index	-2001
		id	-2001
		graphics	[
			x	1990.4066162109375
			y	1084.704833984375
			w	40.0
			h	40.0
			fill	"#ff9999"
			type	"ellipse"
			outline	"#666666"
			outline_width	1.5
		]
		label	"SAR0953"
	]
	node	[
		root_index	-2004
		id	-2004
		graphics	[
			x	639.7969360351562
			y	1510.66064453125
			w	40.0
			h	40.0
			fill	"#ff9999"
			type	"ellipse"
			outline	"#666666"
			outline_width	1.5
		]
		label	"SAR0162"
	]
	node	[
		root_index	-2003
		id	-2003
		graphics	[
			x	745.513671875
			y	1388.334716796875
			w	40.0
			h	40.0
			fill	"#ff9999"
			type	"ellipse"
			outline	"#666666"
			outline_width	1.5
		]
		label	"SAR0161"
	]
	node	[
		root_index	-1963
		id	-1963
		graphics	[
			x	2100.25
			y	1274.7154541015625
			w	40.0
			h	40.0
			fill	"#ff9999"
			type	"ellipse"
			outline	"#666666"
			outline_width	1.5
		]
		label	"SAR0148"
	]
	node	[
		root_index	-1964
		id	-1964
		graphics	[
			x	2425.050537109375
			y	1354.036865234375
			w	40.0
			h	40.0
			fill	"#ff9999"
			type	"ellipse"
			outline	"#666666"
			outline_width	1.5
		]
		label	"SAR0149"
	]
	node	[
		root_index	-1961
		id	-1961
		graphics	[
			x	1609.65087890625
			y	1175.8951416015625
			w	40.0
			h	40.0
			fill	"#ff9999"
			type	"ellipse"
			outline	"#666666"
			outline_width	1.5
		]
		label	"SAR0147"
	]
	node	[
		root_index	-1962
		id	-1962
		graphics	[
			x	1363.0567626953125
			y	1260.0616455078125
			w	40.0
			h	40.0
			fill	"#ff9999"
			type	"ellipse"
			outline	"#666666"
			outline_width	1.5
		]
		label	"SAR0973"
	]
	node	[
		root_index	-1967
		id	-1967
		graphics	[
			x	1991.955810546875
			y	762.2603759765625
			w	40.0
			h	40.0
			fill	"#ff9999"
			type	"ellipse"
			outline	"#666666"
			outline_width	1.5
		]
		label	"SAR0143"
	]
	node	[
		root_index	-1968
		id	-1968
		graphics	[
			x	1653.9404296875
			y	978.8389892578125
			w	40.0
			h	40.0
			fill	"#ff9999"
			type	"ellipse"
			outline	"#666666"
			outline_width	1.5
		]
		label	"SAR0144"
	]
	node	[
		root_index	-1965
		id	-1965
		graphics	[
			x	1268.66455078125
			y	1321.8795166015625
			w	40.0
			h	40.0
			fill	"#ff9999"
			type	"ellipse"
			outline	"#666666"
			outline_width	1.5
		]
		label	"SAR0974"
	]
	node	[
		root_index	-1966
		id	-1966
		graphics	[
			x	1217.10986328125
			y	1247.87841796875
			w	40.0
			h	40.0
			fill	"#ff9999"
			type	"ellipse"
			outline	"#666666"
			outline_width	1.5
		]
		label	"SAR0975"
	]
	node	[
		root_index	-1955
		id	-1955
		graphics	[
			x	1129.759765625
			y	1667.80224609375
			w	40.0
			h	40.0
			fill	"#ff9999"
			type	"ellipse"
			outline	"#666666"
			outline_width	1.5
		]
		label	"SAR0987"
	]
	node	[
		root_index	-1956
		id	-1956
		graphics	[
			x	1325.899658203125
			y	1031.6153259277344
			w	40.0
			h	40.00006103515625
			fill	"#ff9999"
			type	"ellipse"
			outline	"#666666"
			outline_width	1.5
		]
		label	"SAR0976"
	]
	node	[
		root_index	-1953
		id	-1953
		graphics	[
			x	1617.179443359375
			y	1325.439697265625
			w	40.0
			h	40.0
			fill	"#ff9999"
			type	"ellipse"
			outline	"#666666"
			outline_width	1.5
		]
		label	"SAR0989"
	]
	node	[
		root_index	-1954
		id	-1954
		graphics	[
			x	1197.940673828125
			y	1204.4385986328125
			w	40.0
			h	40.0
			fill	"#ff9999"
			type	"ellipse"
			outline	"#666666"
			outline_width	1.5
		]
		label	"SAR0988"
	]
	node	[
		root_index	-1959
		id	-1959
		graphics	[
			x	613.09912109375
			y	1352.26904296875
			w	40.0
			h	40.0
			fill	"#ff9999"
			type	"ellipse"
			outline	"#666666"
			outline_width	1.5
		]
		label	"SAR0979"
	]
	node	[
		root_index	-1960
		id	-1960
		graphics	[
			x	1139.04541015625
			y	1458.554443359375
			w	40.0
			h	40.0
			fill	"#ff9999"
			type	"ellipse"
			outline	"#666666"
			outline_width	1.5
		]
		label	"SAR0972"
	]
	node	[
		root_index	-1957
		id	-1957
		graphics	[
			x	1395.530517578125
			y	1277.3260498046875
			w	40.0
			h	40.0
			fill	"#ff9999"
			type	"ellipse"
			outline	"#666666"
			outline_width	1.5
		]
		label	"SAR0977"
	]
	node	[
		root_index	-1958
		id	-1958
		graphics	[
			x	1062.8046875
			y	1124.042724609375
			w	40.0
			h	40.0
			fill	"#ff9999"
			type	"ellipse"
			outline	"#666666"
			outline_width	1.5
		]
		label	"SAR0978"
	]
	node	[
		root_index	-1980
		id	-1980
		graphics	[
			x	1582.9873046875
			y	1631.4473876953125
			w	40.0
			h	40.0
			fill	"#ff9999"
			type	"ellipse"
			outline	"#666666"
			outline_width	1.5
		]
		label	"SAR0965"
	]
	node	[
		root_index	-1979
		id	-1979
		graphics	[
			x	1420.029296875
			y	1323.150390625
			w	40.0
			h	40.0
			fill	"#ff9999"
			type	"ellipse"
			outline	"#666666"
			outline_width	1.5
		]
		label	"SAR0968"
	]
	node	[
		root_index	-1978
		id	-1978
		graphics	[
			x	1533.5
			y	1555.27197265625
			w	40.0
			h	40.0
			fill	"#ff9999"
			type	"ellipse"
			outline	"#666666"
			outline_width	1.5
		]
		label	"SAR0967"
	]
	node	[
		root_index	-1977
		id	-1977
		graphics	[
			x	1487.5670166015625
			y	1510.6947021484375
			w	40.0
			h	40.0
			fill	"#ff9999"
			type	"ellipse"
			outline	"#666666"
			outline_width	1.5
		]
		label	"SAR0969"
	]
	node	[
		root_index	-1984
		id	-1984
		graphics	[
			x	654.0020751953125
			y	1381.43994140625
			w	40.0
			h	40.0
			fill	"#ff9999"
			type	"ellipse"
			outline	"#666666"
			outline_width	1.5
		]
		label	"SAR0159"
	]
	node	[
		root_index	-1983
		id	-1983
		graphics	[
			x	985.2699584960938
			y	1475.4114990234375
			w	40.0
			h	40.0
			fill	"#ff9999"
			type	"ellipse"
			outline	"#666666"
			outline_width	1.5
		]
		label	"SAR0158"
	]
	node	[
		root_index	-1982
		id	-1982
		graphics	[
			x	978.5485229492188
			y	1156.0162353515625
			w	40.0
			h	40.0
			fill	"#ff9999"
			type	"ellipse"
			outline	"#666666"
			outline_width	1.5
		]
		label	"SAR0964"
	]
	node	[
		root_index	-1981
		id	-1981
		graphics	[
			x	1384.3037109375
			y	1517.924560546875
			w	40.0
			h	40.0
			fill	"#ff9999"
			type	"ellipse"
			outline	"#666666"
			outline_width	1.5
		]
		label	"SAR0966"
	]
	node	[
		root_index	-1972
		id	-1972
		graphics	[
			x	1793.083740234375
			y	1162.5289306640625
			w	40.0
			h	40.0
			fill	"#ff9999"
			type	"ellipse"
			outline	"#666666"
			outline_width	1.5
		]
		label	"SAR0146"
	]
	node	[
		root_index	-1971
		id	-1971
		graphics	[
			x	1176.4183349609375
			y	1454.7254638671875
			w	40.0
			h	40.0
			fill	"#ff9999"
			type	"ellipse"
			outline	"#666666"
			outline_width	1.5
		]
		label	"SAR0971"
	]
	node	[
		root_index	-1970
		id	-1970
		graphics	[
			x	1812.530029296875
			y	804.9254150390625
			w	40.0
			h	40.0
			fill	"#ff9999"
			type	"ellipse"
			outline	"#666666"
			outline_width	1.5
		]
		label	"SAR0145"
	]
	node	[
		root_index	-1969
		id	-1969
		graphics	[
			x	1386.3480224609375
			y	786.2804565429688
			w	40.0
			h	40.0
			fill	"#ff9999"
			type	"ellipse"
			outline	"#666666"
			outline_width	1.5
		]
		label	"SAR0970"
	]
	node	[
		root_index	-1976
		id	-1976
		graphics	[
			x	642.6703491210938
			y	1412.407958984375
			w	40.0
			h	40.0
			fill	"#ff9999"
			type	"ellipse"
			outline	"#666666"
			outline_width	1.5
		]
		label	"SAR0160"
	]
	node	[
		root_index	-1975
		id	-1975
		graphics	[
			x	1946.25244140625
			y	842.589111328125
			w	40.0
			h	40.0
			fill	"#ff9999"
			type	"ellipse"
			outline	"#666666"
			outline_width	1.5
		]
		label	"SAR0142"
	]
	node	[
		root_index	-1974
		id	-1974
		graphics	[
			x	1203.157958984375
			y	1139.2406005859375
			w	40.0
			h	40.0
			fill	"#ff9999"
			type	"ellipse"
			outline	"#666666"
			outline_width	1.5
		]
		label	"SAR0141"
	]
	node	[
		root_index	-1973
		id	-1973
		graphics	[
			x	1085.8018798828125
			y	972.0299072265625
			w	40.0
			h	40.0
			fill	"#ff9999"
			type	"ellipse"
			outline	"#666666"
			outline_width	1.5
		]
		label	"SAR0140"
	]
	node	[
		root_index	-1929
		id	-1929
		graphics	[
			x	1469.064697265625
			y	1230.3880615234375
			w	40.0
			h	40.0
			fill	"#ff9999"
			type	"ellipse"
			outline	"#666666"
			outline_width	1.5
		]
		label	"SAR2719"
	]
	node	[
		root_index	-1930
		id	-1930
		graphics	[
			x	1175.2205810546875
			y	1904.376220703125
			w	40.0
			h	40.0
			fill	"#ff9999"
			type	"ellipse"
			outline	"#666666"
			outline_width	1.5
		]
		label	"SAR2718"
	]
	node	[
		root_index	-1931
		id	-1931
		graphics	[
			x	1978.3336181640625
			y	1318.077392578125
			w	40.0
			h	40.0
			fill	"#ff9999"
			type	"ellipse"
			outline	"#666666"
			outline_width	1.5
		]
		label	"SAR0992"
	]
	node	[
		root_index	-1932
		id	-1932
		graphics	[
			x	1170.63525390625
			y	3336.5654296875
			w	40.0
			h	40.0
			fill	"#ff9999"
			type	"ellipse"
			outline	"#666666"
			outline_width	1.5
		]
		label	"SAR0995"
	]
	node	[
		root_index	-1933
		id	-1933
		graphics	[
			x	1686.506591796875
			y	1406.20654296875
			w	40.0
			h	40.0
			fill	"#ff9999"
			type	"ellipse"
			outline	"#666666"
			outline_width	1.5
		]
		label	"SAR0994"
	]
	node	[
		root_index	-1934
		id	-1934
		graphics	[
			x	1126.89453125
			y	935.8280029296875
			w	40.0
			h	40.0
			fill	"#ff9999"
			type	"ellipse"
			outline	"#666666"
			outline_width	1.5
		]
		label	"SAR0997"
	]
	node	[
		root_index	-1935
		id	-1935
		graphics	[
			x	1081.881103515625
			y	3397.648681640625
			w	40.0
			h	40.0
			fill	"#ff9999"
			type	"ellipse"
			outline	"#666666"
			outline_width	1.5
		]
		label	"SAR0996"
	]
	node	[
		root_index	-1936
		id	-1936
		graphics	[
			x	1186.5008544921875
			y	334.8466796875
			w	40.0
			h	40.0
			fill	"#ff9999"
			type	"ellipse"
			outline	"#666666"
			outline_width	1.5
		]
		label	"SAR0999"
	]
	node	[
		root_index	-1921
		id	-1921
		graphics	[
			x	1534.1846923828125
			y	321.46258544921875
			w	40.0
			h	40.0
			fill	"#ff9999"
			type	"ellipse"
			outline	"#666666"
			outline_width	1.5
		]
		label	"SAR2715"
	]
	node	[
		root_index	-1922
		id	-1922
		graphics	[
			x	546.5745849609375
			y	986.6473999023438
			w	40.0
			h	40.0
			fill	"#ff9999"
			type	"ellipse"
			outline	"#666666"
			outline_width	1.5
		]
		label	"SAR2712"
	]
	node	[
		root_index	-1923
		id	-1923
		graphics	[
			x	787.298095703125
			y	1240.029541015625
			w	40.0
			h	40.0
			fill	"#ff9999"
			type	"ellipse"
			outline	"#666666"
			outline_width	1.5
		]
		label	"SAR2713"
	]
	node	[
		root_index	-1924
		id	-1924
		graphics	[
			x	1593.1397705078125
			y	1871.061279296875
			w	40.0
			h	40.0
			fill	"#ff9999"
			type	"ellipse"
			outline	"#666666"
			outline_width	1.5
		]
		label	"SAR2710"
	]
	node	[
		root_index	-1925
		id	-1925
		graphics	[
			x	656.4868774414062
			y	1061.7958984375
			w	40.0
			h	40.0
			fill	"#ff9999"
			type	"ellipse"
			outline	"#666666"
			outline_width	1.5
		]
		label	"SAR2711"
	]
	node	[
		root_index	-1926
		id	-1926
		graphics	[
			x	505.70623779296875
			y	836.1749267578125
			w	40.0
			h	40.0
			fill	"#ff9999"
			type	"ellipse"
			outline	"#666666"
			outline_width	1.5
		]
		label	"SAR0991"
	]
	node	[
		root_index	-1927
		id	-1927
		graphics	[
			x	1312.5892333984375
			y	1366.872802734375
			w	40.0
			h	40.0
			fill	"#ff9999"
			type	"ellipse"
			outline	"#666666"
			outline_width	1.5
		]
		label	"SAR0990"
	]
	node	[
		root_index	-1928
		id	-1928
		graphics	[
			x	1855.489501953125
			y	1216.7657470703125
			w	40.0
			h	40.0
			fill	"#ff9999"
			type	"ellipse"
			outline	"#666666"
			outline_width	1.5
		]
		label	"SAR0993"
	]
	node	[
		root_index	-1946
		id	-1946
		graphics	[
			x	875.4716796875
			y	3353.546630859375
			w	40.0
			h	40.0
			fill	"#ff9999"
			type	"ellipse"
			outline	"#666666"
			outline_width	1.5
		]
		label	"SAR2707"
	]
	node	[
		root_index	-1945
		id	-1945
		graphics	[
			x	1807.9716796875
			y	1335.9412841796875
			w	40.0
			h	40.0
			fill	"#ff9999"
			type	"ellipse"
			outline	"#666666"
			outline_width	1.5
		]
		label	"SAR0982"
	]
	node	[
		root_index	-1948
		id	-1948
		graphics	[
			x	1455.8404541015625
			y	1124.2362060546875
			w	40.0
			h	40.0
			fill	"#ff9999"
			type	"ellipse"
			outline	"#666666"
			outline_width	1.5
		]
		label	"SAR0980"
	]
	node	[
		root_index	-1947
		id	-1947
		graphics	[
			x	1699.6519775390625
			y	1275.01806640625
			w	40.0
			h	40.0
			fill	"#ff9999"
			type	"ellipse"
			outline	"#666666"
			outline_width	1.5
		]
		label	"SAR0981"
	]
	node	[
		root_index	-1950
		id	-1950
		graphics	[
			x	936.1636962890625
			y	2020.367431640625
			w	40.0
			h	40.0
			fill	"#ff9999"
			type	"ellipse"
			outline	"#666666"
			outline_width	1.5
		]
		label	"SAR0986"
	]
	node	[
		root_index	-1949
		id	-1949
		graphics	[
			x	1638.39599609375
			y	1629.82568359375
			w	40.0
			h	40.0
			fill	"#ff9999"
			type	"ellipse"
			outline	"#666666"
			outline_width	1.5
		]
		label	"SAR2709"
	]
	node	[
		root_index	-1952
		id	-1952
		graphics	[
			x	1674.4322509765625
			y	1177.2725830078125
			w	40.0
			h	40.0
			fill	"#ff9999"
			type	"ellipse"
			outline	"#666666"
			outline_width	1.5
		]
		label	"SAR0983"
	]
	node	[
		root_index	-1951
		id	-1951
		graphics	[
			x	1572.6925048828125
			y	1684.3712158203125
			w	40.0
			h	40.0
			fill	"#ff9999"
			type	"ellipse"
			outline	"#666666"
			outline_width	1.5
		]
		label	"SAR0985"
	]
	node	[
		root_index	-1938
		id	-1938
		graphics	[
			x	1427.3526611328125
			y	1723.085205078125
			w	40.0
			h	40.0
			fill	"#ff9999"
			type	"ellipse"
			outline	"#666666"
			outline_width	1.5
		]
		label	"SAR2703"
	]
	node	[
		root_index	-1937
		id	-1937
		graphics	[
			x	1124.419189453125
			y	477.310546875
			w	40.0
			h	40.0
			fill	"#ff9999"
			type	"ellipse"
			outline	"#666666"
			outline_width	1.5
		]
		label	"SAR0998"
	]
	node	[
		root_index	-1940
		id	-1940
		graphics	[
			x	1577.16162109375
			y	1922.320068359375
			w	40.0
			h	40.0
			fill	"#ff9999"
			type	"ellipse"
			outline	"#666666"
			outline_width	1.5
		]
		label	"SAR2705"
	]
	node	[
		root_index	-1939
		id	-1939
		graphics	[
			x	1602.012939453125
			y	1624.9307861328125
			w	40.0
			h	40.0
			fill	"#ff9999"
			type	"ellipse"
			outline	"#666666"
			outline_width	1.5
		]
		label	"SAR2704"
	]
	node	[
		root_index	-1942
		id	-1942
		graphics	[
			x	1588.972412109375
			y	1274.08984375
			w	40.0
			h	40.0
			fill	"#ff9999"
			type	"ellipse"
			outline	"#666666"
			outline_width	1.5
		]
		label	"SAR2701"
	]
	node	[
		root_index	-1941
		id	-1941
		graphics	[
			x	1514.16845703125
			y	1631.85986328125
			w	40.0
			h	40.0
			fill	"#ff9999"
			type	"ellipse"
			outline	"#666666"
			outline_width	1.5
		]
		label	"SAR2700"
	]
	node	[
		root_index	-1944
		id	-1944
		graphics	[
			x	1682.9818115234375
			y	1363.375244140625
			w	40.0
			h	40.0
			fill	"#ff9999"
			type	"ellipse"
			outline	"#666666"
			outline_width	1.5
		]
		label	"SAR2708"
	]
	node	[
		root_index	-1943
		id	-1943
		graphics	[
			x	1369.4932861328125
			y	1670.0546875
			w	40.0
			h	40.0
			fill	"#ff9999"
			type	"ellipse"
			outline	"#666666"
			outline_width	1.5
		]
		label	"SAR2702"
	]
	node	[
		root_index	-1653
		id	-1653
		graphics	[
			x	778.1854248046875
			y	1235.92236328125
			w	40.0
			h	40.0
			fill	"#ff9999"
			type	"ellipse"
			outline	"#666666"
			outline_width	1.5
		]
		label	"SAR0476"
	]
	node	[
		root_index	-1654
		id	-1654
		graphics	[
			x	1814.4573974609375
			y	2010.6787109375
			w	40.0
			h	40.0
			fill	"#ff9999"
			type	"ellipse"
			outline	"#666666"
			outline_width	1.5
		]
		label	"SAR0443"
	]
	node	[
		root_index	-1655
		id	-1655
		graphics	[
			x	1933.10693359375
			y	1959.38427734375
			w	40.0
			h	40.0
			fill	"#ff9999"
			type	"ellipse"
			outline	"#666666"
			outline_width	1.5
		]
		label	"SAR0442"
	]
	node	[
		root_index	-1656
		id	-1656
		graphics	[
			x	1135.107421875
			y	2281.790283203125
			w	40.0
			h	40.0
			fill	"#ff9999"
			type	"ellipse"
			outline	"#666666"
			outline_width	1.5
		]
		label	"SAR0449"
	]
	node	[
		root_index	-1649
		id	-1649
		graphics	[
			x	975.8269653320312
			y	1034.05810546875
			w	40.0
			h	40.0
			fill	"#ff9999"
			type	"ellipse"
			outline	"#666666"
			outline_width	1.5
		]
		label	"SAR0472"
	]
	node	[
		root_index	-1650
		id	-1650
		graphics	[
			x	1433.514404296875
			y	914.9998168945312
			w	40.0
			h	40.0
			fill	"#ff9999"
			type	"ellipse"
			outline	"#666666"
			outline_width	1.5
		]
		label	"SAR0473"
	]
	node	[
		root_index	-1651
		id	-1651
		graphics	[
			x	1304.6827392578125
			y	898.8619995117188
			w	40.0
			h	40.0
			fill	"#ff9999"
			type	"ellipse"
			outline	"#666666"
			outline_width	1.5
		]
		label	"SAR0474"
	]
	node	[
		root_index	-1652
		id	-1652
		graphics	[
			x	1591.384765625
			y	745.6121826171875
			w	40.0
			h	40.0
			fill	"#ff9999"
			type	"ellipse"
			outline	"#666666"
			outline_width	1.5
		]
		label	"SAR0475"
	]
	node	[
		root_index	-1661
		id	-1661
		graphics	[
			x	1832.83056640625
			y	1440.713134765625
			w	40.0
			h	40.0
			fill	"#ff9999"
			type	"ellipse"
			outline	"#666666"
			outline_width	1.5
		]
		label	"SAR1101"
	]
	node	[
		root_index	-1662
		id	-1662
		graphics	[
			x	1466.970458984375
			y	1497.97412109375
			w	40.0
			h	40.0
			fill	"#ff9999"
			type	"ellipse"
			outline	"#666666"
			outline_width	1.5
		]
		label	"SAR1100"
	]
	node	[
		root_index	-1663
		id	-1663
		graphics	[
			x	1644.1292724609375
			y	1717.708984375
			w	40.0
			h	40.0
			fill	"#ff9999"
			type	"ellipse"
			outline	"#666666"
			outline_width	1.5
		]
		label	"SAR1103"
	]
	node	[
		root_index	-1664
		id	-1664
		graphics	[
			x	1601.488525390625
			y	1757.6883544921875
			w	40.0
			h	40.0
			fill	"#ff9999"
			type	"ellipse"
			outline	"#666666"
			outline_width	1.5
		]
		label	"SAR1102"
	]
	node	[
		root_index	-1657
		id	-1657
		graphics	[
			x	2033.842529296875
			y	2354.586669921875
			w	40.0
			h	40.0
			fill	"#ff9999"
			type	"ellipse"
			outline	"#666666"
			outline_width	1.5
		]
		label	"SAR0448"
	]
	node	[
		root_index	-1658
		id	-1658
		graphics	[
			x	1906.94189453125
			y	2137.907470703125
			w	40.0
			h	40.0
			fill	"#ff9999"
			type	"ellipse"
			outline	"#666666"
			outline_width	1.5
		]
		label	"SAR0447"
	]
	node	[
		root_index	-1659
		id	-1659
		graphics	[
			x	1642.4112548828125
			y	1812.27001953125
			w	40.0
			h	40.0
			fill	"#ff9999"
			type	"ellipse"
			outline	"#666666"
			outline_width	1.5
		]
		label	"SAR0445"
	]
	node	[
		root_index	-1660
		id	-1660
		graphics	[
			x	1879.131103515625
			y	2067.181640625
			w	40.0
			h	40.0
			fill	"#ff9999"
			type	"ellipse"
			outline	"#666666"
			outline_width	1.5
		]
		label	"SAR0444"
	]
	node	[
		root_index	-1638
		id	-1638
		graphics	[
			x	1719.5751953125
			y	986.5521240234375
			w	40.0
			h	40.0
			fill	"#ff9999"
			type	"ellipse"
			outline	"#666666"
			outline_width	1.5
		]
		label	"SAR0461"
	]
	node	[
		root_index	-1637
		id	-1637
		graphics	[
			x	955.4329223632812
			y	971.684326171875
			w	40.0
			h	40.0
			fill	"#ff9999"
			type	"ellipse"
			outline	"#666666"
			outline_width	1.5
		]
		label	"SAR0460"
	]
	node	[
		root_index	-1640
		id	-1640
		graphics	[
			x	1830.4051513671875
			y	2630.22509765625
			w	40.0
			h	40.0
			fill	"#ff9999"
			type	"ellipse"
			outline	"#666666"
			outline_width	1.5
		]
		label	"SAR0465"
	]
	node	[
		root_index	-1639
		id	-1639
		graphics	[
			x	1461.09619140625
			y	1431.675537109375
			w	40.0
			h	40.0
			fill	"#ff9999"
			type	"ellipse"
			outline	"#666666"
			outline_width	1.5
		]
		label	"SAR0464"
	]
	node	[
		root_index	-1634
		id	-1634
		graphics	[
			x	1507.644775390625
			y	1386.1192626953125
			w	40.0
			h	40.0
			fill	"#ff9999"
			type	"ellipse"
			outline	"#666666"
			outline_width	1.5
		]
		label	"SAR0469"
	]
	node	[
		root_index	-1633
		id	-1633
		graphics	[
			x	1250.3284912109375
			y	1565.7491455078125
			w	40.0
			h	40.0
			fill	"#ff9999"
			type	"ellipse"
			outline	"#666666"
			outline_width	1.5
		]
		label	"SAR0468"
	]
	node	[
		root_index	-1636
		id	-1636
		graphics	[
			x	1805.010009765625
			y	2388.751708984375
			w	40.0
			h	40.0
			fill	"#ff9999"
			type	"ellipse"
			outline	"#666666"
			outline_width	1.5
		]
		label	"SAR0467"
	]
	node	[
		root_index	-1635
		id	-1635
		graphics	[
			x	1924.9371337890625
			y	2584.16845703125
			w	40.0
			h	40.0
			fill	"#ff9999"
			type	"ellipse"
			outline	"#666666"
			outline_width	1.5
		]
		label	"SAR0466"
	]
	node	[
		root_index	-1646
		id	-1646
		graphics	[
			x	1216.9334716796875
			y	1264.54248046875
			w	40.0
			h	40.0
			fill	"#ff9999"
			type	"ellipse"
			outline	"#666666"
			outline_width	1.5
		]
		label	"SAR0479"
	]
	node	[
		root_index	-1645
		id	-1645
		graphics	[
			x	873.8990478515625
			y	950.816162109375
			w	40.0
			h	40.0
			fill	"#ff9999"
			type	"ellipse"
			outline	"#666666"
			outline_width	1.5
		]
		label	"SAR0478"
	]
	node	[
		root_index	-1648
		id	-1648
		graphics	[
			x	894.4966430664062
			y	1118.43505859375
			w	40.0
			h	40.0
			fill	"#ff9999"
			type	"ellipse"
			outline	"#666666"
			outline_width	1.5
		]
		label	"SAR0471"
	]
	node	[
		root_index	-1647
		id	-1647
		graphics	[
			x	1019.4183044433594
			y	1735.3223876953125
			w	40.00006103515625
			h	40.0
			fill	"#ff9999"
			type	"ellipse"
			outline	"#666666"
			outline_width	1.5
		]
		label	"SAR0470"
	]
	node	[
		root_index	-1642
		id	-1642
		graphics	[
			x	1913.490966796875
			y	872.5612182617188
			w	40.0
			h	40.0
			fill	"#ff9999"
			type	"ellipse"
			outline	"#666666"
			outline_width	1.5
		]
		label	"SAR0463"
	]
	node	[
		root_index	-1641
		id	-1641
		graphics	[
			x	1872.599609375
			y	829.4949951171875
			w	40.0
			h	40.0
			fill	"#ff9999"
			type	"ellipse"
			outline	"#666666"
			outline_width	1.5
		]
		label	"SAR0462"
	]
	node	[
		root_index	-1644
		id	-1644
		graphics	[
			x	1112.3807373046875
			y	1227.409423828125
			w	40.0
			h	40.0
			fill	"#ff9999"
			type	"ellipse"
			outline	"#666666"
			outline_width	1.5
		]
		label	"SAR0477"
	]
	node	[
		root_index	-1643
		id	-1643
		graphics	[
			x	1662.5394287109375
			y	3336.5654296875
			w	40.0
			h	40.0
			fill	"#ff9999"
			type	"ellipse"
			outline	"#666666"
			outline_width	1.5
		]
		label	"SAR2391a"
	]
	node	[
		root_index	-1623
		id	-1623
		graphics	[
			x	1157.168701171875
			y	1191.3133544921875
			w	40.0
			h	40.0
			fill	"#ff9999"
			type	"ellipse"
			outline	"#666666"
			outline_width	1.5
		]
		label	"SAR0490"
	]
	node	[
		root_index	-1624
		id	-1624
		graphics	[
			x	1035.1609802246094
			y	1141.4063720703125
			w	40.00006103515625
			h	40.0
			fill	"#ff9999"
			type	"ellipse"
			outline	"#666666"
			outline_width	1.5
		]
		label	"SAR0499"
	]
	node	[
		root_index	-1621
		id	-1621
		graphics	[
			x	1338.9085693359375
			y	1122.437255859375
			w	40.0
			h	40.0
			fill	"#ff9999"
			type	"ellipse"
			outline	"#666666"
			outline_width	1.5
		]
		label	"SAR0482"
	]
	node	[
		root_index	-1622
		id	-1622
		graphics	[
			x	1047.8489990234375
			y	1090.666015625
			w	40.0
			h	40.0
			fill	"#ff9999"
			type	"ellipse"
			outline	"#666666"
			outline_width	1.5
		]
		label	"SAR0483"
	]
	node	[
		root_index	-1619
		id	-1619
		graphics	[
			x	1234.9139404296875
			y	1278.876708984375
			w	40.0
			h	40.0
			fill	"#ff9999"
			type	"ellipse"
			outline	"#666666"
			outline_width	1.5
		]
		label	"SAR0484"
	]
	node	[
		root_index	-1620
		id	-1620
		graphics	[
			x	1157.0767822265625
			y	1108.3514404296875
			w	40.0
			h	40.0
			fill	"#ff9999"
			type	"ellipse"
			outline	"#666666"
			outline_width	1.5
		]
		label	"SAR0485"
	]
	node	[
		root_index	-1617
		id	-1617
		graphics	[
			x	1241.2828369140625
			y	1169.8629150390625
			w	40.0
			h	40.0
			fill	"#ff9999"
			type	"ellipse"
			outline	"#666666"
			outline_width	1.5
		]
		label	"SAR0486"
	]
	node	[
		root_index	-1618
		id	-1618
		graphics	[
			x	1422.065673828125
			y	1337.1480712890625
			w	40.0
			h	40.0
			fill	"#ff9999"
			type	"ellipse"
			outline	"#666666"
			outline_width	1.5
		]
		label	"SAR0487"
	]
	node	[
		root_index	-1631
		id	-1631
		graphics	[
			x	1223.668212890625
			y	1380.0018310546875
			w	40.0
			h	40.0
			fill	"#ff9999"
			type	"ellipse"
			outline	"#666666"
			outline_width	1.5
		]
		label	"SAR0493"
	]
	node	[
		root_index	-1632
		id	-1632
		graphics	[
			x	1021.4256591796875
			y	1324.077880859375
			w	40.0
			h	40.0
			fill	"#ff9999"
			type	"ellipse"
			outline	"#666666"
			outline_width	1.5
		]
		label	"SAR0494"
	]
	node	[
		root_index	-1629
		id	-1629
		graphics	[
			x	1069.8277587890625
			y	1253.2998046875
			w	40.0
			h	40.0
			fill	"#ff9999"
			type	"ellipse"
			outline	"#666666"
			outline_width	1.5
		]
		label	"SAR0491"
	]
	node	[
		root_index	-1630
		id	-1630
		graphics	[
			x	1120.0789794921875
			y	1259.6385498046875
			w	40.0
			h	40.0
			fill	"#ff9999"
			type	"ellipse"
			outline	"#666666"
			outline_width	1.5
		]
		label	"SAR0492"
	]
	node	[
		root_index	-1627
		id	-1627
		graphics	[
			x	1134.3876953125
			y	1228.49169921875
			w	40.0
			h	40.0
			fill	"#ff9999"
			type	"ellipse"
			outline	"#666666"
			outline_width	1.5
		]
		label	"SAR0497"
	]
	node	[
		root_index	-1628
		id	-1628
		graphics	[
			x	938.1455078125
			y	1249.1484375
			w	40.0
			h	40.0
			fill	"#ff9999"
			type	"ellipse"
			outline	"#666666"
			outline_width	1.5
		]
		label	"SAR0498"
	]
	node	[
		root_index	-1625
		id	-1625
		graphics	[
			x	1201.545654296875
			y	1440.0523681640625
			w	40.0
			h	40.0
			fill	"#ff9999"
			type	"ellipse"
			outline	"#666666"
			outline_width	1.5
		]
		label	"SAR0495"
	]
	node	[
		root_index	-1626
		id	-1626
		graphics	[
			x	1041.0157470703125
			y	1228.899658203125
			w	40.0
			h	40.0
			fill	"#ff9999"
			type	"ellipse"
			outline	"#666666"
			outline_width	1.5
		]
		label	"SAR0496"
	]
	node	[
		root_index	-1608
		id	-1608
		graphics	[
			x	1771.0548095703125
			y	2229.273193359375
			w	40.0
			h	40.0
			fill	"#ff9999"
			type	"ellipse"
			outline	"#666666"
			outline_width	1.5
		]
		label	"SAR2600"
	]
	node	[
		root_index	-1607
		id	-1607
		graphics	[
			x	1928.7569580078125
			y	1363.6856689453125
			w	40.0
			h	40.0
			fill	"#ff9999"
			type	"ellipse"
			outline	"#666666"
			outline_width	1.5
		]
		label	"SAR2601"
	]
	node	[
		root_index	-1606
		id	-1606
		graphics	[
			x	930.8631591796875
			y	1411.7105712890625
			w	40.0
			h	40.0
			fill	"#ff9999"
			type	"ellipse"
			outline	"#666666"
			outline_width	1.5
		]
		label	"SAR1172"
	]
	node	[
		root_index	-1605
		id	-1605
		graphics	[
			x	1842.56494140625
			y	1835.9384765625
			w	40.0
			h	40.0
			fill	"#ff9999"
			type	"ellipse"
			outline	"#666666"
			outline_width	1.5
		]
		label	"SAR2602"
	]
	node	[
		root_index	-1604
		id	-1604
		graphics	[
			x	1629.9600830078125
			y	2194.771728515625
			w	40.0
			h	40.0
			fill	"#ff9999"
			type	"ellipse"
			outline	"#666666"
			outline_width	1.5
		]
		label	"SAR1171"
	]
	node	[
		root_index	-1603
		id	-1603
		graphics	[
			x	495.3475341796875
			y	1257.2244873046875
			w	40.0
			h	40.0
			fill	"#ff9999"
			type	"ellipse"
			outline	"#666666"
			outline_width	1.5
		]
		label	"SAR1973"
	]
	node	[
		root_index	-1602
		id	-1602
		graphics	[
			x	1015.5819091796875
			y	1549.8017578125
			w	40.0
			h	40.0
			fill	"#ff9999"
			type	"ellipse"
			outline	"#666666"
			outline_width	1.5
		]
		label	"SAR1974"
	]
	node	[
		root_index	-1601
		id	-1601
		graphics	[
			x	1130.216552734375
			y	1604.1649169921875
			w	40.0
			h	40.0
			fill	"#ff9999"
			type	"ellipse"
			outline	"#666666"
			outline_width	1.5
		]
		label	"SAR1975"
	]
	node	[
		root_index	-1616
		id	-1616
		graphics	[
			x	1254.875244140625
			y	1459.3721923828125
			w	40.0
			h	40.0
			fill	"#ff9999"
			type	"ellipse"
			outline	"#666666"
			outline_width	1.5
		]
		label	"SAR0489"
	]
	node	[
		root_index	-1615
		id	-1615
		graphics	[
			x	1197.203857421875
			y	939.89892578125
			w	40.0
			h	40.0
			fill	"#ff9999"
			type	"ellipse"
			outline	"#666666"
			outline_width	1.5
		]
		label	"SAR0488"
	]
	node	[
		root_index	-1614
		id	-1614
		graphics	[
			x	762.6310424804688
			y	1108.1917724609375
			w	40.0
			h	40.0
			fill	"#ff9999"
			type	"ellipse"
			outline	"#666666"
			outline_width	1.5
		]
		label	"SAR2605"
	]
	node	[
		root_index	-1613
		id	-1613
		graphics	[
			x	632.698974609375
			y	497.23382568359375
			w	40.0
			h	40.0
			fill	"#ff9999"
			type	"ellipse"
			outline	"#666666"
			outline_width	1.5
		]
		label	"SAR2428b"
	]
	node	[
		root_index	-1612
		id	-1612
		graphics	[
			x	1211.8197021484375
			y	678.235595703125
			w	40.0
			h	40.0
			fill	"#ff9999"
			type	"ellipse"
			outline	"#666666"
			outline_width	1.5
		]
		label	"SAR2371"
	]
	node	[
		root_index	-1611
		id	-1611
		graphics	[
			x	679.3583374023438
			y	594.3900146484375
			w	40.0
			h	40.0
			fill	"#ff9999"
			type	"ellipse"
			outline	"#666666"
			outline_width	1.5
		]
		label	"SAR2428a"
	]
	node	[
		root_index	-1610
		id	-1610
		graphics	[
			x	1446.86328125
			y	558.7427978515625
			w	40.0
			h	40.0
			fill	"#ff9999"
			type	"ellipse"
			outline	"#666666"
			outline_width	1.5
		]
		label	"SAR2370"
	]
	node	[
		root_index	-1609
		id	-1609
		graphics	[
			x	1604.00927734375
			y	2159.90625
			w	40.0
			h	40.0
			fill	"#ff9999"
			type	"ellipse"
			outline	"#666666"
			outline_width	1.5
		]
		label	"SAR2607"
	]
	node	[
		root_index	-1585
		id	-1585
		graphics	[
			x	1268.0360107421875
			y	1282.83984375
			w	40.0
			h	40.0
			fill	"#ff9999"
			type	"ellipse"
			outline	"#666666"
			outline_width	1.5
		]
		label	"SAR1167"
	]
	node	[
		root_index	-1586
		id	-1586
		graphics	[
			x	1536.4814453125
			y	1334.1927490234375
			w	40.0
			h	40.0
			fill	"#ff9999"
			type	"ellipse"
			outline	"#666666"
			outline_width	1.5
		]
		label	"SAR1166"
	]
	node	[
		root_index	-1587
		id	-1587
		graphics	[
			x	867.2665405273438
			y	1411.0263671875
			w	40.0
			h	40.0
			fill	"#ff9999"
			type	"ellipse"
			outline	"#666666"
			outline_width	1.5
		]
		label	"SAR2609"
	]
	node	[
		root_index	-1588
		id	-1588
		graphics	[
			x	1586.148193359375
			y	1163.4505615234375
			w	40.0
			h	40.0
			fill	"#ff9999"
			type	"ellipse"
			outline	"#666666"
			outline_width	1.5
		]
		label	"SAR2361"
	]
	node	[
		root_index	-1589
		id	-1589
		graphics	[
			x	1333.67138671875
			y	1386.6075439453125
			w	40.0
			h	40.0
			fill	"#ff9999"
			type	"ellipse"
			outline	"#666666"
			outline_width	1.5
		]
		label	"SAR1165"
	]
	node	[
		root_index	-1590
		id	-1590
		graphics	[
			x	1511.190185546875
			y	639.3825073242188
			w	40.0
			h	40.0
			fill	"#ff9999"
			type	"ellipse"
			outline	"#666666"
			outline_width	1.5
		]
		label	"SAR2368"
	]
	node	[
		root_index	-1591
		id	-1591
		graphics	[
			x	919.4187622070312
			y	857.2987060546875
			w	40.0
			h	40.0
			fill	"#ff9999"
			type	"ellipse"
			outline	"#666666"
			outline_width	1.5
		]
		label	"SAR2367"
	]
	node	[
		root_index	-1592
		id	-1592
		graphics	[
			x	1124.46435546875
			y	1410.115234375
			w	40.0
			h	40.0
			fill	"#ff9999"
			type	"ellipse"
			outline	"#666666"
			outline_width	1.5
		]
		label	"SAR1164"
	]
	node	[
		root_index	-1593
		id	-1593
		graphics	[
			x	1020.5586242675781
			y	1438.619873046875
			w	39.99993896484375
			h	40.0
			fill	"#ff9999"
			type	"ellipse"
			outline	"#666666"
			outline_width	1.5
		]
		label	"SAR1163"
	]
	node	[
		root_index	-1594
		id	-1594
		graphics	[
			x	703.516845703125
			y	1139.4449462890625
			w	40.0
			h	40.0
			fill	"#ff9999"
			type	"ellipse"
			outline	"#666666"
			outline_width	1.5
		]
		label	"SAR2366"
	]
	node	[
		root_index	-1595
		id	-1595
		graphics	[
			x	302.13494873046875
			y	1306.371337890625
			w	40.0
			h	40.0
			fill	"#ff9999"
			type	"ellipse"
			outline	"#666666"
			outline_width	1.5
		]
		label	"SAR2365"
	]
	node	[
		root_index	-1596
		id	-1596
		graphics	[
			x	1219.293212890625
			y	1294.384765625
			w	40.0
			h	40.0
			fill	"#ff9999"
			type	"ellipse"
			outline	"#666666"
			outline_width	1.5
		]
		label	"SAR1162"
	]
	node	[
		root_index	-1597
		id	-1597
		graphics	[
			x	1207.9150390625
			y	1314.956787109375
			w	40.0
			h	40.0
			fill	"#ff9999"
			type	"ellipse"
			outline	"#666666"
			outline_width	1.5
		]
		label	"SAR1978"
	]
	node	[
		root_index	-1598
		id	-1598
		graphics	[
			x	1169.2904052734375
			y	1811.230224609375
			w	40.0
			h	40.0
			fill	"#ff9999"
			type	"ellipse"
			outline	"#666666"
			outline_width	1.5
		]
		label	"SAR1977"
	]
	node	[
		root_index	-1599
		id	-1599
		graphics	[
			x	1292.863525390625
			y	883.686279296875
			w	40.0
			h	40.0
			fill	"#ff9999"
			type	"ellipse"
			outline	"#666666"
			outline_width	1.5
		]
		label	"SAR2369"
	]
	node	[
		root_index	-1600
		id	-1600
		graphics	[
			x	1372.7589111328125
			y	1598.355712890625
			w	40.0
			h	40.0
			fill	"#ff9999"
			type	"ellipse"
			outline	"#666666"
			outline_width	1.5
		]
		label	"SAR1976"
	]
	node	[
		root_index	-1570
		id	-1570
		graphics	[
			x	1511.607666015625
			y	2285.78857421875
			w	40.0
			h	40.0
			fill	"#ff9999"
			type	"ellipse"
			outline	"#666666"
			outline_width	1.5
		]
		label	"SAR2380"
	]
	node	[
		root_index	-1569
		id	-1569
		graphics	[
			x	236.3348388671875
			y	1818.63818359375
			w	40.0
			h	40.0
			fill	"#ff9999"
			type	"ellipse"
			outline	"#666666"
			outline_width	1.5
		]
		label	"SAR2616"
	]
	node	[
		root_index	-1572
		id	-1572
		graphics	[
			x	1552.169677734375
			y	2176.564208984375
			w	40.0
			h	40.0
			fill	"#ff9999"
			type	"ellipse"
			outline	"#666666"
			outline_width	1.5
		]
		label	"SAR2381"
	]
	node	[
		root_index	-1571
		id	-1571
		graphics	[
			x	129.587646484375
			y	2012.603271484375
			w	40.0
			h	40.0
			fill	"#ff9999"
			type	"ellipse"
			outline	"#666666"
			outline_width	1.5
		]
		label	"SAR2615"
	]
	node	[
		root_index	-1574
		id	-1574
		graphics	[
			x	79.9130859375
			y	1957.4404296875
			w	40.0
			h	40.0
			fill	"#ff9999"
			type	"ellipse"
			outline	"#666666"
			outline_width	1.5
		]
		label	"SAR2617"
	]
	node	[
		root_index	-1573
		id	-1573
		graphics	[
			x	1272.176513671875
			y	931.6937255859375
			w	40.0
			h	40.0
			fill	"#ff9999"
			type	"ellipse"
			outline	"#666666"
			outline_width	1.5
		]
		label	"SAR2618"
	]
	node	[
		root_index	-1576
		id	-1576
		graphics	[
			x	1583.7918701171875
			y	1362.189208984375
			w	40.0
			h	40.0
			fill	"#ff9999"
			type	"ellipse"
			outline	"#666666"
			outline_width	1.5
		]
		label	"SAR1972"
	]
	node	[
		root_index	-1575
		id	-1575
		graphics	[
			x	1491.227783203125
			y	1952.608154296875
			w	40.0
			h	40.0
			fill	"#ff9999"
			type	"ellipse"
			outline	"#666666"
			outline_width	1.5
		]
		label	"SAR2382"
	]
	node	[
		root_index	-1578
		id	-1578
		graphics	[
			x	1114.1236572265625
			y	827.322509765625
			w	40.0
			h	40.0
			fill	"#ff9999"
			type	"ellipse"
			outline	"#666666"
			outline_width	1.5
		]
		label	"SAR2364"
	]
	node	[
		root_index	-1577
		id	-1577
		graphics	[
			x	918.0428466796875
			y	1145.170654296875
			w	40.0
			h	40.0
			fill	"#ff9999"
			type	"ellipse"
			outline	"#666666"
			outline_width	1.5
		]
		label	"SAR1169"
	]
	node	[
		root_index	-1580
		id	-1580
		graphics	[
			x	1206.734619140625
			y	1325.192138671875
			w	40.0
			h	40.0
			fill	"#ff9999"
			type	"ellipse"
			outline	"#666666"
			outline_width	1.5
		]
		label	"SAR1971"
	]
	node	[
		root_index	-1579
		id	-1579
		graphics	[
			x	1472.312255859375
			y	1039.8045654296875
			w	40.0
			h	40.0
			fill	"#ff9999"
			type	"ellipse"
			outline	"#666666"
			outline_width	1.5
		]
		label	"SAR2363"
	]
	node	[
		root_index	-1582
		id	-1582
		graphics	[
			x	1359.4420166015625
			y	1760.45361328125
			w	40.0
			h	40.0
			fill	"#ff9999"
			type	"ellipse"
			outline	"#666666"
			outline_width	1.5
		]
		label	"SAR2608"
	]
	node	[
		root_index	-1581
		id	-1581
		graphics	[
			x	1292.6322021484375
			y	1203.6884765625
			w	40.0
			h	40.0
			fill	"#ff9999"
			type	"ellipse"
			outline	"#666666"
			outline_width	1.5
		]
		label	"SAR1168"
	]
	node	[
		root_index	-1584
		id	-1584
		graphics	[
			x	1438.2083740234375
			y	1010.5399169921875
			w	40.0
			h	40.0
			fill	"#ff9999"
			type	"ellipse"
			outline	"#666666"
			outline_width	1.5
		]
		label	"SAR2362"
	]
	node	[
		root_index	-1583
		id	-1583
		graphics	[
			x	1759.4945068359375
			y	1299.0640869140625
			w	40.0
			h	40.0
			fill	"#ff9999"
			type	"ellipse"
			outline	"#666666"
			outline_width	1.5
		]
		label	"SAR1970"
	]
	node	[
		root_index	-1555
		id	-1555
		graphics	[
			x	1104.8525390625
			y	1000.8070068359375
			w	40.0
			h	40.0
			fill	"#ff9999"
			type	"ellipse"
			outline	"#666666"
			outline_width	1.5
		]
		label	"SAR1989"
	]
	node	[
		root_index	-1556
		id	-1556
		graphics	[
			x	856.6947631835938
			y	1281.6243896484375
			w	40.0
			h	40.0
			fill	"#ff9999"
			type	"ellipse"
			outline	"#666666"
			outline_width	1.5
		]
		label	"SAR1988"
	]
	node	[
		root_index	-1553
		id	-1553
		graphics	[
			x	1291.5633544921875
			y	1768.0064697265625
			w	40.0
			h	40.0
			fill	"#ff9999"
			type	"ellipse"
			outline	"#666666"
			outline_width	1.5
		]
		label	"SAR1153"
	]
	node	[
		root_index	-1554
		id	-1554
		graphics	[
			x	937.48828125
			y	630.6378784179688
			w	40.0
			h	40.0
			fill	"#ff9999"
			type	"ellipse"
			outline	"#666666"
			outline_width	1.5
		]
		label	"SAR2378"
	]
	node	[
		root_index	-1559
		id	-1559
		graphics	[
			x	1035.5151062011719
			y	811.2599487304688
			w	40.00006103515625
			h	40.0
			fill	"#ff9999"
			type	"ellipse"
			outline	"#666666"
			outline_width	1.5
		]
		label	"SAR1984"
	]
	node	[
		root_index	-1560
		id	-1560
		graphics	[
			x	416.3736572265625
			y	1514.6422119140625
			w	40.0
			h	40.0
			fill	"#ff9999"
			type	"ellipse"
			outline	"#666666"
			outline_width	1.5
		]
		label	"SAR1987"
	]
	node	[
		root_index	-1557
		id	-1557
		graphics	[
			x	1396.3878173828125
			y	1393.03173828125
			w	40.0
			h	40.0
			fill	"#ff9999"
			type	"ellipse"
			outline	"#666666"
			outline_width	1.5
		]
		label	"SAR1985"
	]
	node	[
		root_index	-1558
		id	-1558
		graphics	[
			x	1282.7056884765625
			y	1189.033203125
			w	40.0
			h	40.0
			fill	"#ff9999"
			type	"ellipse"
			outline	"#666666"
			outline_width	1.5
		]
		label	"SAR1159"
	]
	node	[
		root_index	-1563
		id	-1563
		graphics	[
			x	1319.364013671875
			y	1163.8187255859375
			w	40.0
			h	40.0
			fill	"#ff9999"
			type	"ellipse"
			outline	"#666666"
			outline_width	1.5
		]
		label	"SAR2612"
	]
	node	[
		root_index	-1564
		id	-1564
		graphics	[
			x	1115.1541748046875
			y	1167.97412109375
			w	40.0
			h	40.0
			fill	"#ff9999"
			type	"ellipse"
			outline	"#666666"
			outline_width	1.5
		]
		label	"SAR2611"
	]
	node	[
		root_index	-1561
		id	-1561
		graphics	[
			x	1206.8270263671875
			y	1144.56591796875
			w	40.0
			h	40.0
			fill	"#ff9999"
			type	"ellipse"
			outline	"#666666"
			outline_width	1.5
		]
		label	"SAR1986"
	]
	node	[
		root_index	-1562
		id	-1562
		graphics	[
			x	1139.7802734375
			y	1058.4996337890625
			w	40.0
			h	40.0
			fill	"#ff9999"
			type	"ellipse"
			outline	"#666666"
			outline_width	1.5
		]
		label	"SAR2610"
	]
	node	[
		root_index	-1567
		id	-1567
		graphics	[
			x	2523.025390625
			y	1154.1346435546875
			w	40.0
			h	40.0
			fill	"#ff9999"
			type	"ellipse"
			outline	"#666666"
			outline_width	1.5
		]
		label	"SAR2613"
	]
	node	[
		root_index	-1568
		id	-1568
		graphics	[
			x	1250.802734375
			y	1338.7369384765625
			w	40.0
			h	40.0
			fill	"#ff9999"
			type	"ellipse"
			outline	"#666666"
			outline_width	1.5
		]
		label	"SAR1161"
	]
	node	[
		root_index	-1565
		id	-1565
		graphics	[
			x	2264.70947265625
			y	1174.8470458984375
			w	40.0
			h	40.0
			fill	"#ff9999"
			type	"ellipse"
			outline	"#666666"
			outline_width	1.5
		]
		label	"SAR2614"
	]
	node	[
		root_index	-1566
		id	-1566
		graphics	[
			x	1397.1407470703125
			y	1393.517333984375
			w	40.0
			h	40.0
			fill	"#ff9999"
			type	"ellipse"
			outline	"#666666"
			outline_width	1.5
		]
		label	"SAR1160"
	]
	node	[
		root_index	-1540
		id	-1540
		graphics	[
			x	1216.5841064453125
			y	1400.9212646484375
			w	40.0
			h	40.0
			fill	"#ff9999"
			type	"ellipse"
			outline	"#666666"
			outline_width	1.5
		]
		label	"SAR1155"
	]
	node	[
		root_index	-1539
		id	-1539
		graphics	[
			x	1137.486328125
			y	687.6094970703125
			w	40.0
			h	40.0
			fill	"#ff9999"
			type	"ellipse"
			outline	"#666666"
			outline_width	1.5
		]
		label	"SAR2372"
	]
	node	[
		root_index	-1538
		id	-1538
		graphics	[
			x	1466.571533203125
			y	1959.03173828125
			w	40.0
			h	40.0
			fill	"#ff9999"
			type	"ellipse"
			outline	"#666666"
			outline_width	1.5
		]
		label	"SAR1980"
	]
	node	[
		root_index	-1537
		id	-1537
		graphics	[
			x	1422.7095947265625
			y	1470.4349365234375
			w	40.0
			h	40.0
			fill	"#ff9999"
			type	"ellipse"
			outline	"#666666"
			outline_width	1.5
		]
		label	"SAR1156"
	]
	node	[
		root_index	-1544
		id	-1544
		graphics	[
			x	981.849609375
			y	741.418212890625
			w	40.0
			h	40.0
			fill	"#ff9999"
			type	"ellipse"
			outline	"#666666"
			outline_width	1.5
		]
		label	"SAR2374"
	]
	node	[
		root_index	-1543
		id	-1543
		graphics	[
			x	1205.198486328125
			y	1312.2794189453125
			w	40.0
			h	40.0
			fill	"#ff9999"
			type	"ellipse"
			outline	"#666666"
			outline_width	1.5
		]
		label	"SAR1158"
	]
	node	[
		root_index	-1542
		id	-1542
		graphics	[
			x	643.0360107421875
			y	1407.697998046875
			w	40.0
			h	40.0
			fill	"#ff9999"
			type	"ellipse"
			outline	"#666666"
			outline_width	1.5
		]
		label	"SAR1983"
	]
	node	[
		root_index	-1541
		id	-1541
		graphics	[
			x	858.8985595703125
			y	733.017822265625
			w	40.0
			h	40.0
			fill	"#ff9999"
			type	"ellipse"
			outline	"#666666"
			outline_width	1.5
		]
		label	"SAR2375"
	]
	node	[
		root_index	-1548
		id	-1548
		graphics	[
			x	1043.3407287597656
			y	757.33203125
			w	39.99993896484375
			h	40.0
			fill	"#ff9999"
			type	"ellipse"
			outline	"#666666"
			outline_width	1.5
		]
		label	"SAR2377"
	]
	node	[
		root_index	-1547
		id	-1547
		graphics	[
			x	1398.2432861328125
			y	1891.78125
			w	40.0
			h	40.0
			fill	"#ff9999"
			type	"ellipse"
			outline	"#666666"
			outline_width	1.5
		]
		label	"SAR1152"
	]
	node	[
		root_index	-1546
		id	-1546
		graphics	[
			x	1352.1722412109375
			y	1313.2996826171875
			w	40.0
			h	40.0
			fill	"#ff9999"
			type	"ellipse"
			outline	"#666666"
			outline_width	1.5
		]
		label	"SAR1157"
	]
	node	[
		root_index	-1545
		id	-1545
		graphics	[
			x	618.897216796875
			y	1275.244140625
			w	40.0
			h	40.0
			fill	"#ff9999"
			type	"ellipse"
			outline	"#666666"
			outline_width	1.5
		]
		label	"SAR1982"
	]
	node	[
		root_index	-1552
		id	-1552
		graphics	[
			x	1469.5667724609375
			y	2000.1988525390625
			w	40.0
			h	40.0
			fill	"#ff9999"
			type	"ellipse"
			outline	"#666666"
			outline_width	1.5
		]
		label	"SAR2379"
	]
	node	[
		root_index	-1551
		id	-1551
		graphics	[
			x	1420.1231689453125
			y	1218.9417724609375
			w	40.0
			h	40.0
			fill	"#ff9999"
			type	"ellipse"
			outline	"#666666"
			outline_width	1.5
		]
		label	"SAR1154"
	]
	node	[
		root_index	-1550
		id	-1550
		graphics	[
			x	1614.98974609375
			y	1357.98046875
			w	40.0
			h	40.0
			fill	"#ff9999"
			type	"ellipse"
			outline	"#666666"
			outline_width	1.5
		]
		label	"SAR1151"
	]
	node	[
		root_index	-1549
		id	-1549
		graphics	[
			x	1015.503662109375
			y	806.2698974609375
			w	40.0
			h	40.0
			fill	"#ff9999"
			type	"ellipse"
			outline	"#666666"
			outline_width	1.5
		]
		label	"SAR2376"
	]
	node	[
		root_index	-1790
		id	-1790
		graphics	[
			x	758.04248046875
			y	1070.7628173828125
			w	40.0
			h	40.0
			fill	"#ff9999"
			type	"ellipse"
			outline	"#666666"
			outline_width	1.5
		]
		label	"SAR0008"
	]
	node	[
		root_index	-1789
		id	-1789
		graphics	[
			x	1125.236328125
			y	607.6309204101562
			w	40.0
			h	40.0
			fill	"#ff9999"
			type	"ellipse"
			outline	"#666666"
			outline_width	1.5
		]
		label	"SAR0910"
	]
	node	[
		root_index	-1792
		id	-1792
		graphics	[
			x	980.7896118164062
			y	1347.072509765625
			w	40.0
			h	40.0
			fill	"#ff9999"
			type	"ellipse"
			outline	"#666666"
			outline_width	1.5
		]
		label	"SAR0006"
	]
	node	[
		root_index	-1791
		id	-1791
		graphics	[
			x	653.56103515625
			y	1291.7034912109375
			w	40.0
			h	40.0
			fill	"#ff9999"
			type	"ellipse"
			outline	"#666666"
			outline_width	1.5
		]
		label	"SAR0007"
	]
	node	[
		root_index	-1786
		id	-1786
		graphics	[
			x	1124.1622314453125
			y	576.8230590820312
			w	40.0
			h	40.0
			fill	"#ff9999"
			type	"ellipse"
			outline	"#666666"
			outline_width	1.5
		]
		label	"SAR0912"
	]
	node	[
		root_index	-1785
		id	-1785
		graphics	[
			x	1042.7901611328125
			y	516.2381591796875
			w	40.0
			h	40.0
			fill	"#ff9999"
			type	"ellipse"
			outline	"#666666"
			outline_width	1.5
		]
		label	"SAR0913"
	]
	node	[
		root_index	-1788
		id	-1788
		graphics	[
			x	1038.240478515625
			y	1174.762451171875
			w	40.0
			h	40.0
			fill	"#ff9999"
			type	"ellipse"
			outline	"#666666"
			outline_width	1.5
		]
		label	"SAR0009"
	]
	node	[
		root_index	-1787
		id	-1787
		graphics	[
			x	1060.4324951171875
			y	761.7605590820312
			w	40.0
			h	40.0
			fill	"#ff9999"
			type	"ellipse"
			outline	"#666666"
			outline_width	1.5
		]
		label	"SAR0911"
	]
	node	[
		root_index	-1782
		id	-1782
		graphics	[
			x	1282.6436767578125
			y	1236.9276123046875
			w	40.0
			h	40.0
			fill	"#ff9999"
			type	"ellipse"
			outline	"#666666"
			outline_width	1.5
		]
		label	"SAR0904"
	]
	node	[
		root_index	-1781
		id	-1781
		graphics	[
			x	1266.008056640625
			y	893.7216796875
			w	40.0
			h	40.0
			fill	"#ff9999"
			type	"ellipse"
			outline	"#666666"
			outline_width	1.5
		]
		label	"SAR0903"
	]
	node	[
		root_index	-1784
		id	-1784
		graphics	[
			x	831.9257202148438
			y	759.6724853515625
			w	40.0
			h	40.0
			fill	"#ff9999"
			type	"ellipse"
			outline	"#666666"
			outline_width	1.5
		]
		label	"SAR0906"
	]
	node	[
		root_index	-1783
		id	-1783
		graphics	[
			x	1234.4630126953125
			y	669.4788818359375
			w	40.0
			h	40.0
			fill	"#ff9999"
			type	"ellipse"
			outline	"#666666"
			outline_width	1.5
		]
		label	"SAR0905"
	]
	node	[
		root_index	-1778
		id	-1778
		graphics	[
			x	1148.4151611328125
			y	575.1273193359375
			w	40.0
			h	40.0
			fill	"#ff9999"
			type	"ellipse"
			outline	"#666666"
			outline_width	1.5
		]
		label	"SAR0908"
	]
	node	[
		root_index	-1777
		id	-1777
		graphics	[
			x	2284.573486328125
			y	845.55029296875
			w	40.0
			h	40.0
			fill	"#ff9999"
			type	"ellipse"
			outline	"#666666"
			outline_width	1.5
		]
		label	"SAR1531"
	]
	node	[
		root_index	-1780
		id	-1780
		graphics	[
			x	1031.951416015625
			y	647.7913208007812
			w	40.0
			h	40.0
			fill	"#ff9999"
			type	"ellipse"
			outline	"#666666"
			outline_width	1.5
		]
		label	"SAR0909"
	]
	node	[
		root_index	-1779
		id	-1779
		graphics	[
			x	2221.32421875
			y	872.25634765625
			w	40.0
			h	40.0
			fill	"#ff9999"
			type	"ellipse"
			outline	"#666666"
			outline_width	1.5
		]
		label	"SAR1530"
	]
	node	[
		root_index	-1773
		id	-1773
		graphics	[
			x	4560.478515625
			y	0.0
			w	40.0
			h	40.0
			fill	"#ff9999"
			type	"ellipse"
			outline	"#666666"
			outline_width	1.5
		]
		label	"SAR0403"
	]
	node	[
		root_index	-1774
		id	-1774
		graphics	[
			x	2258.58837890625
			y	945.2510986328125
			w	40.0
			h	40.0
			fill	"#ff9999"
			type	"ellipse"
			outline	"#666666"
			outline_width	1.5
		]
		label	"SAR1533"
	]
	node	[
		root_index	-1775
		id	-1775
		graphics	[
			x	1396.972412109375
			y	1788.13037109375
			w	40.0
			h	40.0
			fill	"#ff9999"
			type	"ellipse"
			outline	"#666666"
			outline_width	1.5
		]
		label	"SAR0907"
	]
	node	[
		root_index	-1776
		id	-1776
		graphics	[
			x	2365.60693359375
			y	940.8755493164062
			w	40.0
			h	40.0
			fill	"#ff9999"
			type	"ellipse"
			outline	"#666666"
			outline_width	1.5
		]
		label	"SAR1532"
	]
	node	[
		root_index	-1769
		id	-1769
		graphics	[
			x	2340.38330078125
			y	903.02392578125
			w	40.0
			h	40.0
			fill	"#ff9999"
			type	"ellipse"
			outline	"#666666"
			outline_width	1.5
		]
		label	"SAR1535"
	]
	node	[
		root_index	-1770
		id	-1770
		graphics	[
			x	1150.79150390625
			y	625.7999877929688
			w	40.0
			h	40.0
			fill	"#ff9999"
			type	"ellipse"
			outline	"#666666"
			outline_width	1.5
		]
		label	"SAR0401"
	]
	node	[
		root_index	-1771
		id	-1771
		graphics	[
			x	4456.5419921875
			y	26.57037353515625
			w	40.0
			h	40.0
			fill	"#ff9999"
			type	"ellipse"
			outline	"#666666"
			outline_width	1.5
		]
		label	"SAR0402"
	]
	node	[
		root_index	-1772
		id	-1772
		graphics	[
			x	2326.302490234375
			y	867.1085205078125
			w	40.0
			h	40.0
			fill	"#ff9999"
			type	"ellipse"
			outline	"#666666"
			outline_width	1.5
		]
		label	"SAR1534"
	]
	node	[
		root_index	-1765
		id	-1765
		graphics	[
			x	632.2048950195312
			y	1111.102294921875
			w	40.0
			h	40.0
			fill	"#ff9999"
			type	"ellipse"
			outline	"#666666"
			outline_width	1.5
		]
		label	"SAR0407"
	]
	node	[
		root_index	-1766
		id	-1766
		graphics	[
			x	2364.1015625
			y	860.03271484375
			w	40.0
			h	40.0
			fill	"#ff9999"
			type	"ellipse"
			outline	"#666666"
			outline_width	1.5
		]
		label	"SAR1537"
	]
	node	[
		root_index	-1767
		id	-1767
		graphics	[
			x	736.4139404296875
			y	1671.8768310546875
			w	40.0
			h	40.0
			fill	"#ff9999"
			type	"ellipse"
			outline	"#666666"
			outline_width	1.5
		]
		label	"SAR0400"
	]
	node	[
		root_index	-1768
		id	-1768
		graphics	[
			x	2406.61767578125
			y	945.3794555664062
			w	40.0
			h	40.0
			fill	"#ff9999"
			type	"ellipse"
			outline	"#666666"
			outline_width	1.5
		]
		label	"SAR1536"
	]
	node	[
		root_index	-1761
		id	-1761
		graphics	[
			x	4561.82373046875
			y	213.06637573242188
			w	40.0
			h	40.0
			fill	"#ff9999"
			type	"ellipse"
			outline	"#666666"
			outline_width	1.5
		]
		label	"SAR0405"
	]
	node	[
		root_index	-1762
		id	-1762
		graphics	[
			x	2397.485595703125
			y	832.4310302734375
			w	40.0
			h	40.0
			fill	"#ff9999"
			type	"ellipse"
			outline	"#666666"
			outline_width	1.5
		]
		label	"SAR1539"
	]
	node	[
		root_index	-1763
		id	-1763
		graphics	[
			x	2407.6728515625
			y	885.222900390625
			w	40.0
			h	40.0
			fill	"#ff9999"
			type	"ellipse"
			outline	"#666666"
			outline_width	1.5
		]
		label	"SAR1538"
	]
	node	[
		root_index	-1764
		id	-1764
		graphics	[
			x	847.3497314453125
			y	1079.3970947265625
			w	40.0
			h	40.0
			fill	"#ff9999"
			type	"ellipse"
			outline	"#666666"
			outline_width	1.5
		]
		label	"SAR0406"
	]
	node	[
		root_index	-1760
		id	-1760
		graphics	[
			x	4532.26416015625
			y	105.94659423828125
			w	40.0
			h	40.0
			fill	"#ff9999"
			type	"ellipse"
			outline	"#666666"
			outline_width	1.5
		]
		label	"SAR0404"
	]
	node	[
		root_index	-1759
		id	-1759
		graphics	[
			x	1143.2982177734375
			y	1572.4412841796875
			w	40.0
			h	40.0
			fill	"#ff9999"
			type	"ellipse"
			outline	"#666666"
			outline_width	1.5
		]
		label	"SAR0010"
	]
	node	[
		root_index	-1758
		id	-1758
		graphics	[
			x	1107.890380859375
			y	1168.0213623046875
			w	40.0
			h	40.0
			fill	"#ff9999"
			type	"ellipse"
			outline	"#666666"
			outline_width	1.5
		]
		label	"SAR0408"
	]
	node	[
		root_index	-1757
		id	-1757
		graphics	[
			x	1047.64892578125
			y	1111.171142578125
			w	40.0
			h	40.0
			fill	"#ff9999"
			type	"ellipse"
			outline	"#666666"
			outline_width	1.5
		]
		label	"SAR0409"
	]
	node	[
		root_index	-1756
		id	-1756
		graphics	[
			x	1406.9033203125
			y	1312.558837890625
			w	40.0
			h	40.0
			fill	"#ff9999"
			type	"ellipse"
			outline	"#666666"
			outline_width	1.5
		]
		label	"SAR0013"
	]
	node	[
		root_index	-1755
		id	-1755
		graphics	[
			x	1110.723876953125
			y	1385.8323974609375
			w	40.0
			h	40.0
			fill	"#ff9999"
			type	"ellipse"
			outline	"#666666"
			outline_width	1.5
		]
		label	"SAR0014"
	]
	node	[
		root_index	-1754
		id	-1754
		graphics	[
			x	1304.5826416015625
			y	1915.74853515625
			w	40.0
			h	40.0
			fill	"#ff9999"
			type	"ellipse"
			outline	"#666666"
			outline_width	1.5
		]
		label	"SAR0011"
	]
	node	[
		root_index	-1753
		id	-1753
		graphics	[
			x	817.8219604492188
			y	1103.22021484375
			w	40.0
			h	40.0
			fill	"#ff9999"
			type	"ellipse"
			outline	"#666666"
			outline_width	1.5
		]
		label	"SAR0012"
	]
	node	[
		root_index	-1752
		id	-1752
		graphics	[
			x	1034.2674560546875
			y	1238.6187744140625
			w	40.0
			h	40.0
			fill	"#ff9999"
			type	"ellipse"
			outline	"#666666"
			outline_width	1.5
		]
		label	"SAR0017"
	]
	node	[
		root_index	-1751
		id	-1751
		graphics	[
			x	1483.8287353515625
			y	1796.441650390625
			w	40.0
			h	40.0
			fill	"#ff9999"
			type	"ellipse"
			outline	"#666666"
			outline_width	1.5
		]
		label	"SAR0018"
	]
	node	[
		root_index	-1750
		id	-1750
		graphics	[
			x	1261.4510498046875
			y	1405.0189208984375
			w	40.0
			h	40.0
			fill	"#ff9999"
			type	"ellipse"
			outline	"#666666"
			outline_width	1.5
		]
		label	"SAR0015"
	]
	node	[
		root_index	-1749
		id	-1749
		graphics	[
			x	1151.70947265625
			y	1239.4609375
			w	40.0
			h	40.0
			fill	"#ff9999"
			type	"ellipse"
			outline	"#666666"
			outline_width	1.5
		]
		label	"SAR0016"
	]
	node	[
		root_index	-1748
		id	-1748
		graphics	[
			x	597.91259765625
			y	532.0181274414062
			w	40.0
			h	40.0
			fill	"#ff9999"
			type	"ellipse"
			outline	"#666666"
			outline_width	1.5
		]
		label	"SAR0901"
	]
	node	[
		root_index	-1747
		id	-1747
		graphics	[
			x	944.1107177734375
			y	841.0043334960938
			w	40.0
			h	40.0
			fill	"#ff9999"
			type	"ellipse"
			outline	"#666666"
			outline_width	1.5
		]
		label	"SAR0902"
	]
	node	[
		root_index	-1746
		id	-1746
		graphics	[
			x	1524.14697265625
			y	1707.239013671875
			w	40.0
			h	40.0
			fill	"#ff9999"
			type	"ellipse"
			outline	"#666666"
			outline_width	1.5
		]
		label	"SAR0019"
	]
	node	[
		root_index	-1745
		id	-1745
		graphics	[
			x	548.3937377929688
			y	1369.245361328125
			w	40.0
			h	40.0
			fill	"#ff9999"
			type	"ellipse"
			outline	"#666666"
			outline_width	1.5
		]
		label	"SAR0900"
	]
	node	[
		root_index	-1743
		id	-1743
		graphics	[
			x	1468.7987060546875
			y	3336.5654296875
			w	40.0
			h	40.0
			fill	"#ff9999"
			type	"ellipse"
			outline	"#666666"
			outline_width	1.5
		]
		label	"SAR0439"
	]
	node	[
		root_index	-1744
		id	-1744
		graphics	[
			x	888.85595703125
			y	1317.2784423828125
			w	40.0
			h	40.0
			fill	"#ff9999"
			type	"ellipse"
			outline	"#666666"
			outline_width	1.5
		]
		label	"SAR2699"
	]
	node	[
		root_index	-1741
		id	-1741
		graphics	[
			x	372.327392578125
			y	2801.77392578125
			w	40.0
			h	40.0
			fill	"#ff9999"
			type	"ellipse"
			outline	"#666666"
			outline_width	1.5
		]
		label	"SAR0435"
	]
	node	[
		root_index	-1742
		id	-1742
		graphics	[
			x	1468.468994140625
			y	3444.21923828125
			w	40.0
			h	40.0
			fill	"#ff9999"
			type	"ellipse"
			outline	"#666666"
			outline_width	1.5
		]
		label	"SAR0438"
	]
	node	[
		root_index	-1739
		id	-1739
		graphics	[
			x	944.7632446289062
			y	1895.3594970703125
			w	40.0
			h	40.0
			fill	"#ff9999"
			type	"ellipse"
			outline	"#666666"
			outline_width	1.5
		]
		label	"SAR0433"
	]
	node	[
		root_index	-1740
		id	-1740
		graphics	[
			x	264.619384765625
			y	2920.7138671875
			w	40.0
			h	40.0
			fill	"#ff9999"
			type	"ellipse"
			outline	"#666666"
			outline_width	1.5
		]
		label	"SAR0436"
	]
	node	[
		root_index	-1737
		id	-1737
		graphics	[
			x	527.8367919921875
			y	2594.121337890625
			w	40.0
			h	40.0
			fill	"#ff9999"
			type	"ellipse"
			outline	"#666666"
			outline_width	1.5
		]
		label	"SAR0431"
	]
	node	[
		root_index	-1738
		id	-1738
		graphics	[
			x	1026.7309875488281
			y	1850.9901123046875
			w	39.99993896484375
			h	40.0
			fill	"#ff9999"
			type	"ellipse"
			outline	"#666666"
			outline_width	1.5
		]
		label	"SAR0434"
	]
	node	[
		root_index	-1735
		id	-1735
		graphics	[
			x	804.3867797851562
			y	2225.41162109375
			w	40.0
			h	40.0
			fill	"#ff9999"
			type	"ellipse"
			outline	"#666666"
			outline_width	1.5
		]
		label	"SAR0432"
	]
	node	[
		root_index	-1736
		id	-1736
		graphics	[
			x	868.90771484375
			y	872.4666748046875
			w	40.0
			h	40.0
			fill	"#ff9999"
			type	"ellipse"
			outline	"#666666"
			outline_width	1.5
		]
		label	"SAR2691"
	]
	node	[
		root_index	-1733
		id	-1733
		graphics	[
			x	1206.0537109375
			y	890.8240356445312
			w	40.0
			h	40.0
			fill	"#ff9999"
			type	"ellipse"
			outline	"#666666"
			outline_width	1.5
		]
		label	"SAR2694"
	]
	node	[
		root_index	-1734
		id	-1734
		graphics	[
			x	1546.005615234375
			y	1240.37109375
			w	40.0
			h	40.0
			fill	"#ff9999"
			type	"ellipse"
			outline	"#666666"
			outline_width	1.5
		]
		label	"SAR2692"
	]
	node	[
		root_index	-1731
		id	-1731
		graphics	[
			x	1754.2451171875
			y	778.31201171875
			w	40.0
			h	40.0
			fill	"#ff9999"
			type	"ellipse"
			outline	"#666666"
			outline_width	1.5
		]
		label	"SAR2696"
	]
	node	[
		root_index	-1732
		id	-1732
		graphics	[
			x	1251.925048828125
			y	1103.3465576171875
			w	40.0
			h	40.0
			fill	"#ff9999"
			type	"ellipse"
			outline	"#666666"
			outline_width	1.5
		]
		label	"SAR2695"
	]
	node	[
		root_index	-1729
		id	-1729
		graphics	[
			x	980.9321899414062
			y	1033.4560852050781
			w	40.0
			h	39.99993896484375
			fill	"#ff9999"
			type	"ellipse"
			outline	"#666666"
			outline_width	1.5
		]
		label	"SAR2698"
	]
	node	[
		root_index	-1730
		id	-1730
		graphics	[
			x	1018.7640380859375
			y	1015.423583984375
			w	40.0
			h	40.0
			fill	"#ff9999"
			type	"ellipse"
			outline	"#666666"
			outline_width	1.5
		]
		label	"SAR2697"
	]
	node	[
		root_index	-1722
		id	-1722
		graphics	[
			x	1711.193359375
			y	2145.83935546875
			w	40.0
			h	40.0
			fill	"#ff9999"
			type	"ellipse"
			outline	"#666666"
			outline_width	1.5
		]
		label	"SAR0422"
	]
	node	[
		root_index	-1721
		id	-1721
		graphics	[
			x	1800.3096923828125
			y	2088.29248046875
			w	40.0
			h	40.0
			fill	"#ff9999"
			type	"ellipse"
			outline	"#666666"
			outline_width	1.5
		]
		label	"SAR0423"
	]
	node	[
		root_index	-1724
		id	-1724
		graphics	[
			x	755.0245361328125
			y	1933.718994140625
			w	40.0
			h	40.0
			fill	"#ff9999"
			type	"ellipse"
			outline	"#666666"
			outline_width	1.5
		]
		label	"SAR2688"
	]
	node	[
		root_index	-1723
		id	-1723
		graphics	[
			x	462.6226806640625
			y	2753.179443359375
			w	40.0
			h	40.0
			fill	"#ff9999"
			type	"ellipse"
			outline	"#666666"
			outline_width	1.5
		]
		label	"SAR0429"
	]
	node	[
		root_index	-1726
		id	-1726
		graphics	[
			x	1830.196533203125
			y	2189.7587890625
			w	40.0
			h	40.0
			fill	"#ff9999"
			type	"ellipse"
			outline	"#666666"
			outline_width	1.5
		]
		label	"SAR0427"
	]
	node	[
		root_index	-1725
		id	-1725
		graphics	[
			x	387.2413330078125
			y	2689.148193359375
			w	40.0
			h	40.0
			fill	"#ff9999"
			type	"ellipse"
			outline	"#666666"
			outline_width	1.5
		]
		label	"SAR0428"
	]
	node	[
		root_index	-1728
		id	-1728
		graphics	[
			x	651.859375
			y	896.5179443359375
			w	40.0
			h	40.0
			fill	"#ff9999"
			type	"ellipse"
			outline	"#666666"
			outline_width	1.5
		]
		label	"SAR2690"
	]
	node	[
		root_index	-1727
		id	-1727
		graphics	[
			x	1860.5992431640625
			y	2346.400146484375
			w	40.0
			h	40.0
			fill	"#ff9999"
			type	"ellipse"
			outline	"#666666"
			outline_width	1.5
		]
		label	"SAR0426"
	]
	node	[
		root_index	-1714
		id	-1714
		graphics	[
			x	792.2166748046875
			y	1938.68115234375
			w	40.0
			h	40.0
			fill	"#ff9999"
			type	"ellipse"
			outline	"#666666"
			outline_width	1.5
		]
		label	"SAR0421"
	]
	node	[
		root_index	-1713
		id	-1713
		graphics	[
			x	1576.1527099609375
			y	995.2906494140625
			w	40.0
			h	40.0
			fill	"#ff9999"
			type	"ellipse"
			outline	"#666666"
			outline_width	1.5
		]
		label	"SAR2681"
	]
	node	[
		root_index	-1716
		id	-1716
		graphics	[
			x	876.1182861328125
			y	1017.414306640625
			w	40.0
			h	40.0
			fill	"#ff9999"
			type	"ellipse"
			outline	"#666666"
			outline_width	1.5
		]
		label	"SAR2680"
	]
	node	[
		root_index	-1715
		id	-1715
		graphics	[
			x	625.6627807617188
			y	2187.21826171875
			w	40.0
			h	40.0
			fill	"#ff9999"
			type	"ellipse"
			outline	"#666666"
			outline_width	1.5
		]
		label	"SAR0420"
	]
	node	[
		root_index	-1718
		id	-1718
		graphics	[
			x	724.1817016601562
			y	1018.8730773925781
			w	40.0
			h	39.99993896484375
			fill	"#ff9999"
			type	"ellipse"
			outline	"#666666"
			outline_width	1.5
		]
		label	"SAR2682"
	]
	node	[
		root_index	-1717
		id	-1717
		graphics	[
			x	912.5245971679688
			y	561.9366455078125
			w	40.0
			h	40.0
			fill	"#ff9999"
			type	"ellipse"
			outline	"#666666"
			outline_width	1.5
		]
		label	"SAR2683"
	]
	node	[
		root_index	-1720
		id	-1720
		graphics	[
			x	1610.2149658203125
			y	1808.177734375
			w	40.0
			h	40.0
			fill	"#ff9999"
			type	"ellipse"
			outline	"#666666"
			outline_width	1.5
		]
		label	"SAR0424"
	]
	node	[
		root_index	-1719
		id	-1719
		graphics	[
			x	1742.338134765625
			y	2176.5029296875
			w	40.0
			h	40.0
			fill	"#ff9999"
			type	"ellipse"
			outline	"#666666"
			outline_width	1.5
		]
		label	"SAR0425"
	]
	node	[
		root_index	-1705
		id	-1705
		graphics	[
			x	1215.3272705078125
			y	1383.5230712890625
			w	40.0
			h	40.0
			fill	"#ff9999"
			type	"ellipse"
			outline	"#666666"
			outline_width	1.5
		]
		label	"SAR2316"
	]
	node	[
		root_index	-1706
		id	-1706
		graphics	[
			x	1076.9342041015625
			y	1415.185546875
			w	40.0
			h	40.0
			fill	"#ff9999"
			type	"ellipse"
			outline	"#666666"
			outline_width	1.5
		]
		label	"SAR2315"
	]
	node	[
		root_index	-1707
		id	-1707
		graphics	[
			x	981.3780517578125
			y	1280.130615234375
			w	40.0
			h	40.0
			fill	"#ff9999"
			type	"ellipse"
			outline	"#666666"
			outline_width	1.5
		]
		label	"SAR2314"
	]
	node	[
		root_index	-1708
		id	-1708
		graphics	[
			x	1129.310302734375
			y	1411.41015625
			w	40.0
			h	40.0
			fill	"#ff9999"
			type	"ellipse"
			outline	"#666666"
			outline_width	1.5
		]
		label	"SAR2319"
	]
	node	[
		root_index	-1709
		id	-1709
		graphics	[
			x	1118.5693359375
			y	1354.288330078125
			w	40.0
			h	40.0
			fill	"#ff9999"
			type	"ellipse"
			outline	"#666666"
			outline_width	1.5
		]
		label	"SAR2318"
	]
	node	[
		root_index	-1710
		id	-1710
		graphics	[
			x	720.277587890625
			y	962.0132446289062
			w	40.0
			h	40.0
			fill	"#ff9999"
			type	"ellipse"
			outline	"#666666"
			outline_width	1.5
		]
		label	"SAR2685"
	]
	node	[
		root_index	-1711
		id	-1711
		graphics	[
			x	1038.9649658203125
			y	871.38330078125
			w	40.0
			h	40.0
			fill	"#ff9999"
			type	"ellipse"
			outline	"#666666"
			outline_width	1.5
		]
		label	"SAR2684"
	]
	node	[
		root_index	-1712
		id	-1712
		graphics	[
			x	830.560791015625
			y	1235.049072265625
			w	40.0
			h	40.0
			fill	"#ff9999"
			type	"ellipse"
			outline	"#666666"
			outline_width	1.5
		]
		label	"SAR2687"
	]
	node	[
		root_index	-1697
		id	-1697
		graphics	[
			x	904.9127807617188
			y	615.6967163085938
			w	40.0
			h	40.0
			fill	"#ff9999"
			type	"ellipse"
			outline	"#666666"
			outline_width	1.5
		]
		label	"SAR0457"
	]
	node	[
		root_index	-1698
		id	-1698
		graphics	[
			x	1248.30615234375
			y	1445.96240234375
			w	40.0
			h	40.0
			fill	"#ff9999"
			type	"ellipse"
			outline	"#666666"
			outline_width	1.5
		]
		label	"SAR2313"
	]
	node	[
		root_index	-1699
		id	-1699
		graphics	[
			x	1052.55908203125
			y	1547.751953125
			w	40.0
			h	40.0
			fill	"#ff9999"
			type	"ellipse"
			outline	"#666666"
			outline_width	1.5
		]
		label	"SAR2312"
	]
	node	[
		root_index	-1700
		id	-1700
		graphics	[
			x	2183.730712890625
			y	2126.7578125
			w	40.0
			h	40.0
			fill	"#ff9999"
			type	"ellipse"
			outline	"#666666"
			outline_width	1.5
		]
		label	"SAR1509"
	]
	node	[
		root_index	-1701
		id	-1701
		graphics	[
			x	1123.3603515625
			y	1437.9359130859375
			w	40.0
			h	40.0
			fill	"#ff9999"
			type	"ellipse"
			outline	"#666666"
			outline_width	1.5
		]
		label	"SAR2311"
	]
	node	[
		root_index	-1702
		id	-1702
		graphics	[
			x	2189.294677734375
			y	2213.930908203125
			w	40.0
			h	40.0
			fill	"#ff9999"
			type	"ellipse"
			outline	"#666666"
			outline_width	1.5
		]
		label	"SAR1508"
	]
	node	[
		root_index	-1703
		id	-1703
		graphics	[
			x	1080.5985107421875
			y	1403.8489990234375
			w	40.0
			h	40.0
			fill	"#ff9999"
			type	"ellipse"
			outline	"#666666"
			outline_width	1.5
		]
		label	"SAR2310"
	]
	node	[
		root_index	-1704
		id	-1704
		graphics	[
			x	1094.962890625
			y	1545.56005859375
			w	40.0
			h	40.0
			fill	"#ff9999"
			type	"ellipse"
			outline	"#666666"
			outline_width	1.5
		]
		label	"SAR2317"
	]
	node	[
		root_index	-1692
		id	-1692
		graphics	[
			x	935.3500366210938
			y	173.0660400390625
			w	40.0
			h	40.0
			fill	"#ff9999"
			type	"ellipse"
			outline	"#666666"
			outline_width	1.5
		]
		label	"SAR0455"
	]
	node	[
		root_index	-1691
		id	-1691
		graphics	[
			x	1958.6123046875
			y	2129.980712890625
			w	40.0
			h	40.0
			fill	"#ff9999"
			type	"ellipse"
			outline	"#666666"
			outline_width	1.5
		]
		label	"SAR1502"
	]
	node	[
		root_index	-1690
		id	-1690
		graphics	[
			x	1032.8197021484375
			y	162.42291259765625
			w	40.0
			h	40.0
			fill	"#ff9999"
			type	"ellipse"
			outline	"#666666"
			outline_width	1.5
		]
		label	"SAR0456"
	]
	node	[
		root_index	-1689
		id	-1689
		graphics	[
			x	2111.2451171875
			y	2157.697265625
			w	40.0
			h	40.0
			fill	"#ff9999"
			type	"ellipse"
			outline	"#666666"
			outline_width	1.5
		]
		label	"SAR1505"
	]
	node	[
		root_index	-1696
		id	-1696
		graphics	[
			x	2145.87109375
			y	2241.51513671875
			w	40.0
			h	40.0
			fill	"#ff9999"
			type	"ellipse"
			outline	"#666666"
			outline_width	1.5
		]
		label	"SAR1501"
	]
	node	[
		root_index	-1695
		id	-1695
		graphics	[
			x	1478.9859619140625
			y	920.1017456054688
			w	40.0
			h	40.0
			fill	"#ff9999"
			type	"ellipse"
			outline	"#666666"
			outline_width	1.5
		]
		label	"SAR0458"
	]
	node	[
		root_index	-1694
		id	-1694
		graphics	[
			x	2080.260986328125
			y	2206.103515625
			w	40.0
			h	40.0
			fill	"#ff9999"
			type	"ellipse"
			outline	"#666666"
			outline_width	1.5
		]
		label	"SAR1500"
	]
	node	[
		root_index	-1693
		id	-1693
		graphics	[
			x	2092.51611328125
			y	2254.477294921875
			w	40.0
			h	40.0
			fill	"#ff9999"
			type	"ellipse"
			outline	"#666666"
			outline_width	1.5
		]
		label	"SAR1503"
	]
	node	[
		root_index	-1684
		id	-1684
		graphics	[
			x	1035.1235656738281
			y	2021.595947265625
			w	39.99993896484375
			h	40.0
			fill	"#ff9999"
			type	"ellipse"
			outline	"#666666"
			outline_width	1.5
		]
		label	"SAR0450"
	]
	node	[
		root_index	-1683
		id	-1683
		graphics	[
			x	760.3685913085938
			y	290.37493896484375
			w	40.0
			h	40.0
			fill	"#ff9999"
			type	"ellipse"
			outline	"#666666"
			outline_width	1.5
		]
		label	"SAR0453"
	]
	node	[
		root_index	-1682
		id	-1682
		graphics	[
			x	834.8181762695312
			y	257.63690185546875
			w	40.0
			h	40.0
			fill	"#ff9999"
			type	"ellipse"
			outline	"#666666"
			outline_width	1.5
		]
		label	"SAR0454"
	]
	node	[
		root_index	-1681
		id	-1681
		graphics	[
			x	913.1401977539062
			y	453.9141845703125
			w	40.0
			h	40.0
			fill	"#ff9999"
			type	"ellipse"
			outline	"#666666"
			outline_width	1.5
		]
		label	"SAR0452"
	]
	node	[
		root_index	-1688
		id	-1688
		graphics	[
			x	2220.232177734375
			y	2187.382080078125
			w	40.0
			h	40.0
			fill	"#ff9999"
			type	"ellipse"
			outline	"#666666"
			outline_width	1.5
		]
		label	"SAR1504"
	]
	node	[
		root_index	-1687
		id	-1687
		graphics	[
			x	888.64501953125
			y	1256.4024658203125
			w	40.0
			h	40.0
			fill	"#ff9999"
			type	"ellipse"
			outline	"#666666"
			outline_width	1.5
		]
		label	"SAR0459"
	]
	node	[
		root_index	-1686
		id	-1686
		graphics	[
			x	2100.3935546875
			y	2050.0459594726562
			w	40.0
			h	39.9998779296875
			fill	"#ff9999"
			type	"ellipse"
			outline	"#666666"
			outline_width	1.5
		]
		label	"SAR1507"
	]
	node	[
		root_index	-1685
		id	-1685
		graphics	[
			x	2156.743408203125
			y	2174.181640625
			w	40.0
			h	40.0
			fill	"#ff9999"
			type	"ellipse"
			outline	"#666666"
			outline_width	1.5
		]
		label	"SAR1506"
	]
	node	[
		root_index	-1675
		id	-1675
		graphics	[
			x	1632.232177734375
			y	1743.962890625
			w	40.0
			h	40.0
			fill	"#ff9999"
			type	"ellipse"
			outline	"#666666"
			outline_width	1.5
		]
		label	"SAR1105"
	]
	node	[
		root_index	-1676
		id	-1676
		graphics	[
			x	2248.013671875
			y	1469.483154296875
			w	40.0
			h	40.0
			fill	"#ff9999"
			type	"ellipse"
			outline	"#666666"
			outline_width	1.5
		]
		label	"SAR2307"
	]
	node	[
		root_index	-1673
		id	-1673
		graphics	[
			x	1338.0062255859375
			y	1109.571533203125
			w	40.0
			h	40.0
			fill	"#ff9999"
			type	"ellipse"
			outline	"#666666"
			outline_width	1.5
		]
		label	"SAR2305"
	]
	node	[
		root_index	-1674
		id	-1674
		graphics	[
			x	1080.2664794921875
			y	1444.744873046875
			w	40.0
			h	40.0
			fill	"#ff9999"
			type	"ellipse"
			outline	"#666666"
			outline_width	1.5
		]
		label	"SAR2308"
	]
	node	[
		root_index	-1679
		id	-1679
		graphics	[
			x	1166.9439697265625
			y	1298.4312744140625
			w	40.0
			h	40.0
			fill	"#ff9999"
			type	"ellipse"
			outline	"#666666"
			outline_width	1.5
		]
		label	"SAR2309"
	]
	node	[
		root_index	-1680
		id	-1680
		graphics	[
			x	1812.8623046875
			y	1717.841552734375
			w	40.0
			h	40.0
			fill	"#ff9999"
			type	"ellipse"
			outline	"#666666"
			outline_width	1.5
		]
		label	"SAR1106"
	]
	node	[
		root_index	-1677
		id	-1677
		graphics	[
			x	1853.3375244140625
			y	1723.307861328125
			w	40.0
			h	40.0
			fill	"#ff9999"
			type	"ellipse"
			outline	"#666666"
			outline_width	1.5
		]
		label	"SAR1104"
	]
	node	[
		root_index	-1678
		id	-1678
		graphics	[
			x	1854.8948974609375
			y	1400.3426513671875
			w	40.0
			h	40.0
			fill	"#ff9999"
			type	"ellipse"
			outline	"#666666"
			outline_width	1.5
		]
		label	"SAR1107"
	]
	node	[
		root_index	-1667
		id	-1667
		graphics	[
			x	1185.9603271484375
			y	1353.86962890625
			w	40.0
			h	40.0
			fill	"#ff9999"
			type	"ellipse"
			outline	"#666666"
			outline_width	1.5
		]
		label	"SAR2301"
	]
	node	[
		root_index	-1668
		id	-1668
		graphics	[
			x	1354.7412109375
			y	1233.5042724609375
			w	40.0
			h	40.0
			fill	"#ff9999"
			type	"ellipse"
			outline	"#666666"
			outline_width	1.5
		]
		label	"SAR2304"
	]
	node	[
		root_index	-1665
		id	-1665
		graphics	[
			x	1067.46435546875
			y	1380.0362548828125
			w	40.0
			h	40.0
			fill	"#ff9999"
			type	"ellipse"
			outline	"#666666"
			outline_width	1.5
		]
		label	"SAR2300"
	]
	node	[
		root_index	-1666
		id	-1666
		graphics	[
			x	992.68359375
			y	1306.1954345703125
			w	40.0
			h	40.0
			fill	"#ff9999"
			type	"ellipse"
			outline	"#666666"
			outline_width	1.5
		]
		label	"SAR2302"
	]
	node	[
		root_index	-1671
		id	-1671
		graphics	[
			x	1887.236083984375
			y	1777.97900390625
			w	40.0
			h	40.0
			fill	"#ff9999"
			type	"ellipse"
			outline	"#666666"
			outline_width	1.5
		]
		label	"SAR1108"
	]
	node	[
		root_index	-1672
		id	-1672
		graphics	[
			x	2466.16845703125
			y	1463.17431640625
			w	40.0
			h	40.0
			fill	"#ff9999"
			type	"ellipse"
			outline	"#666666"
			outline_width	1.5
		]
		label	"SAR2306"
	]
	node	[
		root_index	-1669
		id	-1669
		graphics	[
			x	1741.67626953125
			y	1818.40869140625
			w	40.0
			h	40.0
			fill	"#ff9999"
			type	"ellipse"
			outline	"#666666"
			outline_width	1.5
		]
		label	"SAR1109"
	]
	node	[
		root_index	-1670
		id	-1670
		graphics	[
			x	1160.195068359375
			y	1243.7667236328125
			w	40.0
			h	40.0
			fill	"#ff9999"
			type	"ellipse"
			outline	"#666666"
			outline_width	1.5
		]
		label	"SAR2303"
	]
	node	[
		root_index	-1346
		id	-1346
		graphics	[
			x	879.6201171875
			y	1037.9812316894531
			w	40.0
			h	39.99993896484375
			fill	"#ff9999"
			type	"ellipse"
			outline	"#666666"
			outline_width	1.5
		]
		label	"SAR2675"
	]
	node	[
		root_index	-1345
		id	-1345
		graphics	[
			x	1920.12841796875
			y	1587.1461181640625
			w	40.0
			h	40.0
			fill	"#ff9999"
			type	"ellipse"
			outline	"#666666"
			outline_width	1.5
		]
		label	"SAR2674"
	]
	node	[
		root_index	-1348
		id	-1348
		graphics	[
			x	1436.1253662109375
			y	1199.3470458984375
			w	40.0
			h	40.0
			fill	"#ff9999"
			type	"ellipse"
			outline	"#666666"
			outline_width	1.5
		]
		label	"SAR1928"
	]
	node	[
		root_index	-1347
		id	-1347
		graphics	[
			x	938.1978759765625
			y	1408.549560546875
			w	40.0
			h	40.0
			fill	"#ff9999"
			type	"ellipse"
			outline	"#666666"
			outline_width	1.5
		]
		label	"SAR1929"
	]
	node	[
		root_index	-1350
		id	-1350
		graphics	[
			x	616.8185424804688
			y	718.3126220703125
			w	40.0
			h	40.0
			fill	"#ff9999"
			type	"ellipse"
			outline	"#666666"
			outline_width	1.5
		]
		label	"SAR2670"
	]
	node	[
		root_index	-1349
		id	-1349
		graphics	[
			x	942.82958984375
			y	1181.6800537109375
			w	40.0
			h	40.0
			fill	"#ff9999"
			type	"ellipse"
			outline	"#666666"
			outline_width	1.5
		]
		label	"SAR2676"
	]
	node	[
		root_index	-1352
		id	-1352
		graphics	[
			x	706.0442504882812
			y	1730.330322265625
			w	40.0
			h	40.0
			fill	"#ff9999"
			type	"ellipse"
			outline	"#666666"
			outline_width	1.5
		]
		label	"SAR2672"
	]
	node	[
		root_index	-1351
		id	-1351
		graphics	[
			x	1076.0694580078125
			y	1028.734375
			w	40.0
			h	40.0
			fill	"#ff9999"
			type	"ellipse"
			outline	"#666666"
			outline_width	1.5
		]
		label	"SAR2671"
	]
	node	[
		root_index	-1354
		id	-1354
		graphics	[
			x	2230.63671875
			y	3366.744140625
			w	40.0
			h	40.0
			fill	"#ff9999"
			type	"ellipse"
			outline	"#666666"
			outline_width	1.5
		]
		label	"SAR1148"
	]
	node	[
		root_index	-1353
		id	-1353
		graphics	[
			x	2495.26953125
			y	3336.5654296875
			w	40.0
			h	40.0
			fill	"#ff9999"
			type	"ellipse"
			outline	"#666666"
			outline_width	1.5
		]
		label	"SAR1910"
	]
	node	[
		root_index	-1356
		id	-1356
		graphics	[
			x	3946.432373046875
			y	0.0
			w	40.0
			h	40.0
			fill	"#ff9999"
			type	"ellipse"
			outline	"#666666"
			outline_width	1.5
		]
		label	"SAR1911"
	]
	node	[
		root_index	-1355
		id	-1355
		graphics	[
			x	1587.2041015625
			y	3020.7138671875
			w	40.0
			h	40.0
			fill	"#ff9999"
			type	"ellipse"
			outline	"#666666"
			outline_width	1.5
		]
		label	"SAR2349"
	]
	node	[
		root_index	-1358
		id	-1358
		graphics	[
			x	1748.459228515625
			y	1150.70703125
			w	40.0
			h	40.0
			fill	"#ff9999"
			type	"ellipse"
			outline	"#666666"
			outline_width	1.5
		]
		label	"SAR2345"
	]
	node	[
		root_index	-1357
		id	-1357
		graphics	[
			x	1485.447265625
			y	3056.114501953125
			w	40.0
			h	40.0
			fill	"#ff9999"
			type	"ellipse"
			outline	"#666666"
			outline_width	1.5
		]
		label	"SAR2348"
	]
	node	[
		root_index	-1360
		id	-1360
		graphics	[
			x	665.5558471679688
			y	1054.8436279296875
			w	40.0
			h	40.0
			fill	"#ff9999"
			type	"ellipse"
			outline	"#666666"
			outline_width	1.5
		]
		label	"SAR1143"
	]
	node	[
		root_index	-1359
		id	-1359
		graphics	[
			x	816.3197021484375
			y	1094.9381103515625
			w	40.0
			h	40.0
			fill	"#ff9999"
			type	"ellipse"
			outline	"#666666"
			outline_width	1.5
		]
		label	"SAR1142"
	]
	node	[
		root_index	-1361
		id	-1361
		graphics	[
			x	1199.468017578125
			y	1729.875732421875
			w	40.0
			h	40.0
			fill	"#ff9999"
			type	"ellipse"
			outline	"#666666"
			outline_width	1.5
		]
		label	"SAR2346"
	]
	node	[
		root_index	-1362
		id	-1362
		graphics	[
			x	2130.63671875
			y	3336.5654296875
			w	40.0
			h	40.0
			fill	"#ff9999"
			type	"ellipse"
			outline	"#666666"
			outline_width	1.5
		]
		label	"SAR2343"
	]
	node	[
		root_index	-1363
		id	-1363
		graphics	[
			x	1287.6866455078125
			y	3020.7138671875
			w	40.0
			h	40.0
			fill	"#ff9999"
			type	"ellipse"
			outline	"#666666"
			outline_width	1.5
		]
		label	"SAR1140"
	]
	node	[
		root_index	-1364
		id	-1364
		graphics	[
			x	1385.447265625
			y	3066.056640625
			w	40.0
			h	40.0
			fill	"#ff9999"
			type	"ellipse"
			outline	"#666666"
			outline_width	1.5
		]
		label	"SAR1141"
	]
	node	[
		root_index	-1365
		id	-1365
		graphics	[
			x	1527.36376953125
			y	1493.083251953125
			w	40.0
			h	40.0
			fill	"#ff9999"
			type	"ellipse"
			outline	"#666666"
			outline_width	1.5
		]
		label	"SAR2341"
	]
	node	[
		root_index	-1366
		id	-1366
		graphics	[
			x	2334.050048828125
			y	3336.5654296875
			w	40.0
			h	40.0
			fill	"#ff9999"
			type	"ellipse"
			outline	"#666666"
			outline_width	1.5
		]
		label	"SAR1147"
	]
	node	[
		root_index	-1367
		id	-1367
		graphics	[
			x	2080.359619140625
			y	3431.425537109375
			w	40.0
			h	40.0
			fill	"#ff9999"
			type	"ellipse"
			outline	"#666666"
			outline_width	1.5
		]
		label	"SAR2342"
	]
	node	[
		root_index	-1368
		id	-1368
		graphics	[
			x	1427.76025390625
			y	1934.3876953125
			w	40.0
			h	40.0
			fill	"#ff9999"
			type	"ellipse"
			outline	"#666666"
			outline_width	1.5
		]
		label	"SAR1729a"
	]
	node	[
		root_index	-1369
		id	-1369
		graphics	[
			x	582.8666381835938
			y	1039.662109375
			w	40.0
			h	40.0
			fill	"#ff9999"
			type	"ellipse"
			outline	"#666666"
			outline_width	1.5
		]
		label	"SAR1144"
	]
	node	[
		root_index	-1370
		id	-1370
		graphics	[
			x	1058.6468505859375
			y	471.0457763671875
			w	40.0
			h	40.0
			fill	"#ff9999"
			type	"ellipse"
			outline	"#666666"
			outline_width	1.5
		]
		label	"SAR2340"
	]
	node	[
		root_index	-1371
		id	-1371
		graphics	[
			x	740.392333984375
			y	1291.107421875
			w	40.0
			h	40.0
			fill	"#ff9999"
			type	"ellipse"
			outline	"#666666"
			outline_width	1.5
		]
		label	"SAR2668"
	]
	node	[
		root_index	-1372
		id	-1372
		graphics	[
			x	908.3182373046875
			y	1140.2298583984375
			w	40.0
			h	40.0
			fill	"#ff9999"
			type	"ellipse"
			outline	"#666666"
			outline_width	1.5
		]
		label	"SAR2669"
	]
	node	[
		root_index	-1373
		id	-1373
		graphics	[
			x	1080.0848388671875
			y	3020.7138671875
			w	40.0
			h	40.0
			fill	"#ff9999"
			type	"ellipse"
			outline	"#666666"
			outline_width	1.5
		]
		label	"SAR2666"
	]
	node	[
		root_index	-1374
		id	-1374
		graphics	[
			x	1128.845703125
			y	3116.78515625
			w	40.0
			h	40.0
			fill	"#ff9999"
			type	"ellipse"
			outline	"#666666"
			outline_width	1.5
		]
		label	"SAR2667"
	]
	node	[
		root_index	-1375
		id	-1375
		graphics	[
			x	828.8431396484375
			y	2249.36865234375
			w	40.0
			h	40.0
			fill	"#ff9999"
			type	"ellipse"
			outline	"#666666"
			outline_width	1.5
		]
		label	"SAR2664"
	]
	node	[
		root_index	-1376
		id	-1376
		graphics	[
			x	3766.24169921875
			y	74.95398712158203
			w	40.0
			h	40.0
			fill	"#ff9999"
			type	"ellipse"
			outline	"#666666"
			outline_width	1.5
		]
		label	"SAR1918"
	]
	node	[
		root_index	-1380
		id	-1380
		graphics	[
			x	3846.432373046875
			y	72.5305404663086
			w	40.0
			h	40.0
			fill	"#ff9999"
			type	"ellipse"
			outline	"#666666"
			outline_width	1.5
		]
		label	"SAR1916"
	]
	node	[
		root_index	-1379
		id	-1379
		graphics	[
			x	706.3992919921875
			y	2332.982177734375
			w	40.0
			h	40.0
			fill	"#ff9999"
			type	"ellipse"
			outline	"#666666"
			outline_width	1.5
		]
		label	"SAR2662"
	]
	node	[
		root_index	-1378
		id	-1378
		graphics	[
			x	3717.189453125
			y	7.2285308837890625
			w	40.0
			h	40.0
			fill	"#ff9999"
			type	"ellipse"
			outline	"#666666"
			outline_width	1.5
		]
		label	"SAR1917"
	]
	node	[
		root_index	-1377
		id	-1377
		graphics	[
			x	1187.6866455078125
			y	3026.506591796875
			w	40.0
			h	40.0
			fill	"#ff9999"
			type	"ellipse"
			outline	"#666666"
			outline_width	1.5
		]
		label	"SAR2665"
	]
	node	[
		root_index	-1384
		id	-1384
		graphics	[
			x	3748.6162109375
			y	134.34973526000977
			w	40.0
			h	39.99999237060547
			fill	"#ff9999"
			type	"ellipse"
			outline	"#666666"
			outline_width	1.5
		]
		label	"SAR1919"
	]
	node	[
		root_index	-1383
		id	-1383
		graphics	[
			x	1475.5057373046875
			y	2668.27197265625
			w	40.0
			h	40.0
			fill	"#ff9999"
			type	"ellipse"
			outline	"#666666"
			outline_width	1.5
		]
		label	"SAR2661"
	]
	node	[
		root_index	-1382
		id	-1382
		graphics	[
			x	1482.6219482421875
			y	2525.9892578125
			w	40.0
			h	40.0
			fill	"#ff9999"
			type	"ellipse"
			outline	"#666666"
			outline_width	1.5
		]
		label	"SAR2660"
	]
	node	[
		root_index	-1381
		id	-1381
		graphics	[
			x	714.560791015625
			y	2064.859130859375
			w	40.0
			h	40.0
			fill	"#ff9999"
			type	"ellipse"
			outline	"#666666"
			outline_width	1.5
		]
		label	"SAR2663"
	]
	node	[
		root_index	-1388
		id	-1388
		graphics	[
			x	966.7330322265625
			y	453.09967041015625
			w	40.0
			h	40.0
			fill	"#ff9999"
			type	"ellipse"
			outline	"#666666"
			outline_width	1.5
		]
		label	"SAR1945"
	]
	node	[
		root_index	-1387
		id	-1387
		graphics	[
			x	1118.26171875
			y	1401.636962890625
			w	40.0
			h	40.0
			fill	"#ff9999"
			type	"ellipse"
			outline	"#666666"
			outline_width	1.5
		]
		label	"SAR2336"
	]
	node	[
		root_index	-1386
		id	-1386
		graphics	[
			x	1016.945556640625
			y	1252.7034912109375
			w	40.0
			h	40.0
			fill	"#ff9999"
			type	"ellipse"
			outline	"#666666"
			outline_width	1.5
		]
		label	"SAR1119"
	]
	node	[
		root_index	-1385
		id	-1385
		graphics	[
			x	1119.5771484375
			y	200.05810546875
			w	40.0
			h	40.0
			fill	"#ff9999"
			type	"ellipse"
			outline	"#666666"
			outline_width	1.5
		]
		label	"SAR1944"
	]
	node	[
		root_index	-1392
		id	-1392
		graphics	[
			x	1179.5369873046875
			y	958.3283081054688
			w	40.0
			h	40.0
			fill	"#ff9999"
			type	"ellipse"
			outline	"#666666"
			outline_width	1.5
		]
		label	"SAR2339"
	]
	node	[
		root_index	-1391
		id	-1391
		graphics	[
			x	1052.714599609375
			y	1168.9815673828125
			w	40.0
			h	40.0
			fill	"#ff9999"
			type	"ellipse"
			outline	"#666666"
			outline_width	1.5
		]
		label	"SAR1947"
	]
	node	[
		root_index	-1390
		id	-1390
		graphics	[
			x	891.2825927734375
			y	1234.2860107421875
			w	40.0
			h	40.0
			fill	"#ff9999"
			type	"ellipse"
			outline	"#666666"
			outline_width	1.5
		]
		label	"SAR1946"
	]
	node	[
		root_index	-1389
		id	-1389
		graphics	[
			x	812.247314453125
			y	782.3847045898438
			w	40.0
			h	40.0
			fill	"#ff9999"
			type	"ellipse"
			outline	"#666666"
			outline_width	1.5
		]
		label	"SAR2338"
	]
	node	[
		root_index	-1395
		id	-1395
		graphics	[
			x	1053.2088623046875
			y	1460.4857177734375
			w	40.0
			h	40.0
			fill	"#ff9999"
			type	"ellipse"
			outline	"#666666"
			outline_width	1.5
		]
		label	"SAR1941"
	]
	node	[
		root_index	-1396
		id	-1396
		graphics	[
			x	782.5950317382812
			y	1371.5716552734375
			w	40.0
			h	40.0
			fill	"#ff9999"
			type	"ellipse"
			outline	"#666666"
			outline_width	1.5
		]
		label	"SAR1116"
	]
	node	[
		root_index	-1393
		id	-1393
		graphics	[
			x	1334.6431884765625
			y	1548.02880859375
			w	40.0
			h	40.0
			fill	"#ff9999"
			type	"ellipse"
			outline	"#666666"
			outline_width	1.5
		]
		label	"SAR1115"
	]
	node	[
		root_index	-1394
		id	-1394
		graphics	[
			x	896.39697265625
			y	1644.141845703125
			w	40.0
			h	40.0
			fill	"#ff9999"
			type	"ellipse"
			outline	"#666666"
			outline_width	1.5
		]
		label	"SAR1940"
	]
	node	[
		root_index	-1399
		id	-1399
		graphics	[
			x	989.8215942382812
			y	1101.5655517578125
			w	40.0
			h	40.0
			fill	"#ff9999"
			type	"ellipse"
			outline	"#666666"
			outline_width	1.5
		]
		label	"SAR1118"
	]
	node	[
		root_index	-1400
		id	-1400
		graphics	[
			x	642.91015625
			y	678.034423828125
			w	40.0
			h	40.0
			fill	"#ff9999"
			type	"ellipse"
			outline	"#666666"
			outline_width	1.5
		]
		label	"SAR1943"
	]
	node	[
		root_index	-1397
		id	-1397
		graphics	[
			x	1089.762939453125
			y	1199.0802001953125
			w	40.0
			h	40.0
			fill	"#ff9999"
			type	"ellipse"
			outline	"#666666"
			outline_width	1.5
		]
		label	"SAR1117"
	]
	node	[
		root_index	-1398
		id	-1398
		graphics	[
			x	942.6558227539062
			y	997.6528930664062
			w	40.0
			h	40.0
			fill	"#ff9999"
			type	"ellipse"
			outline	"#666666"
			outline_width	1.5
		]
		label	"SAR1942"
	]
	node	[
		root_index	-1403
		id	-1403
		graphics	[
			x	909.9813842773438
			y	1349.0567626953125
			w	40.0
			h	40.0
			fill	"#ff9999"
			type	"ellipse"
			outline	"#666666"
			outline_width	1.5
		]
		label	"SAR1113"
	]
	node	[
		root_index	-1404
		id	-1404
		graphics	[
			x	1142.47705078125
			y	1364.93798828125
			w	40.0
			h	40.0
			fill	"#ff9999"
			type	"ellipse"
			outline	"#666666"
			outline_width	1.5
		]
		label	"SAR2330"
	]
	node	[
		root_index	-1401
		id	-1401
		graphics	[
			x	991.4856567382812
			y	1123.811767578125
			w	40.0
			h	40.0
			fill	"#ff9999"
			type	"ellipse"
			outline	"#666666"
			outline_width	1.5
		]
		label	"SAR1111"
	]
	node	[
		root_index	-1402
		id	-1402
		graphics	[
			x	953.420166015625
			y	1138.2337646484375
			w	40.0
			h	40.0
			fill	"#ff9999"
			type	"ellipse"
			outline	"#666666"
			outline_width	1.5
		]
		label	"SAR1112"
	]
	node	[
		root_index	-1407
		id	-1407
		graphics	[
			x	1186.909912109375
			y	1354.0784912109375
			w	40.0
			h	40.0
			fill	"#ff9999"
			type	"ellipse"
			outline	"#666666"
			outline_width	1.5
		]
		label	"SAR2332"
	]
	node	[
		root_index	-1408
		id	-1408
		graphics	[
			x	1133.059326171875
			y	1504.135986328125
			w	40.0
			h	40.0
			fill	"#ff9999"
			type	"ellipse"
			outline	"#666666"
			outline_width	1.5
		]
		label	"SAR2333"
	]
	node	[
		root_index	-1405
		id	-1405
		graphics	[
			x	1209.15673828125
			y	1423.84521484375
			w	40.0
			h	40.0
			fill	"#ff9999"
			type	"ellipse"
			outline	"#666666"
			outline_width	1.5
		]
		label	"SAR2331"
	]
	node	[
		root_index	-1406
		id	-1406
		graphics	[
			x	1274.8133544921875
			y	1396.6068115234375
			w	40.0
			h	40.0
			fill	"#ff9999"
			type	"ellipse"
			outline	"#666666"
			outline_width	1.5
		]
		label	"SAR1114"
	]
	node	[
		root_index	-1286
		id	-1286
		graphics	[
			x	1026.9085693359375
			y	1823.9267578125
			w	40.0
			h	40.0
			fill	"#ff9999"
			type	"ellipse"
			outline	"#666666"
			outline_width	1.5
		]
		label	"SAR0059"
	]
	node	[
		root_index	-1285
		id	-1285
		graphics	[
			x	1242.3572998046875
			y	1389.4219970703125
			w	40.0
			h	40.0
			fill	"#ff9999"
			type	"ellipse"
			outline	"#666666"
			outline_width	1.5
		]
		label	"SAR0821"
	]
	node	[
		root_index	-1288
		id	-1288
		graphics	[
			x	775.2962646484375
			y	771.9881591796875
			w	40.0
			h	40.0
			fill	"#ff9999"
			type	"ellipse"
			outline	"#666666"
			outline_width	1.5
		]
		label	"SAR0825"
	]
	node	[
		root_index	-1287
		id	-1287
		graphics	[
			x	841.4872436523438
			y	1056.0626220703125
			w	40.0
			h	40.0
			fill	"#ff9999"
			type	"ellipse"
			outline	"#666666"
			outline_width	1.5
		]
		label	"SAR0824"
	]
	node	[
		root_index	-1282
		id	-1282
		graphics	[
			x	2307.7646484375
			y	3038.249755859375
			w	40.0
			h	40.0
			fill	"#ff9999"
			type	"ellipse"
			outline	"#666666"
			outline_width	1.5
		]
		label	"SAR0058"
	]
	node	[
		root_index	-1281
		id	-1281
		graphics	[
			x	2376.16064453125
			y	3121.543701171875
			w	40.0
			h	40.0
			fill	"#ff9999"
			type	"ellipse"
			outline	"#666666"
			outline_width	1.5
		]
		label	"SAR0057"
	]
	node	[
		root_index	-1284
		id	-1284
		graphics	[
			x	977.3499755859375
			y	1191.3656005859375
			w	40.0
			h	40.0
			fill	"#ff9999"
			type	"ellipse"
			outline	"#666666"
			outline_width	1.5
		]
		label	"SAR0820"
	]
	node	[
		root_index	-1283
		id	-1283
		graphics	[
			x	2414.12939453125
			y	3020.7139892578125
			w	40.0
			h	40.000244140625
			fill	"#ff9999"
			type	"ellipse"
			outline	"#666666"
			outline_width	1.5
		]
		label	"SAR0056"
	]
	node	[
		root_index	-1294
		id	-1294
		graphics	[
			x	1094.449462890625
			y	1091.7906494140625
			w	40.0
			h	40.0
			fill	"#ff9999"
			type	"ellipse"
			outline	"#666666"
			outline_width	1.5
		]
		label	"SAR0024"
	]
	node	[
		root_index	-1293
		id	-1293
		graphics	[
			x	1433.096435546875
			y	1248.3084716796875
			w	40.0
			h	40.0
			fill	"#ff9999"
			type	"ellipse"
			outline	"#666666"
			outline_width	1.5
		]
		label	"SAR0023"
	]
	node	[
		root_index	-1296
		id	-1296
		graphics	[
			x	1298.576171875
			y	1667.21728515625
			w	40.0
			h	40.0
			fill	"#ff9999"
			type	"ellipse"
			outline	"#666666"
			outline_width	1.5
		]
		label	"SAR0025"
	]
	node	[
		root_index	-1295
		id	-1295
		graphics	[
			x	4249.912109375
			y	316.49493408203125
			w	40.0
			h	40.0
			fill	"#ff9999"
			type	"ellipse"
			outline	"#666666"
			outline_width	1.5
		]
		label	"SAR0850"
	]
	node	[
		root_index	-1290
		id	-1290
		graphics	[
			x	1139.4990234375
			y	1376.9722900390625
			w	40.0
			h	40.0
			fill	"#ff9999"
			type	"ellipse"
			outline	"#666666"
			outline_width	1.5
		]
		label	"SAR0823"
	]
	node	[
		root_index	-1289
		id	-1289
		graphics	[
			x	1060.1741943359375
			y	1291.4208984375
			w	40.0
			h	40.0
			fill	"#ff9999"
			type	"ellipse"
			outline	"#666666"
			outline_width	1.5
		]
		label	"SAR0822"
	]
	node	[
		root_index	-1292
		id	-1292
		graphics	[
			x	1233.8941650390625
			y	1521.0142822265625
			w	40.0
			h	40.0
			fill	"#ff9999"
			type	"ellipse"
			outline	"#666666"
			outline_width	1.5
		]
		label	"SAR0022"
	]
	node	[
		root_index	-1291
		id	-1291
		graphics	[
			x	788.4807739257812
			y	1648.345458984375
			w	40.0
			h	40.0
			fill	"#ff9999"
			type	"ellipse"
			outline	"#666666"
			outline_width	1.5
		]
		label	"SAR0859"
	]
	node	[
		root_index	-1301
		id	-1301
		graphics	[
			x	92.14155578613281
			y	3090.95654296875
			w	40.0
			h	40.0
			fill	"#ff9999"
			type	"ellipse"
			outline	"#666666"
			outline_width	1.5
		]
		label	"SAR0858"
	]
	node	[
		root_index	-1302
		id	-1302
		graphics	[
			x	4300.55224609375
			y	217.76626586914062
			w	40.0
			h	40.0
			fill	"#ff9999"
			type	"ellipse"
			outline	"#666666"
			outline_width	1.5
		]
		label	"SAR0851"
	]
	node	[
		root_index	-1303
		id	-1303
		graphics	[
			x	4311.9462890625
			y	105.13723754882812
			w	40.0
			h	40.0
			fill	"#ff9999"
			type	"ellipse"
			outline	"#666666"
			outline_width	1.5
		]
		label	"SAR0852"
	]
	node	[
		root_index	-1304
		id	-1304
		graphics	[
			x	4345.16064453125
			y	0.0
			w	40.0
			h	40.0
			fill	"#ff9999"
			type	"ellipse"
			outline	"#666666"
			outline_width	1.5
		]
		label	"SAR0853"
	]
	node	[
		root_index	-1297
		id	-1297
		graphics	[
			x	1462.0596923828125
			y	1612.88818359375
			w	40.0
			h	40.0
			fill	"#ff9999"
			type	"ellipse"
			outline	"#666666"
			outline_width	1.5
		]
		label	"SAR0020"
	]
	node	[
		root_index	-1298
		id	-1298
		graphics	[
			x	1450.465576171875
			y	1571.6988525390625
			w	40.0
			h	40.0
			fill	"#ff9999"
			type	"ellipse"
			outline	"#666666"
			outline_width	1.5
		]
		label	"SAR0021"
	]
	node	[
		root_index	-1299
		id	-1299
		graphics	[
			x	553.8174438476562
			y	409.72637939453125
			w	40.0
			h	40.0
			fill	"#ff9999"
			type	"ellipse"
			outline	"#666666"
			outline_width	1.5
		]
		label	"SAR0855"
	]
	node	[
		root_index	-1300
		id	-1300
		graphics	[
			x	732.955322265625
			y	620.0642700195312
			w	40.0
			h	40.0
			fill	"#ff9999"
			type	"ellipse"
			outline	"#666666"
			outline_width	1.5
		]
		label	"SAR0856"
	]
	node	[
		root_index	-1309
		id	-1309
		graphics	[
			x	2852.644287109375
			y	3429.944091796875
			w	40.0
			h	40.0
			fill	"#ff9999"
			type	"ellipse"
			outline	"#666666"
			outline_width	1.5
		]
		label	"SAR0032"
	]
	node	[
		root_index	-1310
		id	-1310
		graphics	[
			x	1852.896240234375
			y	2049.443359375
			w	40.0
			h	40.0
			fill	"#ff9999"
			type	"ellipse"
			outline	"#666666"
			outline_width	1.5
		]
		label	"SAR0030"
	]
	node	[
		root_index	-1311
		id	-1311
		graphics	[
			x	1752.6243896484375
			y	1804.2196044921875
			w	40.0
			h	40.0
			fill	"#ff9999"
			type	"ellipse"
			outline	"#666666"
			outline_width	1.5
		]
		label	"SAR0847"
	]
	node	[
		root_index	-1312
		id	-1312
		graphics	[
			x	1259.6676025390625
			y	1531.6280517578125
			w	40.0
			h	40.0
			fill	"#ff9999"
			type	"ellipse"
			outline	"#666666"
			outline_width	1.5
		]
		label	"SAR0039"
	]
	node	[
		root_index	-1305
		id	-1305
		graphics	[
			x	4356.5419921875
			y	313.2930603027344
			w	40.0
			h	40.0
			fill	"#ff9999"
			type	"ellipse"
			outline	"#666666"
			outline_width	1.5
		]
		label	"SAR0849"
	]
	node	[
		root_index	-1306
		id	-1306
		graphics	[
			x	1646.371826171875
			y	1812.88623046875
			w	40.0
			h	40.0
			fill	"#ff9999"
			type	"ellipse"
			outline	"#666666"
			outline_width	1.5
		]
		label	"SAR0848"
	]
	node	[
		root_index	-1307
		id	-1307
		graphics	[
			x	2798.872802734375
			y	3336.5654296875
			w	40.0
			h	40.0
			fill	"#ff9999"
			type	"ellipse"
			outline	"#666666"
			outline_width	1.5
		]
		label	"SAR0033"
	]
	node	[
		root_index	-1308
		id	-1308
		graphics	[
			x	1708.7064208984375
			y	1822.217041015625
			w	40.0
			h	40.0
			fill	"#ff9999"
			type	"ellipse"
			outline	"#666666"
			outline_width	1.5
		]
		label	"SAR0031"
	]
	node	[
		root_index	-1320
		id	-1320
		graphics	[
			x	3789.5283203125
			y	0.0
			w	40.0
			h	40.0
			fill	"#ff9999"
			type	"ellipse"
			outline	"#666666"
			outline_width	1.5
		]
		label	"SAR1920"
	]
	node	[
		root_index	-1319
		id	-1319
		graphics	[
			x	1297.27587890625
			y	3128.039794921875
			w	40.0
			h	40.0
			fill	"#ff9999"
			type	"ellipse"
			outline	"#666666"
			outline_width	1.5
		]
		label	"SAR1139"
	]
	node	[
		root_index	-1318
		id	-1318
		graphics	[
			x	2595.26953125
			y	3336.5654296875
			w	40.0
			h	40.0
			fill	"#ff9999"
			type	"ellipse"
			outline	"#666666"
			outline_width	1.5
		]
		label	"SAR1137"
	]
	node	[
		root_index	-1317
		id	-1317
		graphics	[
			x	512.6463012695312
			y	571.6415405273438
			w	40.0
			h	40.0
			fill	"#ff9999"
			type	"ellipse"
			outline	"#666666"
			outline_width	1.5
		]
		label	"SAR0038"
	]
	node	[
		root_index	-1316
		id	-1316
		graphics	[
			x	1270.7403564453125
			y	755.240478515625
			w	40.0
			h	40.0
			fill	"#ff9999"
			type	"ellipse"
			outline	"#666666"
			outline_width	1.5
		]
		label	"SAR0841"
	]
	node	[
		root_index	-1315
		id	-1315
		graphics	[
			x	827.4078369140625
			y	896.3880615234375
			w	40.0
			h	40.0
			fill	"#ff9999"
			type	"ellipse"
			outline	"#666666"
			outline_width	1.5
		]
		label	"SAR0037"
	]
	node	[
		root_index	-1314
		id	-1314
		graphics	[
			x	1363.4285888671875
			y	285.39385986328125
			w	40.0
			h	40.0
			fill	"#ff9999"
			type	"ellipse"
			outline	"#666666"
			outline_width	1.5
		]
		label	"SAR0840"
	]
	node	[
		root_index	-1313
		id	-1313
		graphics	[
			x	1690.2835693359375
			y	1861.196044921875
			w	40.0
			h	40.0
			fill	"#ff9999"
			type	"ellipse"
			outline	"#666666"
			outline_width	1.5
		]
		label	"SAR0842"
	]
	node	[
		root_index	-1328
		id	-1328
		graphics	[
			x	2002.151611328125
			y	3020.7139892578125
			w	40.0
			h	40.000244140625
			fill	"#ff9999"
			type	"ellipse"
			outline	"#666666"
			outline_width	1.5
		]
		label	"SAR1130"
	]
	node	[
		root_index	-1327
		id	-1327
		graphics	[
			x	1103.650146484375
			y	767.1951904296875
			w	40.0
			h	40.0
			fill	"#ff9999"
			type	"ellipse"
			outline	"#666666"
			outline_width	1.5
		]
		label	"SAR2354"
	]
	node	[
		root_index	-1326
		id	-1326
		graphics	[
			x	937.265380859375
			y	1021.9691162109375
			w	40.0
			h	40.0
			fill	"#ff9999"
			type	"ellipse"
			outline	"#666666"
			outline_width	1.5
		]
		label	"SAR1925"
	]
	node	[
		root_index	-1325
		id	-1325
		graphics	[
			x	891.2298583984375
			y	1091.17333984375
			w	40.0
			h	40.0
			fill	"#ff9999"
			type	"ellipse"
			outline	"#666666"
			outline_width	1.5
		]
		label	"SAR1924"
	]
	node	[
		root_index	-1324
		id	-1324
		graphics	[
			x	708.8680419921875
			y	1017.3887939453125
			w	40.0
			h	40.0
			fill	"#ff9999"
			type	"ellipse"
			outline	"#666666"
			outline_width	1.5
		]
		label	"SAR1923"
	]
	node	[
		root_index	-1323
		id	-1323
		graphics	[
			x	1124.589599609375
			y	958.797607421875
			w	40.0
			h	40.0
			fill	"#ff9999"
			type	"ellipse"
			outline	"#666666"
			outline_width	1.5
		]
		label	"SAR2359"
	]
	node	[
		root_index	-1322
		id	-1322
		graphics	[
			x	1116.8717041015625
			y	999.2105712890625
			w	40.0
			h	40.0
			fill	"#ff9999"
			type	"ellipse"
			outline	"#666666"
			outline_width	1.5
		]
		label	"SAR2358"
	]
	node	[
		root_index	-1321
		id	-1321
		graphics	[
			x	3665.91015625
			y	72.86463737487793
			w	40.0
			h	40.000003814697266
			fill	"#ff9999"
			type	"ellipse"
			outline	"#666666"
			outline_width	1.5
		]
		label	"SAR1921"
	]
	node	[
		root_index	-1335
		id	-1335
		graphics	[
			x	1566.94775390625
			y	3126.5712890625
			w	40.0
			h	40.0
			fill	"#ff9999"
			type	"ellipse"
			outline	"#666666"
			outline_width	1.5
		]
		label	"SAR2350"
	]
	node	[
		root_index	-1336
		id	-1336
		graphics	[
			x	1687.2041015625
			y	3020.7139892578125
			w	40.0
			h	40.000244140625
			fill	"#ff9999"
			type	"ellipse"
			outline	"#666666"
			outline_width	1.5
		]
		label	"SAR1134"
	]
	node	[
		root_index	-1333
		id	-1333
		graphics	[
			x	1146.5943603515625
			y	1015.643310546875
			w	40.0
			h	40.0
			fill	"#ff9999"
			type	"ellipse"
			outline	"#666666"
			outline_width	1.5
		]
		label	"SAR2357"
	]
	node	[
		root_index	-1334
		id	-1334
		graphics	[
			x	1902.151611328125
			y	3055.610107421875
			w	40.0
			h	40.0
			fill	"#ff9999"
			type	"ellipse"
			outline	"#666666"
			outline_width	1.5
		]
		label	"SAR1133"
	]
	node	[
		root_index	-1331
		id	-1331
		graphics	[
			x	1026.047119140625
			y	830.7608642578125
			w	40.0
			h	40.0
			fill	"#ff9999"
			type	"ellipse"
			outline	"#666666"
			outline_width	1.5
		]
		label	"SAR2356"
	]
	node	[
		root_index	-1332
		id	-1332
		graphics	[
			x	2207.7646484375
			y	3086.190185546875
			w	40.0
			h	40.0
			fill	"#ff9999"
			type	"ellipse"
			outline	"#666666"
			outline_width	1.5
		]
		label	"SAR1132"
	]
	node	[
		root_index	-1329
		id	-1329
		graphics	[
			x	1170.9451904296875
			y	961.8218994140625
			w	40.0
			h	40.0
			fill	"#ff9999"
			type	"ellipse"
			outline	"#666666"
			outline_width	1.5
		]
		label	"SAR2355"
	]
	node	[
		root_index	-1330
		id	-1330
		graphics	[
			x	2107.05810546875
			y	3045.3408203125
			w	40.0
			h	40.0
			fill	"#ff9999"
			type	"ellipse"
			outline	"#666666"
			outline_width	1.5
		]
		label	"SAR1131"
	]
	node	[
		root_index	-1343
		id	-1343
		graphics	[
			x	703.6805419921875
			y	830.5250244140625
			w	40.0
			h	40.0
			fill	"#ff9999"
			type	"ellipse"
			outline	"#666666"
			outline_width	1.5
		]
		label	"SAR2679"
	]
	node	[
		root_index	-1344
		id	-1344
		graphics	[
			x	1417.435302734375
			y	1550.405517578125
			w	40.0
			h	40.0
			fill	"#ff9999"
			type	"ellipse"
			outline	"#666666"
			outline_width	1.5
		]
		label	"SAR1927"
	]
	node	[
		root_index	-1341
		id	-1341
		graphics	[
			x	937.417724609375
			y	1248.7353515625
			w	40.0
			h	40.0
			fill	"#ff9999"
			type	"ellipse"
			outline	"#666666"
			outline_width	1.5
		]
		label	"SAR2677"
	]
	node	[
		root_index	-1342
		id	-1342
		graphics	[
			x	720.0936889648438
			y	1205.2301025390625
			w	40.0
			h	40.0
			fill	"#ff9999"
			type	"ellipse"
			outline	"#666666"
			outline_width	1.5
		]
		label	"SAR2678"
	]
	node	[
		root_index	-1339
		id	-1339
		graphics	[
			x	1155.1654052734375
			y	748.1168212890625
			w	40.0
			h	40.0
			fill	"#ff9999"
			type	"ellipse"
			outline	"#666666"
			outline_width	1.5
		]
		label	"SAR2353"
	]
	node	[
		root_index	-1340
		id	-1340
		graphics	[
			x	1238.5048828125
			y	1040.3198547363281
			w	40.0
			h	39.99993896484375
			fill	"#ff9999"
			type	"ellipse"
			outline	"#666666"
			outline_width	1.5
		]
		label	"SAR2360"
	]
	node	[
		root_index	-1337
		id	-1337
		graphics	[
			x	1499.6827392578125
			y	2139.35888671875
			w	40.0
			h	40.0
			fill	"#ff9999"
			type	"ellipse"
			outline	"#666666"
			outline_width	1.5
		]
		label	"SAR2351"
	]
	node	[
		root_index	-1338
		id	-1338
		graphics	[
			x	1087.0665283203125
			y	958.9867553710938
			w	40.0
			h	40.0
			fill	"#ff9999"
			type	"ellipse"
			outline	"#666666"
			outline_width	1.5
		]
		label	"SAR2352"
	]
	node	[
		root_index	-1481
		id	-1481
		graphics	[
			x	1637.97021484375
			y	1328.8143310546875
			w	40.0
			h	40.0
			fill	"#ff9999"
			type	"ellipse"
			outline	"#666666"
			outline_width	1.5
		]
		label	"SAR1968"
	]
	node	[
		root_index	-1482
		id	-1482
		graphics	[
			x	865.170166015625
			y	1484.156982421875
			w	40.0
			h	40.0
			fill	"#ff9999"
			type	"ellipse"
			outline	"#666666"
			outline_width	1.5
		]
		label	"SAR2630"
	]
	node	[
		root_index	-1483
		id	-1483
		graphics	[
			x	1942.847412109375
			y	1739.5361328125
			w	40.0
			h	40.0
			fill	"#ff9999"
			type	"ellipse"
			outline	"#666666"
			outline_width	1.5
		]
		label	"SAR2632"
	]
	node	[
		root_index	-1484
		id	-1484
		graphics	[
			x	538.9385986328125
			y	1851.685546875
			w	40.0
			h	40.0
			fill	"#ff9999"
			type	"ellipse"
			outline	"#666666"
			outline_width	1.5
		]
		label	"SAR2631"
	]
	node	[
		root_index	-1485
		id	-1485
		graphics	[
			x	1387.933349609375
			y	875.5226440429688
			w	40.0
			h	40.0
			fill	"#ff9999"
			type	"ellipse"
			outline	"#666666"
			outline_width	1.5
		]
		label	"SAR2637"
	]
	node	[
		root_index	-1486
		id	-1486
		graphics	[
			x	1370.2740478515625
			y	573.1488037109375
			w	40.0
			h	40.0
			fill	"#ff9999"
			type	"ellipse"
			outline	"#666666"
			outline_width	1.5
		]
		label	"SAR2639"
	]
	node	[
		root_index	-1487
		id	-1487
		graphics	[
			x	1024.478759765625
			y	1284.081787109375
			w	40.0
			h	40.0
			fill	"#ff9999"
			type	"ellipse"
			outline	"#666666"
			outline_width	1.5
		]
		label	"SAR1180"
	]
	node	[
		root_index	-1488
		id	-1488
		graphics	[
			x	897.42822265625
			y	1042.629150390625
			w	40.0
			h	40.0
			fill	"#ff9999"
			type	"ellipse"
			outline	"#666666"
			outline_width	1.5
		]
		label	"SAR2634"
	]
	node	[
		root_index	-1473
		id	-1473
		graphics	[
			x	1596.48388671875
			y	1721.845458984375
			w	40.0
			h	40.0
			fill	"#ff9999"
			type	"ellipse"
			outline	"#666666"
			outline_width	1.5
		]
		label	"SAR1960"
	]
	node	[
		root_index	-1474
		id	-1474
		graphics	[
			x	1575.46044921875
			y	1522.73291015625
			w	40.0
			h	40.0
			fill	"#ff9999"
			type	"ellipse"
			outline	"#666666"
			outline_width	1.5
		]
		label	"SAR1963"
	]
	node	[
		root_index	-1475
		id	-1475
		graphics	[
			x	1773.865478515625
			y	1645.775390625
			w	40.0
			h	40.0
			fill	"#ff9999"
			type	"ellipse"
			outline	"#666666"
			outline_width	1.5
		]
		label	"SAR1962"
	]
	node	[
		root_index	-1476
		id	-1476
		graphics	[
			x	768.3001098632812
			y	1405.283203125
			w	40.0
			h	40.0
			fill	"#ff9999"
			type	"ellipse"
			outline	"#666666"
			outline_width	1.5
		]
		label	"SAR1965"
	]
	node	[
		root_index	-1477
		id	-1477
		graphics	[
			x	1326.801025390625
			y	1388.058349609375
			w	40.0
			h	40.0
			fill	"#ff9999"
			type	"ellipse"
			outline	"#666666"
			outline_width	1.5
		]
		label	"SAR1964"
	]
	node	[
		root_index	-1478
		id	-1478
		graphics	[
			x	1285.7076416015625
			y	1651.0648193359375
			w	40.0
			h	40.0
			fill	"#ff9999"
			type	"ellipse"
			outline	"#666666"
			outline_width	1.5
		]
		label	"SAR1967"
	]
	node	[
		root_index	-1479
		id	-1479
		graphics	[
			x	723.2112426757812
			y	1710.1116943359375
			w	40.0
			h	40.0
			fill	"#ff9999"
			type	"ellipse"
			outline	"#666666"
			outline_width	1.5
		]
		label	"SAR1966"
	]
	node	[
		root_index	-1480
		id	-1480
		graphics	[
			x	1436.8778076171875
			y	1156.6727294921875
			w	40.0
			h	40.0
			fill	"#ff9999"
			type	"ellipse"
			outline	"#666666"
			outline_width	1.5
		]
		label	"SAR1969"
	]
	node	[
		root_index	-1498
		id	-1498
		graphics	[
			x	1074.349609375
			y	1174.80126953125
			w	40.0
			h	40.0
			fill	"#ff9999"
			type	"ellipse"
			outline	"#666666"
			outline_width	1.5
		]
		label	"SAR1185"
	]
	node	[
		root_index	-1497
		id	-1497
		graphics	[
			x	1279.1158447265625
			y	1221.2305908203125
			w	40.0
			h	40.0
			fill	"#ff9999"
			type	"ellipse"
			outline	"#666666"
			outline_width	1.5
		]
		label	"SAR1186"
	]
	node	[
		root_index	-1500
		id	-1500
		graphics	[
			x	1762.5394287109375
			y	3443.00537109375
			w	40.0
			h	40.0
			fill	"#ff9999"
			type	"ellipse"
			outline	"#666666"
			outline_width	1.5
		]
		label	"SAR2387"
	]
	node	[
		root_index	-1499
		id	-1499
		graphics	[
			x	1487.6368408203125
			y	1865.7427978515625
			w	40.0
			h	40.0
			fill	"#ff9999"
			type	"ellipse"
			outline	"#666666"
			outline_width	1.5
		]
		label	"SAR2388"
	]
	node	[
		root_index	-1502
		id	-1502
		graphics	[
			x	1779.2950439453125
			y	3336.5654296875
			w	40.0
			h	40.0
			fill	"#ff9999"
			type	"ellipse"
			outline	"#666666"
			outline_width	1.5
		]
		label	"SAR2386"
	]
	node	[
		root_index	-1501
		id	-1501
		graphics	[
			x	1168.384765625
			y	1392.5059814453125
			w	40.0
			h	40.0
			fill	"#ff9999"
			type	"ellipse"
			outline	"#666666"
			outline_width	1.5
		]
		label	"SAR1184"
	]
	node	[
		root_index	-1504
		id	-1504
		graphics	[
			x	1358.836181640625
			y	1093.9521484375
			w	40.0
			h	40.0
			fill	"#ff9999"
			type	"ellipse"
			outline	"#666666"
			outline_width	1.5
		]
		label	"SAR2385"
	]
	node	[
		root_index	-1503
		id	-1503
		graphics	[
			x	962.6127319335938
			y	1512.263427734375
			w	40.0
			h	40.0
			fill	"#ff9999"
			type	"ellipse"
			outline	"#666666"
			outline_width	1.5
		]
		label	"SAR1950"
	]
	node	[
		root_index	-1490
		id	-1490
		graphics	[
			x	1937.3974609375
			y	1545.498046875
			w	40.0
			h	40.0
			fill	"#ff9999"
			type	"ellipse"
			outline	"#666666"
			outline_width	1.5
		]
		label	"SAR2633"
	]
	node	[
		root_index	-1489
		id	-1489
		graphics	[
			x	906.777099609375
			y	1179.4925537109375
			w	40.0
			h	40.0
			fill	"#ff9999"
			type	"ellipse"
			outline	"#666666"
			outline_width	1.5
		]
		label	"SAR1181"
	]
	node	[
		root_index	-1492
		id	-1492
		graphics	[
			x	565.4042358398438
			y	1074.1484375
			w	40.0
			h	40.0
			fill	"#ff9999"
			type	"ellipse"
			outline	"#666666"
			outline_width	1.5
		]
		label	"SAR1182"
	]
	node	[
		root_index	-1491
		id	-1491
		graphics	[
			x	278.98602294921875
			y	1001.78125
			w	40.0
			h	40.0
			fill	"#ff9999"
			type	"ellipse"
			outline	"#666666"
			outline_width	1.5
		]
		label	"SAR2636"
	]
	node	[
		root_index	-1494
		id	-1494
		graphics	[
			x	732.1964111328125
			y	1222.971923828125
			w	40.0
			h	40.0
			fill	"#ff9999"
			type	"ellipse"
			outline	"#666666"
			outline_width	1.5
		]
		label	"SAR2635"
	]
	node	[
		root_index	-1493
		id	-1493
		graphics	[
			x	925.89306640625
			y	1703.463134765625
			w	40.0
			h	40.0
			fill	"#ff9999"
			type	"ellipse"
			outline	"#666666"
			outline_width	1.5
		]
		label	"SAR1183"
	]
	node	[
		root_index	-1496
		id	-1496
		graphics	[
			x	354.515625
			y	1414.1871337890625
			w	40.0
			h	40.0
			fill	"#ff9999"
			type	"ellipse"
			outline	"#666666"
			outline_width	1.5
		]
		label	"SAR2389"
	]
	node	[
		root_index	-1495
		id	-1495
		graphics	[
			x	1056.197265625
			y	1253.2652587890625
			w	40.0
			h	40.0
			fill	"#ff9999"
			type	"ellipse"
			outline	"#666666"
			outline_width	1.5
		]
		label	"SAR1187"
	]
	node	[
		root_index	-1515
		id	-1515
		graphics	[
			x	1572.8294677734375
			y	1449.1044921875
			w	40.0
			h	40.0
			fill	"#ff9999"
			type	"ellipse"
			outline	"#666666"
			outline_width	1.5
		]
		label	"SAR1955"
	]
	node	[
		root_index	-1516
		id	-1516
		graphics	[
			x	915.864990234375
			y	505.32476806640625
			w	40.0
			h	40.0
			fill	"#ff9999"
			type	"ellipse"
			outline	"#666666"
			outline_width	1.5
		]
		label	"SAR2621"
	]
	node	[
		root_index	-1513
		id	-1513
		graphics	[
			x	1295.9327392578125
			y	1557.721923828125
			w	40.0
			h	40.0
			fill	"#ff9999"
			type	"ellipse"
			outline	"#666666"
			outline_width	1.5
		]
		label	"SAR1957"
	]
	node	[
		root_index	-1514
		id	-1514
		graphics	[
			x	1829.859619140625
			y	1074.5172119140625
			w	40.0
			h	40.0
			fill	"#ff9999"
			type	"ellipse"
			outline	"#666666"
			outline_width	1.5
		]
		label	"SAR1956"
	]
	node	[
		root_index	-1519
		id	-1519
		graphics	[
			x	510.76531982421875
			y	681.6669921875
			w	40.0
			h	40.0
			fill	"#ff9999"
			type	"ellipse"
			outline	"#666666"
			outline_width	1.5
		]
		label	"SAR2392"
	]
	node	[
		root_index	-1520
		id	-1520
		graphics	[
			x	643.1665649414062
			y	1991.150634765625
			w	40.0
			h	40.0
			fill	"#ff9999"
			type	"ellipse"
			outline	"#666666"
			outline_width	1.5
		]
		label	"SAR2629"
	]
	node	[
		root_index	-1517
		id	-1517
		graphics	[
			x	738.859130859375
			y	540.0677490234375
			w	40.0
			h	40.0
			fill	"#ff9999"
			type	"ellipse"
			outline	"#666666"
			outline_width	1.5
		]
		label	"SAR2620"
	]
	node	[
		root_index	-1518
		id	-1518
		graphics	[
			x	1666.57275390625
			y	1582.9200439453125
			w	40.0
			h	40.0
			fill	"#ff9999"
			type	"ellipse"
			outline	"#666666"
			outline_width	1.5
		]
		label	"SAR1959"
	]
	node	[
		root_index	-1507
		id	-1507
		graphics	[
			x	1629.31005859375
			y	1659.9710693359375
			w	40.0
			h	40.0
			fill	"#ff9999"
			type	"ellipse"
			outline	"#666666"
			outline_width	1.5
		]
		label	"SAR2383"
	]
	node	[
		root_index	-1508
		id	-1508
		graphics	[
			x	771.1817016601562
			y	949.427490234375
			w	40.0
			h	40.0
			fill	"#ff9999"
			type	"ellipse"
			outline	"#666666"
			outline_width	1.5
		]
		label	"SAR1954"
	]
	node	[
		root_index	-1505
		id	-1505
		graphics	[
			x	1461.04150390625
			y	515.654541015625
			w	40.0
			h	40.0
			fill	"#ff9999"
			type	"ellipse"
			outline	"#666666"
			outline_width	1.5
		]
		label	"SAR2384"
	]
	node	[
		root_index	-1506
		id	-1506
		graphics	[
			x	1124.28369140625
			y	1309.969482421875
			w	40.0
			h	40.0
			fill	"#ff9999"
			type	"ellipse"
			outline	"#666666"
			outline_width	1.5
		]
		label	"SAR1188"
	]
	node	[
		root_index	-1511
		id	-1511
		graphics	[
			x	1198.2537841796875
			y	1148.19921875
			w	40.0
			h	40.0
			fill	"#ff9999"
			type	"ellipse"
			outline	"#666666"
			outline_width	1.5
		]
		label	"SAR1951"
	]
	node	[
		root_index	-1512
		id	-1512
		graphics	[
			x	1260.1597900390625
			y	1264.822021484375
			w	40.0
			h	40.0
			fill	"#ff9999"
			type	"ellipse"
			outline	"#666666"
			outline_width	1.5
		]
		label	"SAR1958"
	]
	node	[
		root_index	-1509
		id	-1509
		graphics	[
			x	1095.3302001953125
			y	1082.5272216796875
			w	40.0
			h	40.0
			fill	"#ff9999"
			type	"ellipse"
			outline	"#666666"
			outline_width	1.5
		]
		label	"SAR1953"
	]
	node	[
		root_index	-1510
		id	-1510
		graphics	[
			x	743.8690185546875
			y	1234.15283203125
			w	40.0
			h	40.0
			fill	"#ff9999"
			type	"ellipse"
			outline	"#666666"
			outline_width	1.5
		]
		label	"SAR1952"
	]
	node	[
		root_index	-1532
		id	-1532
		graphics	[
			x	1000.91552734375
			y	1271.12451171875
			w	40.0
			h	40.0
			fill	"#ff9999"
			type	"ellipse"
			outline	"#666666"
			outline_width	1.5
		]
		label	"SAR1191"
	]
	node	[
		root_index	-1531
		id	-1531
		graphics	[
			x	616.1358032226562
			y	357.9278564453125
			w	40.0
			h	40.0
			fill	"#ff9999"
			type	"ellipse"
			outline	"#666666"
			outline_width	1.5
		]
		label	"SAR2623"
	]
	node	[
		root_index	-1530
		id	-1530
		graphics	[
			x	1352.74169921875
			y	1922.4755859375
			w	40.0
			h	40.0
			fill	"#ff9999"
			type	"ellipse"
			outline	"#666666"
			outline_width	1.5
		]
		label	"SAR2624"
	]
	node	[
		root_index	-1529
		id	-1529
		graphics	[
			x	1175.8389892578125
			y	1205.9866943359375
			w	40.0
			h	40.0
			fill	"#ff9999"
			type	"ellipse"
			outline	"#666666"
			outline_width	1.5
		]
		label	"SAR1194"
	]
	node	[
		root_index	-1536
		id	-1536
		graphics	[
			x	935.0115966796875
			y	988.5669555664062
			w	40.0
			h	40.0
			fill	"#ff9999"
			type	"ellipse"
			outline	"#666666"
			outline_width	1.5
		]
		label	"SAR2619"
	]
	node	[
		root_index	-1535
		id	-1535
		graphics	[
			x	1011.0338134765625
			y	744.031494140625
			w	40.0
			h	40.0
			fill	"#ff9999"
			type	"ellipse"
			outline	"#666666"
			outline_width	1.5
		]
		label	"SAR2373"
	]
	node	[
		root_index	-1534
		id	-1534
		graphics	[
			x	1163.5738525390625
			y	1222.927001953125
			w	40.0
			h	40.0
			fill	"#ff9999"
			type	"ellipse"
			outline	"#666666"
			outline_width	1.5
		]
		label	"SAR1192"
	]
	node	[
		root_index	-1533
		id	-1533
		graphics	[
			x	742.9185791015625
			y	674.406982421875
			w	40.0
			h	40.0
			fill	"#ff9999"
			type	"ellipse"
			outline	"#666666"
			outline_width	1.5
		]
		label	"SAR2622"
	]
	node	[
		root_index	-1524
		id	-1524
		graphics	[
			x	857.8687744140625
			y	1378.6304931640625
			w	40.0
			h	40.0
			fill	"#ff9999"
			type	"ellipse"
			outline	"#666666"
			outline_width	1.5
		]
		label	"SAR2627"
	]
	node	[
		root_index	-1523
		id	-1523
		graphics	[
			x	1446.1124267578125
			y	1489.962646484375
			w	40.0
			h	40.0
			fill	"#ff9999"
			type	"ellipse"
			outline	"#666666"
			outline_width	1.5
		]
		label	"SAR2628"
	]
	node	[
		root_index	-1522
		id	-1522
		graphics	[
			x	900.7191772460938
			y	860.201904296875
			w	40.0
			h	40.0
			fill	"#ff9999"
			type	"ellipse"
			outline	"#666666"
			outline_width	1.5
		]
		label	"SAR2393"
	]
	node	[
		root_index	-1521
		id	-1521
		graphics	[
			x	1245.505859375
			y	1081.077880859375
			w	40.0
			h	40.0
			fill	"#ff9999"
			type	"ellipse"
			outline	"#666666"
			outline_width	1.5
		]
		label	"SAR1190"
	]
	node	[
		root_index	-1528
		id	-1528
		graphics	[
			x	1175.0888671875
			y	1214.2415771484375
			w	40.0
			h	40.0
			fill	"#ff9999"
			type	"ellipse"
			outline	"#666666"
			outline_width	1.5
		]
		label	"SAR1193"
	]
	node	[
		root_index	-1527
		id	-1527
		graphics	[
			x	940.8519287109375
			y	1396.5675048828125
			w	40.0
			h	40.0
			fill	"#ff9999"
			type	"ellipse"
			outline	"#666666"
			outline_width	1.5
		]
		label	"SAR2625"
	]
	node	[
		root_index	-1526
		id	-1526
		graphics	[
			x	815.167724609375
			y	1302.68310546875
			w	40.0
			h	40.0
			fill	"#ff9999"
			type	"ellipse"
			outline	"#666666"
			outline_width	1.5
		]
		label	"SAR2626"
	]
	node	[
		root_index	-1525
		id	-1525
		graphics	[
			x	1568.7987060546875
			y	3389.703857421875
			w	40.0
			h	40.0
			fill	"#ff9999"
			type	"ellipse"
			outline	"#666666"
			outline_width	1.5
		]
		label	"SAR2391"
	]
	node	[
		root_index	-1421
		id	-1421
		graphics	[
			x	1419.292724609375
			y	938.2853393554688
			w	40.0
			h	40.0
			fill	"#ff9999"
			type	"ellipse"
			outline	"#666666"
			outline_width	1.5
		]
		label	"SAR1948"
	]
	node	[
		root_index	-1422
		id	-1422
		graphics	[
			x	1980.359619140625
			y	3336.5654296875
			w	40.0
			h	40.0
			fill	"#ff9999"
			type	"ellipse"
			outline	"#666666"
			outline_width	1.5
		]
		label	"SAR2653"
	]
	node	[
		root_index	-1423
		id	-1423
		graphics	[
			x	1586.1771240234375
			y	1458.0421142578125
			w	40.0
			h	40.0
			fill	"#ff9999"
			type	"ellipse"
			outline	"#666666"
			outline_width	1.5
		]
		label	"SAR2654"
	]
	node	[
		root_index	-1424
		id	-1424
		graphics	[
			x	1289.653564453125
			y	1960.468505859375
			w	40.0
			h	40.0
			fill	"#ff9999"
			type	"ellipse"
			outline	"#666666"
			outline_width	1.5
		]
		label	"SAR1935"
	]
	node	[
		root_index	-1417
		id	-1417
		graphics	[
			x	1464.49169921875
			y	2217.32568359375
			w	40.0
			h	40.0
			fill	"#ff9999"
			type	"ellipse"
			outline	"#666666"
			outline_width	1.5
		]
		label	"SAR2650"
	]
	node	[
		root_index	-1418
		id	-1418
		graphics	[
			x	1694.455078125
			y	900.291015625
			w	40.0
			h	40.0
			fill	"#ff9999"
			type	"ellipse"
			outline	"#666666"
			outline_width	1.5
		]
		label	"SAR1949"
	]
	node	[
		root_index	-1419
		id	-1419
		graphics	[
			x	1104.4083251953125
			y	1582.113525390625
			w	40.0
			h	40.0
			fill	"#ff9999"
			type	"ellipse"
			outline	"#666666"
			outline_width	1.5
		]
		label	"SAR2651"
	]
	node	[
		root_index	-1420
		id	-1420
		graphics	[
			x	1879.2950439453125
			y	3373.961669921875
			w	40.0
			h	40.0
			fill	"#ff9999"
			type	"ellipse"
			outline	"#666666"
			outline_width	1.5
		]
		label	"SAR2652"
	]
	node	[
		root_index	-1413
		id	-1413
		graphics	[
			x	1327.736083984375
			y	2268.08154296875
			w	40.0
			h	40.0
			fill	"#ff9999"
			type	"ellipse"
			outline	"#666666"
			outline_width	1.5
		]
		label	"SAR2656"
	]
	node	[
		root_index	-1414
		id	-1414
		graphics	[
			x	1314.4422607421875
			y	2501.8251953125
			w	40.0
			h	40.0
			fill	"#ff9999"
			type	"ellipse"
			outline	"#666666"
			outline_width	1.5
		]
		label	"SAR2657"
	]
	node	[
		root_index	-1415
		id	-1415
		graphics	[
			x	1368.6787109375
			y	2567.630615234375
			w	40.0
			h	40.0
			fill	"#ff9999"
			type	"ellipse"
			outline	"#666666"
			outline_width	1.5
		]
		label	"SAR2658"
	]
	node	[
		root_index	-1416
		id	-1416
		graphics	[
			x	1431.960693359375
			y	2564.337890625
			w	40.0
			h	40.0
			fill	"#ff9999"
			type	"ellipse"
			outline	"#666666"
			outline_width	1.5
		]
		label	"SAR2659"
	]
	node	[
		root_index	-1409
		id	-1409
		graphics	[
			x	1148.59716796875
			y	1492.7742919921875
			w	40.0
			h	40.0
			fill	"#ff9999"
			type	"ellipse"
			outline	"#666666"
			outline_width	1.5
		]
		label	"SAR2334"
	]
	node	[
		root_index	-1410
		id	-1410
		graphics	[
			x	1100.88720703125
			y	1224.5841064453125
			w	40.0
			h	40.0
			fill	"#ff9999"
			type	"ellipse"
			outline	"#666666"
			outline_width	1.5
		]
		label	"SAR1110"
	]
	node	[
		root_index	-1411
		id	-1411
		graphics	[
			x	1134.140869140625
			y	1429.6324462890625
			w	40.0
			h	40.0
			fill	"#ff9999"
			type	"ellipse"
			outline	"#666666"
			outline_width	1.5
		]
		label	"SAR2335"
	]
	node	[
		root_index	-1412
		id	-1412
		graphics	[
			x	1406.160888671875
			y	2482.7314453125
			w	40.0
			h	40.0
			fill	"#ff9999"
			type	"ellipse"
			outline	"#666666"
			outline_width	1.5
		]
		label	"SAR2655"
	]
	node	[
		root_index	-1438
		id	-1438
		graphics	[
			x	1146.0538330078125
			y	1171.4036865234375
			w	40.0
			h	40.0
			fill	"#ff9999"
			type	"ellipse"
			outline	"#666666"
			outline_width	1.5
		]
		label	"SAR1124"
	]
	node	[
		root_index	-1437
		id	-1437
		graphics	[
			x	718.8287353515625
			y	1859.935302734375
			w	40.0
			h	40.0
			fill	"#ff9999"
			type	"ellipse"
			outline	"#666666"
			outline_width	1.5
		]
		label	"SAR1930"
	]
	node	[
		root_index	-1440
		id	-1440
		graphics	[
			x	1189.679443359375
			y	1418.291259765625
			w	40.0
			h	40.0
			fill	"#ff9999"
			type	"ellipse"
			outline	"#666666"
			outline_width	1.5
		]
		label	"SAR2320"
	]
	node	[
		root_index	-1439
		id	-1439
		graphics	[
			x	958.3465576171875
			y	1502.629150390625
			w	40.0
			h	40.0
			fill	"#ff9999"
			type	"ellipse"
			outline	"#666666"
			outline_width	1.5
		]
		label	"SAR1125"
	]
	node	[
		root_index	-1434
		id	-1434
		graphics	[
			x	1433.34619140625
			y	1107.4964599609375
			w	40.0
			h	40.0
			fill	"#ff9999"
			type	"ellipse"
			outline	"#666666"
			outline_width	1.5
		]
		label	"SAR1126"
	]
	node	[
		root_index	-1433
		id	-1433
		graphics	[
			x	1110.493896484375
			y	1531.888916015625
			w	40.0
			h	40.0
			fill	"#ff9999"
			type	"ellipse"
			outline	"#666666"
			outline_width	1.5
		]
		label	"SAR1932"
	]
	node	[
		root_index	-1436
		id	-1436
		graphics	[
			x	1919.7213134765625
			y	1140.2274169921875
			w	40.0
			h	40.0
			fill	"#ff9999"
			type	"ellipse"
			outline	"#666666"
			outline_width	1.5
		]
		label	"SAR1127"
	]
	node	[
		root_index	-1435
		id	-1435
		graphics	[
			x	1175.3372802734375
			y	1438.864501953125
			w	40.0
			h	40.0
			fill	"#ff9999"
			type	"ellipse"
			outline	"#666666"
			outline_width	1.5
		]
		label	"SAR2329"
	]
	node	[
		root_index	-1430
		id	-1430
		graphics	[
			x	1270.85498046875
			y	1367.981201171875
			w	40.0
			h	40.0
			fill	"#ff9999"
			type	"ellipse"
			outline	"#666666"
			outline_width	1.5
		]
		label	"SAR2326"
	]
	node	[
		root_index	-1429
		id	-1429
		graphics	[
			x	1082.36279296875
			y	1418.4453125
			w	40.0
			h	40.0
			fill	"#ff9999"
			type	"ellipse"
			outline	"#666666"
			outline_width	1.5
		]
		label	"SAR2325"
	]
	node	[
		root_index	-1432
		id	-1432
		graphics	[
			x	1046.7974853515625
			y	2082.22509765625
			w	40.0
			h	40.0
			fill	"#ff9999"
			type	"ellipse"
			outline	"#666666"
			outline_width	1.5
		]
		label	"SAR1931"
	]
	node	[
		root_index	-1431
		id	-1431
		graphics	[
			x	1391.7060546875
			y	1773.7398681640625
			w	40.0
			h	40.0
			fill	"#ff9999"
			type	"ellipse"
			outline	"#666666"
			outline_width	1.5
		]
		label	"SAR1934"
	]
	node	[
		root_index	-1426
		id	-1426
		graphics	[
			x	1175.1334228515625
			y	1339.5399169921875
			w	40.0
			h	40.0
			fill	"#ff9999"
			type	"ellipse"
			outline	"#666666"
			outline_width	1.5
		]
		label	"SAR2328"
	]
	node	[
		root_index	-1425
		id	-1425
		graphics	[
			x	1147.36962890625
			y	1525.9625244140625
			w	40.0
			h	40.0
			fill	"#ff9999"
			type	"ellipse"
			outline	"#666666"
			outline_width	1.5
		]
		label	"SAR2327"
	]
	node	[
		root_index	-1428
		id	-1428
		graphics	[
			x	989.2888793945312
			y	1299.6287841796875
			w	40.0
			h	40.0
			fill	"#ff9999"
			type	"ellipse"
			outline	"#666666"
			outline_width	1.5
		]
		label	"SAR1933"
	]
	node	[
		root_index	-1427
		id	-1427
		graphics	[
			x	1245.8758544921875
			y	1662.1478271484375
			w	40.0
			h	40.0
			fill	"#ff9999"
			type	"ellipse"
			outline	"#666666"
			outline_width	1.5
		]
		label	"SAR1936"
	]
	node	[
		root_index	-1455
		id	-1455
		graphics	[
			x	1200.48291015625
			y	1585.64111328125
			w	40.0
			h	40.0
			fill	"#ff9999"
			type	"ellipse"
			outline	"#666666"
			outline_width	1.5
		]
		label	"SAR1939"
	]
	node	[
		root_index	-1456
		id	-1456
		graphics	[
			x	1274.2470703125
			y	1973.364990234375
			w	40.0
			h	40.0
			fill	"#ff9999"
			type	"ellipse"
			outline	"#666666"
			outline_width	1.5
		]
		label	"SAR1938"
	]
	node	[
		root_index	-1453
		id	-1453
		graphics	[
			x	400.582763671875
			y	2128.12548828125
			w	40.0
			h	40.0
			fill	"#ff9999"
			type	"ellipse"
			outline	"#666666"
			outline_width	1.5
		]
		label	"SAR2649"
	]
	node	[
		root_index	-1454
		id	-1454
		graphics	[
			x	625.3292846679688
			y	1686.2884521484375
			w	40.0
			h	40.0
			fill	"#ff9999"
			type	"ellipse"
			outline	"#666666"
			outline_width	1.5
		]
		label	"SAR2642"
	]
	node	[
		root_index	-1451
		id	-1451
		graphics	[
			x	694.40966796875
			y	1790.1448974609375
			w	40.0
			h	40.0
			fill	"#ff9999"
			type	"ellipse"
			outline	"#666666"
			outline_width	1.5
		]
		label	"SAR2645"
	]
	node	[
		root_index	-1452
		id	-1452
		graphics	[
			x	1587.833251953125
			y	1782.33935546875
			w	40.0
			h	40.0
			fill	"#ff9999"
			type	"ellipse"
			outline	"#666666"
			outline_width	1.5
		]
		label	"SAR2648"
	]
	node	[
		root_index	-1449
		id	-1449
		graphics	[
			x	640.2171630859375
			y	1641.4351806640625
			w	40.0
			h	40.0
			fill	"#ff9999"
			type	"ellipse"
			outline	"#666666"
			outline_width	1.5
		]
		label	"SAR2646"
	]
	node	[
		root_index	-1450
		id	-1450
		graphics	[
			x	556.7763671875
			y	1926.305908203125
			w	40.0
			h	40.0
			fill	"#ff9999"
			type	"ellipse"
			outline	"#666666"
			outline_width	1.5
		]
		label	"SAR2647"
	]
	node	[
		root_index	-1447
		id	-1447
		graphics	[
			x	1080.9259033203125
			y	1346.334716796875
			w	40.0
			h	40.0
			fill	"#ff9999"
			type	"ellipse"
			outline	"#666666"
			outline_width	1.5
		]
		label	"SAR2321"
	]
	node	[
		root_index	-1448
		id	-1448
		graphics	[
			x	1197.087646484375
			y	1507.044921875
			w	40.0
			h	40.0
			fill	"#ff9999"
			type	"ellipse"
			outline	"#666666"
			outline_width	1.5
		]
		label	"SAR2322"
	]
	node	[
		root_index	-1445
		id	-1445
		graphics	[
			x	886.037109375
			y	1003.0703125
			w	40.0
			h	40.0
			fill	"#ff9999"
			type	"ellipse"
			outline	"#666666"
			outline_width	1.5
		]
		label	"SAR1121"
	]
	node	[
		root_index	-1446
		id	-1446
		graphics	[
			x	1165.8626708984375
			y	1427.9810791015625
			w	40.0
			h	40.0
			fill	"#ff9999"
			type	"ellipse"
			outline	"#666666"
			outline_width	1.5
		]
		label	"SAR2324"
	]
	node	[
		root_index	-1443
		id	-1443
		graphics	[
			x	1185.553955078125
			y	1381.02197265625
			w	40.0
			h	40.0
			fill	"#ff9999"
			type	"ellipse"
			outline	"#666666"
			outline_width	1.5
		]
		label	"SAR2323"
	]
	node	[
		root_index	-1444
		id	-1444
		graphics	[
			x	835.000244140625
			y	859.5690307617188
			w	40.0
			h	40.0
			fill	"#ff9999"
			type	"ellipse"
			outline	"#666666"
			outline_width	1.5
		]
		label	"SAR1120"
	]
	node	[
		root_index	-1441
		id	-1441
		graphics	[
			x	889.9777221679688
			y	1057.7305908203125
			w	40.0
			h	40.0
			fill	"#ff9999"
			type	"ellipse"
			outline	"#666666"
			outline_width	1.5
		]
		label	"SAR1122"
	]
	node	[
		root_index	-1442
		id	-1442
		graphics	[
			x	1004.5522155761719
			y	1101.6380615234375
			w	40.00006103515625
			h	40.0
			fill	"#ff9999"
			type	"ellipse"
			outline	"#666666"
			outline_width	1.5
		]
		label	"SAR1123"
	]
	node	[
		root_index	-1472
		id	-1472
		graphics	[
			x	996.6798095703125
			y	1058.5799560546875
			w	40.0
			h	40.0
			fill	"#ff9999"
			type	"ellipse"
			outline	"#666666"
			outline_width	1.5
		]
		label	"SAR1179"
	]
	node	[
		root_index	-1471
		id	-1471
		graphics	[
			x	1589.4752197265625
			y	1499.696533203125
			w	40.0
			h	40.0
			fill	"#ff9999"
			type	"ellipse"
			outline	"#666666"
			outline_width	1.5
		]
		label	"SAR1961"
	]
	node	[
		root_index	-1470
		id	-1470
		graphics	[
			x	970.1404418945312
			y	3129.21337890625
			w	40.0
			h	40.0
			fill	"#ff9999"
			type	"ellipse"
			outline	"#666666"
			outline_width	1.5
		]
		label	"SAR2397"
	]
	node	[
		root_index	-1469
		id	-1469
		graphics	[
			x	1242.0338134765625
			y	1564.9049072265625
			w	40.0
			h	40.0
			fill	"#ff9999"
			type	"ellipse"
			outline	"#666666"
			outline_width	1.5
		]
		label	"SAR2394"
	]
	node	[
		root_index	-1468
		id	-1468
		graphics	[
			x	1020.891357421875
			y	1153.3238525390625
			w	40.0
			h	40.0
			fill	"#ff9999"
			type	"ellipse"
			outline	"#666666"
			outline_width	1.5
		]
		label	"SAR1177"
	]
	node	[
		root_index	-1467
		id	-1467
		graphics	[
			x	966.0765991210938
			y	1131.331787109375
			w	40.0
			h	40.0
			fill	"#ff9999"
			type	"ellipse"
			outline	"#666666"
			outline_width	1.5
		]
		label	"SAR1178"
	]
	node	[
		root_index	-1466
		id	-1466
		graphics	[
			x	1090.4261474609375
			y	1684.5355224609375
			w	40.0
			h	40.0
			fill	"#ff9999"
			type	"ellipse"
			outline	"#666666"
			outline_width	1.5
		]
		label	"SAR2395"
	]
	node	[
		root_index	-1465
		id	-1465
		graphics	[
			x	789.225830078125
			y	1162.067626953125
			w	40.0
			h	40.0
			fill	"#ff9999"
			type	"ellipse"
			outline	"#666666"
			outline_width	1.5
		]
		label	"SAR1175"
	]
	node	[
		root_index	-1464
		id	-1464
		graphics	[
			x	1048.314208984375
			y	1112.0772705078125
			w	40.0
			h	40.0
			fill	"#ff9999"
			type	"ellipse"
			outline	"#666666"
			outline_width	1.5
		]
		label	"SAR1176"
	]
	node	[
		root_index	-1463
		id	-1463
		graphics	[
			x	958.0968627929688
			y	1211.57666015625
			w	40.0
			h	40.0
			fill	"#ff9999"
			type	"ellipse"
			outline	"#666666"
			outline_width	1.5
		]
		label	"SAR1173"
	]
	node	[
		root_index	-1462
		id	-1462
		graphics	[
			x	975.0850830078125
			y	3020.7139892578125
			w	40.0
			h	39.999755859375
			fill	"#ff9999"
			type	"ellipse"
			outline	"#666666"
			outline_width	1.5
		]
		label	"SAR2398"
	]
	node	[
		root_index	-1461
		id	-1461
		graphics	[
			x	1195.862060546875
			y	790.5367431640625
			w	40.0
			h	40.0
			fill	"#ff9999"
			type	"ellipse"
			outline	"#666666"
			outline_width	1.5
		]
		label	"SAR2399"
	]
	node	[
		root_index	-1460
		id	-1460
		graphics	[
			x	1074.06591796875
			y	1362.041259765625
			w	40.0
			h	40.0
			fill	"#ff9999"
			type	"ellipse"
			outline	"#666666"
			outline_width	1.5
		]
		label	"SAR1174"
	]
	node	[
		root_index	-1459
		id	-1459
		graphics	[
			x	722.5121459960938
			y	1135.0521240234375
			w	40.0
			h	40.0
			fill	"#ff9999"
			type	"ellipse"
			outline	"#666666"
			outline_width	1.5
		]
		label	"SAR2641"
	]
	node	[
		root_index	-1458
		id	-1458
		graphics	[
			x	1355.2965087890625
			y	1798.177734375
			w	40.0
			h	40.0
			fill	"#ff9999"
			type	"ellipse"
			outline	"#666666"
			outline_width	1.5
		]
		label	"SAR1937"
	]
	node	[
		root_index	-1457
		id	-1457
		graphics	[
			x	923.090087890625
			y	1128.9591064453125
			w	40.0
			h	40.0
			fill	"#ff9999"
			type	"ellipse"
			outline	"#666666"
			outline_width	1.5
		]
		label	"SAR2640"
	]
	node	[
		root_index	-1107
		id	-1107
		graphics	[
			x	934.8194580078125
			y	1760.1519775390625
			w	40.0
			h	40.0
			fill	"#ff9999"
			type	"ellipse"
			outline	"#666666"
			outline_width	1.5
		]
		label	"SAR1827"
	]
	node	[
		root_index	-1108
		id	-1108
		graphics	[
			x	951.3013916015625
			y	1921.6995849609375
			w	40.0
			h	40.0
			fill	"#ff9999"
			type	"ellipse"
			outline	"#666666"
			outline_width	1.5
		]
		label	"SAR1828"
	]
	node	[
		root_index	-1105
		id	-1105
		graphics	[
			x	1003.1617431640625
			y	1365.8382568359375
			w	40.0
			h	40.0
			fill	"#ff9999"
			type	"ellipse"
			outline	"#666666"
			outline_width	1.5
		]
		label	"SAR1411"
	]
	node	[
		root_index	-1106
		id	-1106
		graphics	[
			x	968.68408203125
			y	1771.84716796875
			w	40.0
			h	40.0
			fill	"#ff9999"
			type	"ellipse"
			outline	"#666666"
			outline_width	1.5
		]
		label	"SAR1829"
	]
	node	[
		root_index	-1111
		id	-1111
		graphics	[
			x	828.0735473632812
			y	1147.3927001953125
			w	40.0
			h	40.0
			fill	"#ff9999"
			type	"ellipse"
			outline	"#666666"
			outline_width	1.5
		]
		label	"SAR1416"
	]
	node	[
		root_index	-1112
		id	-1112
		graphics	[
			x	1281.8685302734375
			y	1702.533203125
			w	40.0
			h	40.0
			fill	"#ff9999"
			type	"ellipse"
			outline	"#666666"
			outline_width	1.5
		]
		label	"SAR1417"
	]
	node	[
		root_index	-1109
		id	-1109
		graphics	[
			x	982.6209106445312
			y	1705.106201171875
			w	40.0
			h	40.0
			fill	"#ff9999"
			type	"ellipse"
			outline	"#666666"
			outline_width	1.5
		]
		label	"SAR1418"
	]
	node	[
		root_index	-1110
		id	-1110
		graphics	[
			x	4109.2403564453125
			y	67.14068603515625
			w	39.999755859375
			h	40.0
			fill	"#ff9999"
			type	"ellipse"
			outline	"#666666"
			outline_width	1.5
		]
		label	"SAR0380"
	]
	node	[
		root_index	-1115
		id	-1115
		graphics	[
			x	943.7509765625
			y	1172.5283203125
			w	40.0
			h	40.0
			fill	"#ff9999"
			type	"ellipse"
			outline	"#666666"
			outline_width	1.5
		]
		label	"SAR1412"
	]
	node	[
		root_index	-1116
		id	-1116
		graphics	[
			x	1156.1651611328125
			y	2369.775634765625
			w	40.0
			h	40.0
			fill	"#ff9999"
			type	"ellipse"
			outline	"#666666"
			outline_width	1.5
		]
		label	"SAR0374"
	]
	node	[
		root_index	-1113
		id	-1113
		graphics	[
			x	513.4910278320312
			y	1926.5555419921875
			w	40.0
			h	40.0
			fill	"#ff9999"
			type	"ellipse"
			outline	"#666666"
			outline_width	1.5
		]
		label	"SAR1414"
	]
	node	[
		root_index	-1114
		id	-1114
		graphics	[
			x	804.0963745117188
			y	1719.92431640625
			w	40.0
			h	40.0
			fill	"#ff9999"
			type	"ellipse"
			outline	"#666666"
			outline_width	1.5
		]
		label	"SAR1415"
	]
	node	[
		root_index	-1119
		id	-1119
		graphics	[
			x	3394.02294921875
			y	3434.290771484375
			w	40.0
			h	40.0
			fill	"#ff9999"
			type	"ellipse"
			outline	"#666666"
			outline_width	1.5
		]
		label	"SAR0377"
	]
	node	[
		root_index	-1120
		id	-1120
		graphics	[
			x	1006.3843994140625
			y	2391.71826171875
			w	40.0
			h	40.0
			fill	"#ff9999"
			type	"ellipse"
			outline	"#666666"
			outline_width	1.5
		]
		label	"SAR0370"
	]
	node	[
		root_index	-1117
		id	-1117
		graphics	[
			x	1268.0750732421875
			y	2094.64501953125
			w	40.0
			h	40.0
			fill	"#ff9999"
			type	"ellipse"
			outline	"#666666"
			outline_width	1.5
		]
		label	"SAR0375"
	]
	node	[
		root_index	-1118
		id	-1118
		graphics	[
			x	3348.637939453125
			y	3336.5654296875
			w	40.0
			h	40.0
			fill	"#ff9999"
			type	"ellipse"
			outline	"#666666"
			outline_width	1.5
		]
		label	"SAR0376"
	]
	node	[
		root_index	-1092
		id	-1092
		graphics	[
			x	1002.3402709960938
			y	1958.813232421875
			w	40.0
			h	40.0
			fill	"#ff9999"
			type	"ellipse"
			outline	"#666666"
			outline_width	1.5
		]
		label	"SAR0361"
	]
	node	[
		root_index	-1091
		id	-1091
		graphics	[
			x	1090.26220703125
			y	1461.6119384765625
			w	40.0
			h	40.0
			fill	"#ff9999"
			type	"ellipse"
			outline	"#666666"
			outline_width	1.5
		]
		label	"SAR0364"
	]
	node	[
		root_index	-1090
		id	-1090
		graphics	[
			x	1200.8768310546875
			y	1475.115966796875
			w	40.0
			h	40.0
			fill	"#ff9999"
			type	"ellipse"
			outline	"#666666"
			outline_width	1.5
		]
		label	"SAR0363"
	]
	node	[
		root_index	-1089
		id	-1089
		graphics	[
			x	832.2032470703125
			y	1753.8258056640625
			w	40.0
			h	40.0
			fill	"#ff9999"
			type	"ellipse"
			outline	"#666666"
			outline_width	1.5
		]
		label	"SAR0366"
	]
	node	[
		root_index	-1096
		id	-1096
		graphics	[
			x	568.5548095703125
			y	848.2871704101562
			w	40.0
			h	40.0
			fill	"#ff9999"
			type	"ellipse"
			outline	"#666666"
			outline_width	1.5
		]
		label	"SAR1812"
	]
	node	[
		root_index	-1095
		id	-1095
		graphics	[
			x	787.74755859375
			y	965.8468017578125
			w	40.0
			h	40.0
			fill	"#ff9999"
			type	"ellipse"
			outline	"#666666"
			outline_width	1.5
		]
		label	"SAR1813"
	]
	node	[
		root_index	-1094
		id	-1094
		graphics	[
			x	1207.59033203125
			y	1246.9390869140625
			w	40.0
			h	40.0
			fill	"#ff9999"
			type	"ellipse"
			outline	"#666666"
			outline_width	1.5
		]
		label	"SAR0360"
	]
	node	[
		root_index	-1093
		id	-1093
		graphics	[
			x	1183.004638671875
			y	1555.23291015625
			w	40.0
			h	40.0
			fill	"#ff9999"
			type	"ellipse"
			outline	"#666666"
			outline_width	1.5
		]
		label	"SAR0362"
	]
	node	[
		root_index	-1100
		id	-1100
		graphics	[
			x	896.427001953125
			y	2196.8037109375
			w	40.0
			h	40.0
			fill	"#ff9999"
			type	"ellipse"
			outline	"#666666"
			outline_width	1.5
		]
		label	"SAR0367"
	]
	node	[
		root_index	-1099
		id	-1099
		graphics	[
			x	950.9085693359375
			y	2364.5
			w	40.0
			h	40.0
			fill	"#ff9999"
			type	"ellipse"
			outline	"#666666"
			outline_width	1.5
		]
		label	"SAR0369"
	]
	node	[
		root_index	-1098
		id	-1098
		graphics	[
			x	1018.103515625
			y	751.613037109375
			w	40.0
			h	40.0
			fill	"#ff9999"
			type	"ellipse"
			outline	"#666666"
			outline_width	1.5
		]
		label	"SAR1814"
	]
	node	[
		root_index	-1097
		id	-1097
		graphics	[
			x	857.523681640625
			y	1114.9349365234375
			w	40.0
			h	40.0
			fill	"#ff9999"
			type	"ellipse"
			outline	"#666666"
			outline_width	1.5
		]
		label	"SAR1815"
	]
	node	[
		root_index	-1104
		id	-1104
		graphics	[
			x	804.2010498046875
			y	1452.541748046875
			w	40.0
			h	40.0
			fill	"#ff9999"
			type	"ellipse"
			outline	"#666666"
			outline_width	1.5
		]
		label	"SAR1410"
	]
	node	[
		root_index	-1103
		id	-1103
		graphics	[
			x	916.140869140625
			y	1351.3037109375
			w	40.0
			h	40.0
			fill	"#ff9999"
			type	"ellipse"
			outline	"#666666"
			outline_width	1.5
		]
		label	"SAR1810"
	]
	node	[
		root_index	-1102
		id	-1102
		graphics	[
			x	957.055419921875
			y	2225.3525390625
			w	40.0
			h	40.0
			fill	"#ff9999"
			type	"ellipse"
			outline	"#666666"
			outline_width	1.5
		]
		label	"SAR0368"
	]
	node	[
		root_index	-1101
		id	-1101
		graphics	[
			x	825.937744140625
			y	1148.461669921875
			w	40.0
			h	40.0
			fill	"#ff9999"
			type	"ellipse"
			outline	"#666666"
			outline_width	1.5
		]
		label	"SAR1811"
	]
	node	[
		root_index	-1137
		id	-1137
		graphics	[
			x	1100.5294189453125
			y	1734.84716796875
			w	40.0
			h	40.0
			fill	"#ff9999"
			type	"ellipse"
			outline	"#666666"
			outline_width	1.5
		]
		label	"SAR1873"
	]
	node	[
		root_index	-1138
		id	-1138
		graphics	[
			x	1200.9853515625
			y	1435.740478515625
			w	40.0
			h	40.0
			fill	"#ff9999"
			type	"ellipse"
			outline	"#666666"
			outline_width	1.5
		]
		label	"SAR0808"
	]
	node	[
		root_index	-1139
		id	-1139
		graphics	[
			x	1756.8369140625
			y	1641.947509765625
			w	40.0
			h	40.0
			fill	"#ff9999"
			type	"ellipse"
			outline	"#666666"
			outline_width	1.5
		]
		label	"SAR0809"
	]
	node	[
		root_index	-1140
		id	-1140
		graphics	[
			x	804.4882202148438
			y	1039.6476745605469
			w	40.0
			h	40.00006103515625
			fill	"#ff9999"
			type	"ellipse"
			outline	"#666666"
			outline_width	1.5
		]
		label	"SAR1871"
	]
	node	[
		root_index	-1141
		id	-1141
		graphics	[
			x	1130.439453125
			y	1131.8104248046875
			w	40.0
			h	40.0
			fill	"#ff9999"
			type	"ellipse"
			outline	"#666666"
			outline_width	1.5
		]
		label	"SAR1870"
	]
	node	[
		root_index	-1142
		id	-1142
		graphics	[
			x	489.81805419921875
			y	1100.831298828125
			w	40.0
			h	40.0
			fill	"#ff9999"
			type	"ellipse"
			outline	"#666666"
			outline_width	1.5
		]
		label	"SAR1877"
	]
	node	[
		root_index	-1143
		id	-1143
		graphics	[
			x	428.75408935546875
			y	958.6044311523438
			w	40.0
			h	40.0
			fill	"#ff9999"
			type	"ellipse"
			outline	"#666666"
			outline_width	1.5
		]
		label	"SAR1876"
	]
	node	[
		root_index	-1144
		id	-1144
		graphics	[
			x	996.5787353515625
			y	1305.13671875
			w	40.0
			h	40.0
			fill	"#ff9999"
			type	"ellipse"
			outline	"#666666"
			outline_width	1.5
		]
		label	"SAR1875"
	]
	node	[
		root_index	-1145
		id	-1145
		graphics	[
			x	758.341552734375
			y	1797.859130859375
			w	40.0
			h	40.0
			fill	"#ff9999"
			type	"ellipse"
			outline	"#666666"
			outline_width	1.5
		]
		label	"SAR1874"
	]
	node	[
		root_index	-1146
		id	-1146
		graphics	[
			x	1786.28466796875
			y	1932.88037109375
			w	40.0
			h	40.0
			fill	"#ff9999"
			type	"ellipse"
			outline	"#666666"
			outline_width	1.5
		]
		label	"SAR1879"
	]
	node	[
		root_index	-1147
		id	-1147
		graphics	[
			x	272.9359130859375
			y	952.9984130859375
			w	40.0
			h	40.0
			fill	"#ff9999"
			type	"ellipse"
			outline	"#666666"
			outline_width	1.5
		]
		label	"SAR1878"
	]
	node	[
		root_index	-1148
		id	-1148
		graphics	[
			x	1014.772705078125
			y	1200.8760986328125
			w	40.0
			h	40.0
			fill	"#ff9999"
			type	"ellipse"
			outline	"#666666"
			outline_width	1.5
		]
		label	"SAR0801"
	]
	node	[
		root_index	-1149
		id	-1149
		graphics	[
			x	1338.218017578125
			y	26.9664306640625
			w	40.0
			h	40.0
			fill	"#ff9999"
			type	"ellipse"
			outline	"#666666"
			outline_width	1.5
		]
		label	"SAR0800"
	]
	node	[
		root_index	-1150
		id	-1150
		graphics	[
			x	1084.93115234375
			y	1509.91162109375
			w	40.0
			h	40.0
			fill	"#ff9999"
			type	"ellipse"
			outline	"#666666"
			outline_width	1.5
		]
		label	"SAR0803"
	]
	node	[
		root_index	-1151
		id	-1151
		graphics	[
			x	1215.2867431640625
			y	1245.7384033203125
			w	40.0
			h	40.0
			fill	"#ff9999"
			type	"ellipse"
			outline	"#666666"
			outline_width	1.5
		]
		label	"SAR0802"
	]
	node	[
		root_index	-1152
		id	-1152
		graphics	[
			x	1242.7152099609375
			y	1551.0419921875
			w	40.0
			h	40.0
			fill	"#ff9999"
			type	"ellipse"
			outline	"#666666"
			outline_width	1.5
		]
		label	"SAR0817"
	]
	node	[
		root_index	-1122
		id	-1122
		graphics	[
			x	1083.2496337890625
			y	2298.210205078125
			w	40.0
			h	40.0
			fill	"#ff9999"
			type	"ellipse"
			outline	"#666666"
			outline_width	1.5
		]
		label	"SAR0372"
	]
	node	[
		root_index	-1121
		id	-1121
		graphics	[
			x	1033.0976257324219
			y	2301.697265625
			w	40.00006103515625
			h	40.0
			fill	"#ff9999"
			type	"ellipse"
			outline	"#666666"
			outline_width	1.5
		]
		label	"SAR0371"
	]
	node	[
		root_index	-1124
		id	-1124
		graphics	[
			x	1003.335205078125
			y	1781.291015625
			w	40.0
			h	40.0
			fill	"#ff9999"
			type	"ellipse"
			outline	"#666666"
			outline_width	1.5
		]
		label	"SAR1826"
	]
	node	[
		root_index	-1123
		id	-1123
		graphics	[
			x	1073.3758544921875
			y	2351.55322265625
			w	40.0
			h	40.0
			fill	"#ff9999"
			type	"ellipse"
			outline	"#666666"
			outline_width	1.5
		]
		label	"SAR0373"
	]
	node	[
		root_index	-1126
		id	-1126
		graphics	[
			x	269.827392578125
			y	1687.18896484375
			w	40.0
			h	40.0
			fill	"#ff9999"
			type	"ellipse"
			outline	"#666666"
			outline_width	1.5
		]
		label	"SAR1824"
	]
	node	[
		root_index	-1125
		id	-1125
		graphics	[
			x	886.9114990234375
			y	1460.5615234375
			w	40.0
			h	40.0
			fill	"#ff9999"
			type	"ellipse"
			outline	"#666666"
			outline_width	1.5
		]
		label	"SAR1825"
	]
	node	[
		root_index	-1128
		id	-1128
		graphics	[
			x	4026.60888671875
			y	156.94277954101562
			w	40.0
			h	40.0
			fill	"#ff9999"
			type	"ellipse"
			outline	"#666666"
			outline_width	1.5
		]
		label	"SAR0378"
	]
	node	[
		root_index	-1127
		id	-1127
		graphics	[
			x	567.8016357421875
			y	1467.9599609375
			w	40.0
			h	40.0
			fill	"#ff9999"
			type	"ellipse"
			outline	"#666666"
			outline_width	1.5
		]
		label	"SAR1823"
	]
	node	[
		root_index	-1130
		id	-1130
		graphics	[
			x	4149.912109375
			y	133.14303588867188
			w	40.0
			h	40.0
			fill	"#ff9999"
			type	"ellipse"
			outline	"#666666"
			outline_width	1.5
		]
		label	"SAR0379"
	]
	node	[
		root_index	-1129
		id	-1129
		graphics	[
			x	995.635986328125
			y	1689.48388671875
			w	40.0
			h	40.0
			fill	"#ff9999"
			type	"ellipse"
			outline	"#666666"
			outline_width	1.5
		]
		label	"SAR1822"
	]
	node	[
		root_index	-1132
		id	-1132
		graphics	[
			x	1160.1722412109375
			y	1542.1334228515625
			w	40.0
			h	40.0
			fill	"#ff9999"
			type	"ellipse"
			outline	"#666666"
			outline_width	1.5
		]
		label	"SAR1820"
	]
	node	[
		root_index	-1131
		id	-1131
		graphics	[
			x	1412.7354736328125
			y	1599.727294921875
			w	40.0
			h	40.0
			fill	"#ff9999"
			type	"ellipse"
			outline	"#666666"
			outline_width	1.5
		]
		label	"SAR1821"
	]
	node	[
		root_index	-1134
		id	-1134
		graphics	[
			x	1631.0009765625
			y	1160.8336181640625
			w	40.0
			h	40.0
			fill	"#ff9999"
			type	"ellipse"
			outline	"#666666"
			outline_width	1.5
		]
		label	"SAR0805"
	]
	node	[
		root_index	-1133
		id	-1133
		graphics	[
			x	1427.8277587890625
			y	1093.851806640625
			w	40.0
			h	40.0
			fill	"#ff9999"
			type	"ellipse"
			outline	"#666666"
			outline_width	1.5
		]
		label	"SAR0804"
	]
	node	[
		root_index	-1136
		id	-1136
		graphics	[
			x	1121.04052734375
			y	1309.78125
			w	40.0
			h	40.0
			fill	"#ff9999"
			type	"ellipse"
			outline	"#666666"
			outline_width	1.5
		]
		label	"SAR0807"
	]
	node	[
		root_index	-1135
		id	-1135
		graphics	[
			x	1290.9110107421875
			y	1169.05029296875
			w	40.0
			h	40.0
			fill	"#ff9999"
			type	"ellipse"
			outline	"#666666"
			outline_width	1.5
		]
		label	"SAR0806"
	]
	node	[
		root_index	-1047
		id	-1047
		graphics	[
			x	1179.7264404296875
			y	1094.878173828125
			w	40.0
			h	40.0
			fill	"#ff9999"
			type	"ellipse"
			outline	"#666666"
			outline_width	1.5
		]
		label	"SAR0343"
	]
	node	[
		root_index	-1048
		id	-1048
		graphics	[
			x	1469.111572265625
			y	1012.2916259765625
			w	40.0
			h	40.0
			fill	"#ff9999"
			type	"ellipse"
			outline	"#666666"
			outline_width	1.5
		]
		label	"SAR0344"
	]
	node	[
		root_index	-1045
		id	-1045
		graphics	[
			x	2720.3828125
			y	3020.7138671875
			w	40.0
			h	40.0
			fill	"#ff9999"
			type	"ellipse"
			outline	"#666666"
			outline_width	1.5
		]
		label	"SAR0340"
	]
	node	[
		root_index	-1046
		id	-1046
		graphics	[
			x	1035.0293273925781
			y	1289.1522216796875
			w	39.99993896484375
			h	40.0
			fill	"#ff9999"
			type	"ellipse"
			outline	"#666666"
			outline_width	1.5
		]
		label	"SAR1409"
	]
	node	[
		root_index	-1043
		id	-1043
		graphics	[
			x	1001.4763793945312
			y	1356.63671875
			w	40.0
			h	40.0
			fill	"#ff9999"
			type	"ellipse"
			outline	"#666666"
			outline_width	1.5
		]
		label	"SAR1407"
	]
	node	[
		root_index	-1044
		id	-1044
		graphics	[
			x	1012.110107421875
			y	1220.3953857421875
			w	40.0
			h	40.0
			fill	"#ff9999"
			type	"ellipse"
			outline	"#666666"
			outline_width	1.5
		]
		label	"SAR1408"
	]
	node	[
		root_index	-1041
		id	-1041
		graphics	[
			x	988.690185546875
			y	1085.7135009765625
			w	40.0
			h	40.0
			fill	"#ff9999"
			type	"ellipse"
			outline	"#666666"
			outline_width	1.5
		]
		label	"SAR1405"
	]
	node	[
		root_index	-1042
		id	-1042
		graphics	[
			x	859.2491455078125
			y	1208.1337890625
			w	40.0
			h	40.0
			fill	"#ff9999"
			type	"ellipse"
			outline	"#666666"
			outline_width	1.5
		]
		label	"SAR1406"
	]
	node	[
		root_index	-1055
		id	-1055
		graphics	[
			x	1954.53369140625
			y	813.872802734375
			w	40.0
			h	40.0
			fill	"#ff9999"
			type	"ellipse"
			outline	"#666666"
			outline_width	1.5
		]
		label	"SAR0349"
	]
	node	[
		root_index	-1056
		id	-1056
		graphics	[
			x	1303.2222900390625
			y	1247.4454345703125
			w	40.0
			h	40.0
			fill	"#ff9999"
			type	"ellipse"
			outline	"#666666"
			outline_width	1.5
		]
		label	"SAR1807"
	]
	node	[
		root_index	-1053
		id	-1053
		graphics	[
			x	1734.068359375
			y	793.671875
			w	40.0
			h	40.0
			fill	"#ff9999"
			type	"ellipse"
			outline	"#666666"
			outline_width	1.5
		]
		label	"SAR0345"
	]
	node	[
		root_index	-1054
		id	-1054
		graphics	[
			x	1879.651123046875
			y	655.15625
			w	40.0
			h	40.0
			fill	"#ff9999"
			type	"ellipse"
			outline	"#666666"
			outline_width	1.5
		]
		label	"SAR0346"
	]
	node	[
		root_index	-1051
		id	-1051
		graphics	[
			x	1880.9312744140625
			y	768.5995483398438
			w	40.0
			h	40.0
			fill	"#ff9999"
			type	"ellipse"
			outline	"#666666"
			outline_width	1.5
		]
		label	"SAR0347"
	]
	node	[
		root_index	-1052
		id	-1052
		graphics	[
			x	1652.139404296875
			y	1057.5020751953125
			w	40.0
			h	40.0
			fill	"#ff9999"
			type	"ellipse"
			outline	"#666666"
			outline_width	1.5
		]
		label	"SAR0348"
	]
	node	[
		root_index	-1049
		id	-1049
		graphics	[
			x	2723.26318359375
			y	3128.423583984375
			w	40.0
			h	40.0
			fill	"#ff9999"
			type	"ellipse"
			outline	"#666666"
			outline_width	1.5
		]
		label	"SAR0341"
	]
	node	[
		root_index	-1050
		id	-1050
		graphics	[
			x	2815.1171875
			y	3072.0947265625
			w	40.0
			h	40.0
			fill	"#ff9999"
			type	"ellipse"
			outline	"#666666"
			outline_width	1.5
		]
		label	"SAR0342"
	]
	node	[
		root_index	-1032
		id	-1032
		graphics	[
			x	1739.07568359375
			y	2052.775390625
			w	40.0
			h	40.0
			fill	"#ff9999"
			type	"ellipse"
			outline	"#666666"
			outline_width	1.5
		]
		label	"SAR2599"
	]
	node	[
		root_index	-1031
		id	-1031
		graphics	[
			x	1386.372802734375
			y	506.458740234375
			w	40.0
			h	40.0
			fill	"#ff9999"
			type	"ellipse"
			outline	"#666666"
			outline_width	1.5
		]
		label	"SAR0332"
	]
	node	[
		root_index	-1030
		id	-1030
		graphics	[
			x	253.32598876953125
			y	1436.283203125
			w	40.0
			h	40.0
			fill	"#ff9999"
			type	"ellipse"
			outline	"#666666"
			outline_width	1.5
		]
		label	"SAR2592"
	]
	node	[
		root_index	-1029
		id	-1029
		graphics	[
			x	3076.832763671875
			y	3164.27734375
			w	40.0
			h	40.0
			fill	"#ff9999"
			type	"ellipse"
			outline	"#666666"
			outline_width	1.5
		]
		label	"SAR1860"
	]
	node	[
		root_index	-1028
		id	-1028
		graphics	[
			x	625.7887573242188
			y	1400.6884765625
			w	40.0
			h	40.0
			fill	"#ff9999"
			type	"ellipse"
			outline	"#666666"
			outline_width	1.5
		]
		label	"SAR2593"
	]
	node	[
		root_index	-1027
		id	-1027
		graphics	[
			x	749.8135986328125
			y	702.693603515625
			w	40.0
			h	40.0
			fill	"#ff9999"
			type	"ellipse"
			outline	"#666666"
			outline_width	1.5
		]
		label	"SAR0333"
	]
	node	[
		root_index	-1026
		id	-1026
		graphics	[
			x	1345.13623046875
			y	574.365234375
			w	40.0
			h	40.0
			fill	"#ff9999"
			type	"ellipse"
			outline	"#666666"
			outline_width	1.5
		]
		label	"SAR0330"
	]
	node	[
		root_index	-1025
		id	-1025
		graphics	[
			x	1480.831298828125
			y	1281.2723388671875
			w	40.0
			h	40.0
			fill	"#ff9999"
			type	"ellipse"
			outline	"#666666"
			outline_width	1.5
		]
		label	"SAR2594"
	]
	node	[
		root_index	-1040
		id	-1040
		graphics	[
			x	1314.487060546875
			y	1083.4844970703125
			w	40.0
			h	40.0
			fill	"#ff9999"
			type	"ellipse"
			outline	"#666666"
			outline_width	1.5
		]
		label	"SAR1404"
	]
	node	[
		root_index	-1039
		id	-1039
		graphics	[
			x	1481.48388671875
			y	1208.3172607421875
			w	40.0
			h	40.0
			fill	"#ff9999"
			type	"ellipse"
			outline	"#666666"
			outline_width	1.5
		]
		label	"SAR1403"
	]
	node	[
		root_index	-1038
		id	-1038
		graphics	[
			x	1586.0054931640625
			y	1151.5030517578125
			w	40.0
			h	40.0
			fill	"#ff9999"
			type	"ellipse"
			outline	"#666666"
			outline_width	1.5
		]
		label	"SAR1402"
	]
	node	[
		root_index	-1037
		id	-1037
		graphics	[
			x	1510.0740966796875
			y	1160.7276611328125
			w	40.0
			h	40.0
			fill	"#ff9999"
			type	"ellipse"
			outline	"#666666"
			outline_width	1.5
		]
		label	"SAR1401"
	]
	node	[
		root_index	-1036
		id	-1036
		graphics	[
			x	1600.4981689453125
			y	1153.8756103515625
			w	40.0
			h	40.0
			fill	"#ff9999"
			type	"ellipse"
			outline	"#666666"
			outline_width	1.5
		]
		label	"SAR1400"
	]
	node	[
		root_index	-1035
		id	-1035
		graphics	[
			x	1225.09814453125
			y	908.0975341796875
			w	40.0
			h	40.0
			fill	"#ff9999"
			type	"ellipse"
			outline	"#666666"
			outline_width	1.5
		]
		label	"SAR2596"
	]
	node	[
		root_index	-1034
		id	-1034
		graphics	[
			x	1275.0799560546875
			y	1720.5870361328125
			w	40.0
			h	40.0
			fill	"#ff9999"
			type	"ellipse"
			outline	"#666666"
			outline_width	1.5
		]
		label	"SAR2597"
	]
	node	[
		root_index	-1033
		id	-1033
		graphics	[
			x	1606.99755859375
			y	2004.3636474609375
			w	40.0
			h	40.0
			fill	"#ff9999"
			type	"ellipse"
			outline	"#666666"
			outline_width	1.5
		]
		label	"SAR2598"
	]
	node	[
		root_index	-1077
		id	-1077
		graphics	[
			x	1470.959716796875
			y	1771.5775146484375
			w	40.0
			h	40.0
			fill	"#ff9999"
			type	"ellipse"
			outline	"#666666"
			outline_width	1.5
		]
		label	"SAR1816"
	]
	node	[
		root_index	-1078
		id	-1078
		graphics	[
			x	1482.8900146484375
			y	1555.3719482421875
			w	40.0
			h	40.0
			fill	"#ff9999"
			type	"ellipse"
			outline	"#666666"
			outline_width	1.5
		]
		label	"SAR1817"
	]
	node	[
		root_index	-1079
		id	-1079
		graphics	[
			x	1146.780029296875
			y	1296.2462158203125
			w	40.0
			h	40.0
			fill	"#ff9999"
			type	"ellipse"
			outline	"#666666"
			outline_width	1.5
		]
		label	"SAR1818"
	]
	node	[
		root_index	-1080
		id	-1080
		graphics	[
			x	1013.4999694824219
			y	1597.9482421875
			w	40.00006103515625
			h	40.0
			fill	"#ff9999"
			type	"ellipse"
			outline	"#666666"
			outline_width	1.5
		]
		label	"SAR1819"
	]
	node	[
		root_index	-1073
		id	-1073
		graphics	[
			x	862.688720703125
			y	1042.9632873535156
			w	40.0
			h	39.99993896484375
			fill	"#ff9999"
			type	"ellipse"
			outline	"#666666"
			outline_width	1.5
		]
		label	"SAR1801"
	]
	node	[
		root_index	-1074
		id	-1074
		graphics	[
			x	1471.259033203125
			y	1625.248779296875
			w	40.0
			h	40.0
			fill	"#ff9999"
			type	"ellipse"
			outline	"#666666"
			outline_width	1.5
		]
		label	"SAR1420"
	]
	node	[
		root_index	-1075
		id	-1075
		graphics	[
			x	1825.968994140625
			y	1656.671630859375
			w	40.0
			h	40.0
			fill	"#ff9999"
			type	"ellipse"
			outline	"#666666"
			outline_width	1.5
		]
		label	"SAR1421"
	]
	node	[
		root_index	-1076
		id	-1076
		graphics	[
			x	1978.7197265625
			y	1980.87646484375
			w	40.0
			h	40.0
			fill	"#ff9999"
			type	"ellipse"
			outline	"#666666"
			outline_width	1.5
		]
		label	"SAR1422"
	]
	node	[
		root_index	-1085
		id	-1085
		graphics	[
			x	836.712646484375
			y	1219.0994873046875
			w	40.0
			h	40.0
			fill	"#ff9999"
			type	"ellipse"
			outline	"#666666"
			outline_width	1.5
		]
		label	"SAR1424"
	]
	node	[
		root_index	-1086
		id	-1086
		graphics	[
			x	1012.3795166015625
			y	1071.2218017578125
			w	40.0
			h	40.0
			fill	"#ff9999"
			type	"ellipse"
			outline	"#666666"
			outline_width	1.5
		]
		label	"SAR1425"
	]
	node	[
		root_index	-1087
		id	-1087
		graphics	[
			x	1356.25634765625
			y	1728.697509765625
			w	40.0
			h	40.0
			fill	"#ff9999"
			type	"ellipse"
			outline	"#666666"
			outline_width	1.5
		]
		label	"SAR1426"
	]
	node	[
		root_index	-1088
		id	-1088
		graphics	[
			x	644.401123046875
			y	1962.735107421875
			w	40.0
			h	40.0
			fill	"#ff9999"
			type	"ellipse"
			outline	"#666666"
			outline_width	1.5
		]
		label	"SAR0365"
	]
	node	[
		root_index	-1081
		id	-1081
		graphics	[
			x	1337.793701171875
			y	1754.38232421875
			w	40.0
			h	40.0
			fill	"#ff9999"
			type	"ellipse"
			outline	"#666666"
			outline_width	1.5
		]
		label	"SAR1427"
	]
	node	[
		root_index	-1082
		id	-1082
		graphics	[
			x	1594.922119140625
			y	1538.3216552734375
			w	40.0
			h	40.0
			fill	"#ff9999"
			type	"ellipse"
			outline	"#666666"
			outline_width	1.5
		]
		label	"SAR1428"
	]
	node	[
		root_index	-1083
		id	-1083
		graphics	[
			x	1377.6287841796875
			y	1377.3594970703125
			w	40.0
			h	40.0
			fill	"#ff9999"
			type	"ellipse"
			outline	"#666666"
			outline_width	1.5
		]
		label	"SAR1429"
	]
	node	[
		root_index	-1084
		id	-1084
		graphics	[
			x	1767.4765625
			y	2116.5869140625
			w	40.0
			h	40.0
			fill	"#ff9999"
			type	"ellipse"
			outline	"#666666"
			outline_width	1.5
		]
		label	"SAR1423"
	]
	node	[
		root_index	-1062
		id	-1062
		graphics	[
			x	936.8566284179688
			y	1113.0445556640625
			w	40.0
			h	40.0
			fill	"#ff9999"
			type	"ellipse"
			outline	"#666666"
			outline_width	1.5
		]
		label	"SAR0353"
	]
	node	[
		root_index	-1061
		id	-1061
		graphics	[
			x	1033.1390075683594
			y	819.92626953125
			w	40.00006103515625
			h	40.0
			fill	"#ff9999"
			type	"ellipse"
			outline	"#666666"
			outline_width	1.5
		]
		label	"SAR0352"
	]
	node	[
		root_index	-1064
		id	-1064
		graphics	[
			x	788.982666015625
			y	937.5255126953125
			w	40.0
			h	40.0
			fill	"#ff9999"
			type	"ellipse"
			outline	"#666666"
			outline_width	1.5
		]
		label	"SAR0355"
	]
	node	[
		root_index	-1063
		id	-1063
		graphics	[
			x	915.3242797851562
			y	1025.712890625
			w	40.0
			h	40.0
			fill	"#ff9999"
			type	"ellipse"
			outline	"#666666"
			outline_width	1.5
		]
		label	"SAR0354"
	]
	node	[
		root_index	-1058
		id	-1058
		graphics	[
			x	971.971435546875
			y	1168.181396484375
			w	40.0
			h	40.0
			fill	"#ff9999"
			type	"ellipse"
			outline	"#666666"
			outline_width	1.5
		]
		label	"SAR1806"
	]
	node	[
		root_index	-1057
		id	-1057
		graphics	[
			x	1367.9998779296875
			y	1216.4853515625
			w	40.0
			h	40.0
			fill	"#ff9999"
			type	"ellipse"
			outline	"#666666"
			outline_width	1.5
		]
		label	"SAR1805"
	]
	node	[
		root_index	-1060
		id	-1060
		graphics	[
			x	796.0482788085938
			y	1146.3035888671875
			w	40.0
			h	40.0
			fill	"#ff9999"
			type	"ellipse"
			outline	"#666666"
			outline_width	1.5
		]
		label	"SAR0351"
	]
	node	[
		root_index	-1059
		id	-1059
		graphics	[
			x	1652.097900390625
			y	1767.0555419921875
			w	40.0
			h	40.0
			fill	"#ff9999"
			type	"ellipse"
			outline	"#666666"
			outline_width	1.5
		]
		label	"SAR0350"
	]
	node	[
		root_index	-1070
		id	-1070
		graphics	[
			x	911.49951171875
			y	1432.760498046875
			w	40.0
			h	40.0
			fill	"#ff9999"
			type	"ellipse"
			outline	"#666666"
			outline_width	1.5
		]
		label	"SAR1804"
	]
	node	[
		root_index	-1069
		id	-1069
		graphics	[
			x	983.472412109375
			y	1548.3974609375
			w	40.0
			h	40.0
			fill	"#ff9999"
			type	"ellipse"
			outline	"#666666"
			outline_width	1.5
		]
		label	"SAR0359"
	]
	node	[
		root_index	-1072
		id	-1072
		graphics	[
			x	1416.3134765625
			y	1664.0860595703125
			w	40.0
			h	40.0
			fill	"#ff9999"
			type	"ellipse"
			outline	"#666666"
			outline_width	1.5
		]
		label	"SAR1802"
	]
	node	[
		root_index	-1071
		id	-1071
		graphics	[
			x	1456.166015625
			y	979.1815185546875
			w	40.0
			h	40.0
			fill	"#ff9999"
			type	"ellipse"
			outline	"#666666"
			outline_width	1.5
		]
		label	"SAR1803"
	]
	node	[
		root_index	-1066
		id	-1066
		graphics	[
			x	1044.3743896484375
			y	819.5936279296875
			w	40.0
			h	40.0
			fill	"#ff9999"
			type	"ellipse"
			outline	"#666666"
			outline_width	1.5
		]
		label	"SAR0356"
	]
	node	[
		root_index	-1065
		id	-1065
		graphics	[
			x	830.4817504882812
			y	1149.8193359375
			w	40.0
			h	40.0
			fill	"#ff9999"
			type	"ellipse"
			outline	"#666666"
			outline_width	1.5
		]
		label	"SAR1800"
	]
	node	[
		root_index	-1068
		id	-1068
		graphics	[
			x	1115.828857421875
			y	1403.919677734375
			w	40.0
			h	40.0
			fill	"#ff9999"
			type	"ellipse"
			outline	"#666666"
			outline_width	1.5
		]
		label	"SAR0358"
	]
	node	[
		root_index	-1067
		id	-1067
		graphics	[
			x	1130.53271484375
			y	1487.4490966796875
			w	40.0
			h	40.0
			fill	"#ff9999"
			type	"ellipse"
			outline	"#666666"
			outline_width	1.5
		]
		label	"SAR0357"
	]
	node	[
		root_index	-1244
		id	-1244
		graphics	[
			x	1482.013671875
			y	1666.016845703125
			w	40.0
			h	40.0
			fill	"#ff9999"
			type	"ellipse"
			outline	"#666666"
			outline_width	1.5
		]
		label	"SAR1591"
	]
	node	[
		root_index	-1243
		id	-1243
		graphics	[
			x	1338.15625
			y	1710.76220703125
			w	40.0
			h	40.0
			fill	"#ff9999"
			type	"ellipse"
			outline	"#666666"
			outline_width	1.5
		]
		label	"SAR1592"
	]
	node	[
		root_index	-1242
		id	-1242
		graphics	[
			x	1079.6693115234375
			y	1338.23779296875
			w	40.0
			h	40.0
			fill	"#ff9999"
			type	"ellipse"
			outline	"#666666"
			outline_width	1.5
		]
		label	"SAR1597"
	]
	node	[
		root_index	-1241
		id	-1241
		graphics	[
			x	863.0574340820312
			y	1129.6851806640625
			w	40.0
			h	40.0
			fill	"#ff9999"
			type	"ellipse"
			outline	"#666666"
			outline_width	1.5
		]
		label	"SAR1598"
	]
	node	[
		root_index	-1248
		id	-1248
		graphics	[
			x	1417.6025390625
			y	1427.846435546875
			w	40.0
			h	40.0
			fill	"#ff9999"
			type	"ellipse"
			outline	"#666666"
			outline_width	1.5
		]
		label	"SAR0888"
	]
	node	[
		root_index	-1247
		id	-1247
		graphics	[
			x	807.39794921875
			y	1549.5762939453125
			w	40.0
			h	40.0
			fill	"#ff9999"
			type	"ellipse"
			outline	"#666666"
			outline_width	1.5
		]
		label	"SAR0889"
	]
	node	[
		root_index	-1246
		id	-1246
		graphics	[
			x	980.6065673828125
			y	948.3447875976562
			w	40.0
			h	40.0
			fill	"#ff9999"
			type	"ellipse"
			outline	"#666666"
			outline_width	1.5
		]
		label	"SAR1593"
	]
	node	[
		root_index	-1245
		id	-1245
		graphics	[
			x	882.1138916015625
			y	1094.073486328125
			w	40.0
			h	40.0
			fill	"#ff9999"
			type	"ellipse"
			outline	"#666666"
			outline_width	1.5
		]
		label	"SAR1594"
	]
	node	[
		root_index	-1236
		id	-1236
		graphics	[
			x	2058.764404296875
			y	1272.068603515625
			w	40.0
			h	40.0
			fill	"#ff9999"
			type	"ellipse"
			outline	"#666666"
			outline_width	1.5
		]
		label	"SAR0080"
	]
	node	[
		root_index	-1235
		id	-1235
		graphics	[
			x	1923.849365234375
			y	1447.3790283203125
			w	40.0
			h	40.0
			fill	"#ff9999"
			type	"ellipse"
			outline	"#666666"
			outline_width	1.5
		]
		label	"SAR0082"
	]
	node	[
		root_index	-1234
		id	-1234
		graphics	[
			x	1271.2733154296875
			y	1171.8551025390625
			w	40.0
			h	40.0
			fill	"#ff9999"
			type	"ellipse"
			outline	"#666666"
			outline_width	1.5
		]
		label	"SAR1196"
	]
	node	[
		root_index	-1233
		id	-1233
		graphics	[
			x	1192.31396484375
			y	1519.3958740234375
			w	40.0
			h	40.0
			fill	"#ff9999"
			type	"ellipse"
			outline	"#666666"
			outline_width	1.5
		]
		label	"SAR0890"
	]
	node	[
		root_index	-1240
		id	-1240
		graphics	[
			x	949.9521484375
			y	964.4287109375
			w	40.0
			h	40.0
			fill	"#ff9999"
			type	"ellipse"
			outline	"#666666"
			outline_width	1.5
		]
		label	"SAR1595"
	]
	node	[
		root_index	-1239
		id	-1239
		graphics	[
			x	935.1119995117188
			y	955.732666015625
			w	40.0
			h	40.0
			fill	"#ff9999"
			type	"ellipse"
			outline	"#666666"
			outline_width	1.5
		]
		label	"SAR1596"
	]
	node	[
		root_index	-1238
		id	-1238
		graphics	[
			x	914.3509521484375
			y	1217.4376220703125
			w	40.0
			h	40.0
			fill	"#ff9999"
			type	"ellipse"
			outline	"#666666"
			outline_width	1.5
		]
		label	"SAR1599"
	]
	node	[
		root_index	-1237
		id	-1237
		graphics	[
			x	1869.18603515625
			y	1447.279541015625
			w	40.0
			h	40.0
			fill	"#ff9999"
			type	"ellipse"
			outline	"#666666"
			outline_width	1.5
		]
		label	"SAR0081"
	]
	node	[
		root_index	-1227
		id	-1227
		graphics	[
			x	1264.5445556640625
			y	1781.501953125
			w	40.0
			h	40.0
			fill	"#ff9999"
			type	"ellipse"
			outline	"#666666"
			outline_width	1.5
		]
		label	"SAR0068"
	]
	node	[
		root_index	-1228
		id	-1228
		graphics	[
			x	1051.98291015625
			y	1276.5775146484375
			w	40.0
			h	40.0
			fill	"#ff9999"
			type	"ellipse"
			outline	"#666666"
			outline_width	1.5
		]
		label	"SAR1197"
	]
	node	[
		root_index	-1225
		id	-1225
		graphics	[
			x	1312.3192138671875
			y	1693.7049560546875
			w	40.0
			h	40.0
			fill	"#ff9999"
			type	"ellipse"
			outline	"#666666"
			outline_width	1.5
		]
		label	"SAR0069"
	]
	node	[
		root_index	-1226
		id	-1226
		graphics	[
			x	1263.291259765625
			y	1911.652099609375
			w	40.0
			h	40.0
			fill	"#ff9999"
			type	"ellipse"
			outline	"#666666"
			outline_width	1.5
		]
		label	"SAR0893"
	]
	node	[
		root_index	-1231
		id	-1231
		graphics	[
			x	1030.373779296875
			y	1164.3587646484375
			w	40.0
			h	40.0
			fill	"#ff9999"
			type	"ellipse"
			outline	"#666666"
			outline_width	1.5
		]
		label	"SAR1198"
	]
	node	[
		root_index	-1232
		id	-1232
		graphics	[
			x	1131.37744140625
			y	1451.4178466796875
			w	40.0
			h	40.0
			fill	"#ff9999"
			type	"ellipse"
			outline	"#666666"
			outline_width	1.5
		]
		label	"SAR1195"
	]
	node	[
		root_index	-1229
		id	-1229
		graphics	[
			x	1522.6884765625
			y	1716.7913818359375
			w	40.0
			h	40.0
			fill	"#ff9999"
			type	"ellipse"
			outline	"#666666"
			outline_width	1.5
		]
		label	"SAR0063"
	]
	node	[
		root_index	-1230
		id	-1230
		graphics	[
			x	1712.785400390625
			y	1924.5
			w	40.0
			h	40.0
			fill	"#ff9999"
			type	"ellipse"
			outline	"#666666"
			outline_width	1.5
		]
		label	"SAR0062"
	]
	node	[
		root_index	-1219
		id	-1219
		graphics	[
			x	959.3846435546875
			y	837.96142578125
			w	40.0
			h	40.0
			fill	"#ff9999"
			type	"ellipse"
			outline	"#666666"
			outline_width	1.5
		]
		label	"SAR0898"
	]
	node	[
		root_index	-1220
		id	-1220
		graphics	[
			x	1358.318359375
			y	1700.2105712890625
			w	40.0
			h	40.0
			fill	"#ff9999"
			type	"ellipse"
			outline	"#666666"
			outline_width	1.5
		]
		label	"SAR0897"
	]
	node	[
		root_index	-1217
		id	-1217
		graphics	[
			x	1377.6259765625
			y	1585.1090087890625
			w	40.0
			h	40.0
			fill	"#ff9999"
			type	"ellipse"
			outline	"#666666"
			outline_width	1.5
		]
		label	"SAR0896"
	]
	node	[
		root_index	-1218
		id	-1218
		graphics	[
			x	1368.10791015625
			y	1917.64111328125
			w	40.0
			h	40.0
			fill	"#ff9999"
			type	"ellipse"
			outline	"#666666"
			outline_width	1.5
		]
		label	"SAR0895"
	]
	node	[
		root_index	-1223
		id	-1223
		graphics	[
			x	1248.229736328125
			y	1524.397216796875
			w	40.0
			h	40.0
			fill	"#ff9999"
			type	"ellipse"
			outline	"#666666"
			outline_width	1.5
		]
		label	"SAR0894"
	]
	node	[
		root_index	-1224
		id	-1224
		graphics	[
			x	1005.0384521484375
			y	1224.9273681640625
			w	40.0
			h	40.0
			fill	"#ff9999"
			type	"ellipse"
			outline	"#666666"
			outline_width	1.5
		]
		label	"SAR1199"
	]
	node	[
		root_index	-1221
		id	-1221
		graphics	[
			x	770.6856079101562
			y	1164.785888671875
			w	40.0
			h	40.0
			fill	"#ff9999"
			type	"ellipse"
			outline	"#666666"
			outline_width	1.5
		]
		label	"SAR0892"
	]
	node	[
		root_index	-1222
		id	-1222
		graphics	[
			x	1040.0316162109375
			y	1383.2745361328125
			w	40.0
			h	40.0
			fill	"#ff9999"
			type	"ellipse"
			outline	"#666666"
			outline_width	1.5
		]
		label	"SAR0891"
	]
	node	[
		root_index	-1274
		id	-1274
		graphics	[
			x	1013.8472900390625
			y	1258.53515625
			w	40.0
			h	40.0
			fill	"#ff9999"
			type	"ellipse"
			outline	"#666666"
			outline_width	1.5
		]
		label	"SAR0836"
	]
	node	[
		root_index	-1273
		id	-1273
		graphics	[
			x	653.94140625
			y	952.3206176757812
			w	40.0
			h	40.0
			fill	"#ff9999"
			type	"ellipse"
			outline	"#666666"
			outline_width	1.5
		]
		label	"SAR0835"
	]
	node	[
		root_index	-1276
		id	-1276
		graphics	[
			x	1146.9261474609375
			y	1031.2065734863281
			w	40.0
			h	39.99993896484375
			fill	"#ff9999"
			type	"ellipse"
			outline	"#666666"
			outline_width	1.5
		]
		label	"SAR0828"
	]
	node	[
		root_index	-1275
		id	-1275
		graphics	[
			x	1031.9949645996094
			y	1065.52197265625
			w	40.00006103515625
			h	40.0
			fill	"#ff9999"
			type	"ellipse"
			outline	"#666666"
			outline_width	1.5
		]
		label	"SAR0829"
	]
	node	[
		root_index	-1278
		id	-1278
		graphics	[
			x	1164.2833251953125
			y	2135.575927734375
			w	40.0
			h	40.0
			fill	"#ff9999"
			type	"ellipse"
			outline	"#666666"
			outline_width	1.5
		]
		label	"SAR0826"
	]
	node	[
		root_index	-1277
		id	-1277
		graphics	[
			x	1268.708740234375
			y	1017.2013854980469
			w	40.0
			h	40.00006103515625
			fill	"#ff9999"
			type	"ellipse"
			outline	"#666666"
			outline_width	1.5
		]
		label	"SAR0827"
	]
	node	[
		root_index	-1280
		id	-1280
		graphics	[
			x	1041.1884765625
			y	1975.4892578125
			w	40.0
			h	40.0
			fill	"#ff9999"
			type	"ellipse"
			outline	"#666666"
			outline_width	1.5
		]
		label	"SAR0060"
	]
	node	[
		root_index	-1279
		id	-1279
		graphics	[
			x	1645.5096435546875
			y	1823.663818359375
			w	40.0
			h	40.0
			fill	"#ff9999"
			type	"ellipse"
			outline	"#666666"
			outline_width	1.5
		]
		label	"SAR0061"
	]
	node	[
		root_index	-1266
		id	-1266
		graphics	[
			x	1380.4215087890625
			y	717.1488037109375
			w	40.0
			h	40.0
			fill	"#ff9999"
			type	"ellipse"
			outline	"#666666"
			outline_width	1.5
		]
		label	"SAR0046"
	]
	node	[
		root_index	-1265
		id	-1265
		graphics	[
			x	1004.424560546875
			y	2066.025146484375
			w	40.0
			h	40.0
			fill	"#ff9999"
			type	"ellipse"
			outline	"#666666"
			outline_width	1.5
		]
		label	"SAR0042"
	]
	node	[
		root_index	-1268
		id	-1268
		graphics	[
			x	989.783447265625
			y	1087.11474609375
			w	40.0
			h	40.0
			fill	"#ff9999"
			type	"ellipse"
			outline	"#666666"
			outline_width	1.5
		]
		label	"SAR0830"
	]
	node	[
		root_index	-1267
		id	-1267
		graphics	[
			x	1475.9090576171875
			y	380.60662841796875
			w	40.0
			h	40.0
			fill	"#ff9999"
			type	"ellipse"
			outline	"#666666"
			outline_width	1.5
		]
		label	"SAR0047"
	]
	node	[
		root_index	-1270
		id	-1270
		graphics	[
			x	1054.0357666015625
			y	1095.0640869140625
			w	40.0
			h	40.0
			fill	"#ff9999"
			type	"ellipse"
			outline	"#666666"
			outline_width	1.5
		]
		label	"SAR0832"
	]
	node	[
		root_index	-1269
		id	-1269
		graphics	[
			x	1115.71533203125
			y	954.28759765625
			w	40.0
			h	40.0
			fill	"#ff9999"
			type	"ellipse"
			outline	"#666666"
			outline_width	1.5
		]
		label	"SAR0831"
	]
	node	[
		root_index	-1272
		id	-1272
		graphics	[
			x	785.6431274414062
			y	1131.8641357421875
			w	40.0
			h	40.0
			fill	"#ff9999"
			type	"ellipse"
			outline	"#666666"
			outline_width	1.5
		]
		label	"SAR0834"
	]
	node	[
		root_index	-1271
		id	-1271
		graphics	[
			x	504.70684814453125
			y	822.8604125976562
			w	40.0
			h	40.0
			fill	"#ff9999"
			type	"ellipse"
			outline	"#666666"
			outline_width	1.5
		]
		label	"SAR0833"
	]
	node	[
		root_index	-1257
		id	-1257
		graphics	[
			x	2534.38525390625
			y	1080.057373046875
			w	40.0
			h	40.0
			fill	"#ff9999"
			type	"ellipse"
			outline	"#666666"
			outline_width	1.5
		]
		label	"SAR0077"
	]
	node	[
		root_index	-1258
		id	-1258
		graphics	[
			x	1192.1229248046875
			y	877.22705078125
			w	40.0
			h	40.0
			fill	"#ff9999"
			type	"ellipse"
			outline	"#666666"
			outline_width	1.5
		]
		label	"SAR0880"
	]
	node	[
		root_index	-1259
		id	-1259
		graphics	[
			x	2745.8798828125
			y	1013.5905456542969
			w	40.0
			h	40.00006103515625
			fill	"#ff9999"
			type	"ellipse"
			outline	"#666666"
			outline_width	1.5
		]
		label	"SAR0076"
	]
	node	[
		root_index	-1260
		id	-1260
		graphics	[
			x	2514.12939453125
			y	3121.820556640625
			w	40.0
			h	40.0
			fill	"#ff9999"
			type	"ellipse"
			outline	"#666666"
			outline_width	1.5
		]
		label	"SAR0075"
	]
	node	[
		root_index	-1261
		id	-1261
		graphics	[
			x	2620.3828125
			y	3103.639404296875
			w	40.0
			h	40.0
			fill	"#ff9999"
			type	"ellipse"
			outline	"#666666"
			outline_width	1.5
		]
		label	"SAR0074"
	]
	node	[
		root_index	-1262
		id	-1262
		graphics	[
			x	1226.150146484375
			y	1256.7362060546875
			w	40.0
			h	40.0
			fill	"#ff9999"
			type	"ellipse"
			outline	"#666666"
			outline_width	1.5
		]
		label	"SAR0837"
	]
	node	[
		root_index	-1263
		id	-1263
		graphics	[
			x	1152.6710205078125
			y	1847.6829833984375
			w	40.0
			h	40.0
			fill	"#ff9999"
			type	"ellipse"
			outline	"#666666"
			outline_width	1.5
		]
		label	"SAR0040"
	]
	node	[
		root_index	-1264
		id	-1264
		graphics	[
			x	1079.198486328125
			y	1634.643310546875
			w	40.0
			h	40.0
			fill	"#ff9999"
			type	"ellipse"
			outline	"#666666"
			outline_width	1.5
		]
		label	"SAR0041"
	]
	node	[
		root_index	-1249
		id	-1249
		graphics	[
			x	986.1544189453125
			y	1092.3369140625
			w	40.0
			h	40.0
			fill	"#ff9999"
			type	"ellipse"
			outline	"#666666"
			outline_width	1.5
		]
		label	"SAR0887"
	]
	node	[
		root_index	-1250
		id	-1250
		graphics	[
			x	1340.827392578125
			y	1088.0157470703125
			w	40.0
			h	40.0
			fill	"#ff9999"
			type	"ellipse"
			outline	"#666666"
			outline_width	1.5
		]
		label	"SAR0886"
	]
	node	[
		root_index	-1251
		id	-1251
		graphics	[
			x	1327.8594970703125
			y	1402.918212890625
			w	40.0
			h	40.0
			fill	"#ff9999"
			type	"ellipse"
			outline	"#666666"
			outline_width	1.5
		]
		label	"SAR0885"
	]
	node	[
		root_index	-1252
		id	-1252
		graphics	[
			x	949.9618530273438
			y	1362.111083984375
			w	40.0
			h	40.0
			fill	"#ff9999"
			type	"ellipse"
			outline	"#666666"
			outline_width	1.5
		]
		label	"SAR0884"
	]
	node	[
		root_index	-1253
		id	-1253
		graphics	[
			x	934.2144775390625
			y	1009.4462890625
			w	40.0
			h	40.0
			fill	"#ff9999"
			type	"ellipse"
			outline	"#666666"
			outline_width	1.5
		]
		label	"SAR0883"
	]
	node	[
		root_index	-1254
		id	-1254
		graphics	[
			x	792.908447265625
			y	1040.4060363769531
			w	40.0
			h	39.99993896484375
			fill	"#ff9999"
			type	"ellipse"
			outline	"#666666"
			outline_width	1.5
		]
		label	"SAR0882"
	]
	node	[
		root_index	-1255
		id	-1255
		graphics	[
			x	1710.652587890625
			y	1275.462646484375
			w	40.0
			h	40.0
			fill	"#ff9999"
			type	"ellipse"
			outline	"#666666"
			outline_width	1.5
		]
		label	"SAR0079"
	]
	node	[
		root_index	-1256
		id	-1256
		graphics	[
			x	2187.7001953125
			y	1173.6534423828125
			w	40.0
			h	40.0
			fill	"#ff9999"
			type	"ellipse"
			outline	"#666666"
			outline_width	1.5
		]
		label	"SAR0078"
	]
	node	[
		root_index	-1184
		id	-1184
		graphics	[
			x	929.355224609375
			y	1365.6988525390625
			w	40.0
			h	40.0
			fill	"#ff9999"
			type	"ellipse"
			outline	"#666666"
			outline_width	1.5
		]
		label	"SAR0875"
	]
	node	[
		root_index	-1183
		id	-1183
		graphics	[
			x	1322.5850830078125
			y	1012.1722412109375
			w	40.0
			h	40.0
			fill	"#ff9999"
			type	"ellipse"
			outline	"#666666"
			outline_width	1.5
		]
		label	"SAR0876"
	]
	node	[
		root_index	-1182
		id	-1182
		graphics	[
			x	1557.1328125
			y	775.1394653320312
			w	40.0
			h	40.0
			fill	"#ff9999"
			type	"ellipse"
			outline	"#666666"
			outline_width	1.5
		]
		label	"SAR0094"
	]
	node	[
		root_index	-1181
		id	-1181
		graphics	[
			x	1946.78857421875
			y	530.8010864257812
			w	40.0
			h	40.0
			fill	"#ff9999"
			type	"ellipse"
			outline	"#666666"
			outline_width	1.5
		]
		label	"SAR0093"
	]
	node	[
		root_index	-1180
		id	-1180
		graphics	[
			x	2148.80078125
			y	393.16796875
			w	40.0
			h	40.0
			fill	"#ff9999"
			type	"ellipse"
			outline	"#666666"
			outline_width	1.5
		]
		label	"SAR0092"
	]
	node	[
		root_index	-1179
		id	-1179
		graphics	[
			x	2952.644287109375
			y	3381.085693359375
			w	40.0
			h	40.0
			fill	"#ff9999"
			type	"ellipse"
			outline	"#666666"
			outline_width	1.5
		]
		label	"SAR0090"
	]
	node	[
		root_index	-1178
		id	-1178
		graphics	[
			x	4768.45947265625
			y	9.055740356445312
			w	40.0
			h	40.0
			fill	"#ff9999"
			type	"ellipse"
			outline	"#666666"
			outline_width	1.5
		]
		label	"SAR1896"
	]
	node	[
		root_index	-1177
		id	-1177
		graphics	[
			x	1121.0703125
			y	2051.92529296875
			w	40.0
			h	40.0
			fill	"#ff9999"
			type	"ellipse"
			outline	"#666666"
			outline_width	1.5
		]
		label	"SAR1897"
	]
	node	[
		root_index	-1176
		id	-1176
		graphics	[
			x	896.55810546875
			y	1758.711181640625
			w	40.0
			h	40.0
			fill	"#ff9999"
			type	"ellipse"
			outline	"#666666"
			outline_width	1.5
		]
		label	"SAR1898"
	]
	node	[
		root_index	-1175
		id	-1175
		graphics	[
			x	897.68505859375
			y	1888.0147705078125
			w	40.0
			h	40.0
			fill	"#ff9999"
			type	"ellipse"
			outline	"#666666"
			outline_width	1.5
		]
		label	"SAR1899"
	]
	node	[
		root_index	-1174
		id	-1174
		graphics	[
			x	3150.794189453125
			y	3336.5654296875
			w	40.0
			h	40.0
			fill	"#ff9999"
			type	"ellipse"
			outline	"#666666"
			outline_width	1.5
		]
		label	"SAR1890"
	]
	node	[
		root_index	-1173
		id	-1173
		graphics	[
			x	1351.1002197265625
			y	1600.14306640625
			w	40.0
			h	40.0
			fill	"#ff9999"
			type	"ellipse"
			outline	"#666666"
			outline_width	1.5
		]
		label	"SAR1892"
	]
	node	[
		root_index	-1172
		id	-1172
		graphics	[
			x	4690.173828125
			y	0.0
			w	40.0
			h	40.0
			fill	"#ff9999"
			type	"ellipse"
			outline	"#666666"
			outline_width	1.5
		]
		label	"SAR1893"
	]
	node	[
		root_index	-1171
		id	-1171
		graphics	[
			x	4754.181640625
			y	105.87930297851562
			w	40.0
			h	40.0
			fill	"#ff9999"
			type	"ellipse"
			outline	"#666666"
			outline_width	1.5
		]
		label	"SAR1894"
	]
	node	[
		root_index	-1170
		id	-1170
		graphics	[
			x	4661.82373046875
			y	73.45393371582031
			w	40.0
			h	40.0
			fill	"#ff9999"
			type	"ellipse"
			outline	"#666666"
			outline_width	1.5
		]
		label	"SAR1895"
	]
	node	[
		root_index	-1169
		id	-1169
		graphics	[
			x	1783.72607421875
			y	1504.45263671875
			w	40.0
			h	40.0
			fill	"#ff9999"
			type	"ellipse"
			outline	"#666666"
			outline_width	1.5
		]
		label	"SAR0811"
	]
	node	[
		root_index	-1167
		id	-1167
		graphics	[
			x	1139.005126953125
			y	1196.90283203125
			w	40.0
			h	40.0
			fill	"#ff9999"
			type	"ellipse"
			outline	"#666666"
			outline_width	1.5
		]
		label	"SAR0812"
	]
	node	[
		root_index	-1168
		id	-1168
		graphics	[
			x	1838.023193359375
			y	1787.0789794921875
			w	40.0
			h	40.0
			fill	"#ff9999"
			type	"ellipse"
			outline	"#666666"
			outline_width	1.5
		]
		label	"SAR1109a"
	]
	node	[
		root_index	-1165
		id	-1165
		graphics	[
			x	1073.2353515625
			y	1212.7904052734375
			w	40.0
			h	40.0
			fill	"#ff9999"
			type	"ellipse"
			outline	"#666666"
			outline_width	1.5
		]
		label	"SAR0814"
	]
	node	[
		root_index	-1166
		id	-1166
		graphics	[
			x	1167.478759765625
			y	1192.09375
			w	40.0
			h	40.0
			fill	"#ff9999"
			type	"ellipse"
			outline	"#666666"
			outline_width	1.5
		]
		label	"SAR0813"
	]
	node	[
		root_index	-1163
		id	-1163
		graphics	[
			x	3248.637939453125
			y	3381.666748046875
			w	40.0
			h	40.0
			fill	"#ff9999"
			type	"ellipse"
			outline	"#666666"
			outline_width	1.5
		]
		label	"SAR1889"
	]
	node	[
		root_index	-1164
		id	-1164
		graphics	[
			x	1422.93896484375
			y	1295.5670166015625
			w	40.0
			h	40.0
			fill	"#ff9999"
			type	"ellipse"
			outline	"#666666"
			outline_width	1.5
		]
		label	"SAR0810"
	]
	node	[
		root_index	-1161
		id	-1161
		graphics	[
			x	1945.0836181640625
			y	2350.212890625
			w	40.0
			h	40.0
			fill	"#ff9999"
			type	"ellipse"
			outline	"#666666"
			outline_width	1.5
		]
		label	"SAR1886"
	]
	node	[
		root_index	-1162
		id	-1162
		graphics	[
			x	1911.80322265625
			y	2420.2529296875
			w	40.0
			h	40.0
			fill	"#ff9999"
			type	"ellipse"
			outline	"#666666"
			outline_width	1.5
		]
		label	"SAR1885"
	]
	node	[
		root_index	-1159
		id	-1159
		graphics	[
			x	1799.8363037109375
			y	2118.42724609375
			w	40.0
			h	40.0
			fill	"#ff9999"
			type	"ellipse"
			outline	"#666666"
			outline_width	1.5
		]
		label	"SAR1884"
	]
	node	[
		root_index	-1160
		id	-1160
		graphics	[
			x	2435.8076171875
			y	1970.866455078125
			w	40.0
			h	40.0
			fill	"#ff9999"
			type	"ellipse"
			outline	"#666666"
			outline_width	1.5
		]
		label	"SAR1883"
	]
	node	[
		root_index	-1157
		id	-1157
		graphics	[
			x	2279.67431640625
			y	1948.6956787109375
			w	40.0
			h	40.0
			fill	"#ff9999"
			type	"ellipse"
			outline	"#666666"
			outline_width	1.5
		]
		label	"SAR1882"
	]
	node	[
		root_index	-1158
		id	-1158
		graphics	[
			x	2334.385498046875
			y	1889.6259765625
			w	40.0
			h	40.0
			fill	"#ff9999"
			type	"ellipse"
			outline	"#666666"
			outline_width	1.5
		]
		label	"SAR1881"
	]
	node	[
		root_index	-1155
		id	-1155
		graphics	[
			x	1184.09228515625
			y	1237.2633056640625
			w	40.0
			h	40.0
			fill	"#ff9999"
			type	"ellipse"
			outline	"#666666"
			outline_width	1.5
		]
		label	"SAR0815"
	]
	node	[
		root_index	-1156
		id	-1156
		graphics	[
			x	886.1654663085938
			y	1345.4888916015625
			w	40.0
			h	40.0
			fill	"#ff9999"
			type	"ellipse"
			outline	"#666666"
			outline_width	1.5
		]
		label	"SAR0816"
	]
	node	[
		root_index	-1153
		id	-1153
		graphics	[
			x	1141.331298828125
			y	1263.6934814453125
			w	40.0
			h	40.0
			fill	"#ff9999"
			type	"ellipse"
			outline	"#666666"
			outline_width	1.5
		]
		label	"SAR0818"
	]
	node	[
		root_index	-1154
		id	-1154
		graphics	[
			x	2017.8555908203125
			y	1810.69140625
			w	40.0
			h	40.0
			fill	"#ff9999"
			type	"ellipse"
			outline	"#666666"
			outline_width	1.5
		]
		label	"SAR1880"
	]
	node	[
		root_index	-1214
		id	-1214
		graphics	[
			x	1313.653564453125
			y	1884.031005859375
			w	40.0
			h	40.0
			fill	"#ff9999"
			type	"ellipse"
			outline	"#666666"
			outline_width	1.5
		]
		label	"SAR0070"
	]
	node	[
		root_index	-1213
		id	-1213
		graphics	[
			x	1200.59326171875
			y	1306.606201171875
			w	40.0
			h	40.0
			fill	"#ff9999"
			type	"ellipse"
			outline	"#666666"
			outline_width	1.5
		]
		label	"SAR0099"
	]
	node	[
		root_index	-1216
		id	-1216
		graphics	[
			x	908.4940185546875
			y	345.37774658203125
			w	40.0
			h	40.0
			fill	"#ff9999"
			type	"ellipse"
			outline	"#666666"
			outline_width	1.5
		]
		label	"SAR0899"
	]
	node	[
		root_index	-1215
		id	-1215
		graphics	[
			x	1374.7752685546875
			y	1620.2330322265625
			w	40.0
			h	40.0
			fill	"#ff9999"
			type	"ellipse"
			outline	"#666666"
			outline_width	1.5
		]
		label	"SAR0071"
	]
	node	[
		root_index	-1210
		id	-1210
		graphics	[
			x	1040.88037109375
			y	1354.9613037109375
			w	40.0
			h	40.0
			fill	"#ff9999"
			type	"ellipse"
			outline	"#666666"
			outline_width	1.5
		]
		label	"SAR1992"
	]
	node	[
		root_index	-1209
		id	-1209
		graphics	[
			x	750.175048828125
			y	1098.609130859375
			w	40.0
			h	40.0
			fill	"#ff9999"
			type	"ellipse"
			outline	"#666666"
			outline_width	1.5
		]
		label	"SAR0860"
	]
	node	[
		root_index	-1212
		id	-1212
		graphics	[
			x	1339.1407470703125
			y	826.5101318359375
			w	40.0
			h	40.0
			fill	"#ff9999"
			type	"ellipse"
			outline	"#666666"
			outline_width	1.5
		]
		label	"SAR1994"
	]
	node	[
		root_index	-1211
		id	-1211
		graphics	[
			x	1225.6724853515625
			y	1326.385986328125
			w	40.0
			h	40.0
			fill	"#ff9999"
			type	"ellipse"
			outline	"#666666"
			outline_width	1.5
		]
		label	"SAR1993"
	]
	node	[
		root_index	-1206
		id	-1206
		graphics	[
			x	2017.9375
			y	1986.771240234375
			w	40.0
			h	40.0
			fill	"#ff9999"
			type	"ellipse"
			outline	"#666666"
			outline_width	1.5
		]
		label	"SAR0098"
	]
	node	[
		root_index	-1205
		id	-1205
		graphics	[
			x	1392.3348388671875
			y	1543.365966796875
			w	40.0
			h	40.0
			fill	"#ff9999"
			type	"ellipse"
			outline	"#666666"
			outline_width	1.5
		]
		label	"SAR0867"
	]
	node	[
		root_index	-1208
		id	-1208
		graphics	[
			x	1070.6649169921875
			y	1291.1785888671875
			w	40.0
			h	40.0
			fill	"#ff9999"
			type	"ellipse"
			outline	"#666666"
			outline_width	1.5
		]
		label	"SAR1991"
	]
	node	[
		root_index	-1207
		id	-1207
		graphics	[
			x	310.0810546875
			y	1116.646240234375
			w	40.0
			h	40.0
			fill	"#ff9999"
			type	"ellipse"
			outline	"#666666"
			outline_width	1.5
		]
		label	"SAR0861"
	]
	node	[
		root_index	-1202
		id	-1202
		graphics	[
			x	994.001953125
			y	1443.0928955078125
			w	40.0
			h	40.0
			fill	"#ff9999"
			type	"ellipse"
			outline	"#666666"
			outline_width	1.5
		]
		label	"SAR1998"
	]
	node	[
		root_index	-1201
		id	-1201
		graphics	[
			x	513.6640014648438
			y	1487.2650146484375
			w	40.0
			h	40.0
			fill	"#ff9999"
			type	"ellipse"
			outline	"#666666"
			outline_width	1.5
		]
		label	"SAR0862"
	]
	node	[
		root_index	-1204
		id	-1204
		graphics	[
			x	1649.50341796875
			y	1838.22314453125
			w	40.0
			h	40.0
			fill	"#ff9999"
			type	"ellipse"
			outline	"#666666"
			outline_width	1.5
		]
		label	"SAR0868"
	]
	node	[
		root_index	-1203
		id	-1203
		graphics	[
			x	1096.9029541015625
			y	1257.990234375
			w	40.0
			h	40.0
			fill	"#ff9999"
			type	"ellipse"
			outline	"#666666"
			outline_width	1.5
		]
		label	"SAR1999"
	]
	node	[
		root_index	-1197
		id	-1197
		graphics	[
			x	1129.3291015625
			y	1267.41748046875
			w	40.0
			h	40.0
			fill	"#ff9999"
			type	"ellipse"
			outline	"#666666"
			outline_width	1.5
		]
		label	"SAR1996"
	]
	node	[
		root_index	-1198
		id	-1198
		graphics	[
			x	903.6165771484375
			y	1161.177978515625
			w	40.0
			h	40.0
			fill	"#ff9999"
			type	"ellipse"
			outline	"#666666"
			outline_width	1.5
		]
		label	"SAR0864"
	]
	node	[
		root_index	-1199
		id	-1199
		graphics	[
			x	456.15057373046875
			y	1588.444091796875
			w	40.0
			h	40.0
			fill	"#ff9999"
			type	"ellipse"
			outline	"#666666"
			outline_width	1.5
		]
		label	"SAR0863"
	]
	node	[
		root_index	-1200
		id	-1200
		graphics	[
			x	1041.830322265625
			y	1221.119873046875
			w	40.0
			h	40.0
			fill	"#ff9999"
			type	"ellipse"
			outline	"#666666"
			outline_width	1.5
		]
		label	"SAR1997"
	]
	node	[
		root_index	-1193
		id	-1193
		graphics	[
			x	1908.853759765625
			y	964.0944213867188
			w	40.0
			h	40.0
			fill	"#ff9999"
			type	"ellipse"
			outline	"#666666"
			outline_width	1.5
		]
		label	"SAR0872"
	]
	node	[
		root_index	-1194
		id	-1194
		graphics	[
			x	1973.17724609375
			y	903.39111328125
			w	40.0
			h	40.0
			fill	"#ff9999"
			type	"ellipse"
			outline	"#666666"
			outline_width	1.5
		]
		label	"SAR0871"
	]
	node	[
		root_index	-1195
		id	-1195
		graphics	[
			x	602.82958984375
			y	767.349365234375
			w	40.0
			h	40.0
			fill	"#ff9999"
			type	"ellipse"
			outline	"#666666"
			outline_width	1.5
		]
		label	"SAR0865"
	]
	node	[
		root_index	-1196
		id	-1196
		graphics	[
			x	1326.747802734375
			y	1477.048095703125
			w	40.0
			h	40.0
			fill	"#ff9999"
			type	"ellipse"
			outline	"#666666"
			outline_width	1.5
		]
		label	"SAR1995"
	]
	node	[
		root_index	-1189
		id	-1189
		graphics	[
			x	1385.632568359375
			y	2049.7621459960938
			w	40.0
			h	40.0001220703125
			fill	"#ff9999"
			type	"ellipse"
			outline	"#666666"
			outline_width	1.5
		]
		label	"SAR0087"
	]
	node	[
		root_index	-1190
		id	-1190
		graphics	[
			x	3050.794189453125
			y	3336.5654296875
			w	40.0
			h	40.0
			fill	"#ff9999"
			type	"ellipse"
			outline	"#666666"
			outline_width	1.5
		]
		label	"SAR0089"
	]
	node	[
		root_index	-1191
		id	-1191
		graphics	[
			x	1763.02734375
			y	1012.095458984375
			w	40.0
			h	40.0
			fill	"#ff9999"
			type	"ellipse"
			outline	"#666666"
			outline_width	1.5
		]
		label	"SAR0870"
	]
	node	[
		root_index	-1192
		id	-1192
		graphics	[
			x	1364.624755859375
			y	2327.444580078125
			w	40.0
			h	40.0
			fill	"#ff9999"
			type	"ellipse"
			outline	"#666666"
			outline_width	1.5
		]
		label	"SAR0088"
	]
	node	[
		root_index	-1185
		id	-1185
		graphics	[
			x	1087.2767333984375
			y	1000.9151611328125
			w	40.0
			h	40.0
			fill	"#ff9999"
			type	"ellipse"
			outline	"#666666"
			outline_width	1.5
		]
		label	"SAR0878"
	]
	node	[
		root_index	-1186
		id	-1186
		graphics	[
			x	1079.9217529296875
			y	853.9855346679688
			w	40.0
			h	40.0
			fill	"#ff9999"
			type	"ellipse"
			outline	"#666666"
			outline_width	1.5
		]
		label	"SAR0877"
	]
	node	[
		root_index	-1187
		id	-1187
		graphics	[
			x	1180.8597412109375
			y	1003.9732666015625
			w	40.0
			h	40.0
			fill	"#ff9999"
			type	"ellipse"
			outline	"#666666"
			outline_width	1.5
		]
		label	"SAR0879"
	]
	node	[
		root_index	-1188
		id	-1188
		graphics	[
			x	2228.20849609375
			y	1422.7958984375
			w	40.0
			h	40.0
			fill	"#ff9999"
			type	"ellipse"
			outline	"#666666"
			outline_width	1.5
		]
		label	"SAR0084"
	]
	node	[
		root_index	-812
		id	-812
		graphics	[
			x	1645.1622314453125
			y	757.5233154296875
			w	40.0
			h	40.0
			fill	"#ff9999"
			type	"ellipse"
			outline	"#666666"
			outline_width	1.5
		]
		label	"SAR0788"
	]
	node	[
		root_index	-811
		id	-811
		graphics	[
			x	1639.337158203125
			y	632.1408081054688
			w	40.0
			h	40.0
			fill	"#ff9999"
			type	"ellipse"
			outline	"#666666"
			outline_width	1.5
		]
		label	"SAR0787"
	]
	node	[
		root_index	-810
		id	-810
		graphics	[
			x	821.6680908203125
			y	1271.5159912109375
			w	40.0
			h	40.0
			fill	"#ff9999"
			type	"ellipse"
			outline	"#666666"
			outline_width	1.5
		]
		label	"SAR0786"
	]
	node	[
		root_index	-809
		id	-809
		graphics	[
			x	924.9849853515625
			y	1322.5621337890625
			w	40.0
			h	40.0
			fill	"#ff9999"
			type	"ellipse"
			outline	"#666666"
			outline_width	1.5
		]
		label	"SAR0785"
	]
	node	[
		root_index	-816
		id	-816
		graphics	[
			x	1903.3680419921875
			y	1260.29248046875
			w	40.0
			h	40.0
			fill	"#ff9999"
			type	"ellipse"
			outline	"#666666"
			outline_width	1.5
		]
		label	"SAR2027"
	]
	node	[
		root_index	-815
		id	-815
		graphics	[
			x	711.2171630859375
			y	1559.119873046875
			w	40.0
			h	40.0
			fill	"#ff9999"
			type	"ellipse"
			outline	"#666666"
			outline_width	1.5
		]
		label	"SAR2028"
	]
	node	[
		root_index	-814
		id	-814
		graphics	[
			x	941.7090454101562
			y	2022.798095703125
			w	40.0
			h	40.0
			fill	"#ff9999"
			type	"ellipse"
			outline	"#666666"
			outline_width	1.5
		]
		label	"SAR2029"
	]
	node	[
		root_index	-813
		id	-813
		graphics	[
			x	1612.8145751953125
			y	883.364013671875
			w	40.0
			h	40.0
			fill	"#ff9999"
			type	"ellipse"
			outline	"#666666"
			outline_width	1.5
		]
		label	"SAR0789"
	]
	node	[
		root_index	-804
		id	-804
		graphics	[
			x	1494.98388671875
			y	946.5051879882812
			w	40.0
			h	40.0
			fill	"#ff9999"
			type	"ellipse"
			outline	"#666666"
			outline_width	1.5
		]
		label	"SAR2504"
	]
	node	[
		root_index	-803
		id	-803
		graphics	[
			x	1713.1513671875
			y	586.2232055664062
			w	40.0
			h	40.0
			fill	"#ff9999"
			type	"ellipse"
			outline	"#666666"
			outline_width	1.5
		]
		label	"SAR2505"
	]
	node	[
		root_index	-802
		id	-802
		graphics	[
			x	1016.2213134765625
			y	988.103271484375
			w	40.0
			h	40.0
			fill	"#ff9999"
			type	"ellipse"
			outline	"#666666"
			outline_width	1.5
		]
		label	"SAR2506"
	]
	node	[
		root_index	-801
		id	-801
		graphics	[
			x	1622.22021484375
			y	1716.835205078125
			w	40.0
			h	40.0
			fill	"#ff9999"
			type	"ellipse"
			outline	"#666666"
			outline_width	1.5
		]
		label	"SAR2030"
	]
	node	[
		root_index	-808
		id	-808
		graphics	[
			x	1442.7237548828125
			y	2280.23193359375
			w	40.0
			h	40.0
			fill	"#ff9999"
			type	"ellipse"
			outline	"#666666"
			outline_width	1.5
		]
		label	"SAR2500"
	]
	node	[
		root_index	-807
		id	-807
		graphics	[
			x	1427.328857421875
			y	1764.405517578125
			w	40.0
			h	40.0
			fill	"#ff9999"
			type	"ellipse"
			outline	"#666666"
			outline_width	1.5
		]
		label	"SAR2501"
	]
	node	[
		root_index	-806
		id	-806
		graphics	[
			x	1672.90283203125
			y	980.2330322265625
			w	40.0
			h	40.0
			fill	"#ff9999"
			type	"ellipse"
			outline	"#666666"
			outline_width	1.5
		]
		label	"SAR2502"
	]
	node	[
		root_index	-805
		id	-805
		graphics	[
			x	1690.9866943359375
			y	830.9810791015625
			w	40.0
			h	40.0
			fill	"#ff9999"
			type	"ellipse"
			outline	"#666666"
			outline_width	1.5
		]
		label	"SAR2503"
	]
	node	[
		root_index	-827
		id	-827
		graphics	[
			x	1634.6456298828125
			y	1079.56640625
			w	40.0
			h	40.0
			fill	"#ff9999"
			type	"ellipse"
			outline	"#666666"
			outline_width	1.5
		]
		label	"SAR0783"
	]
	node	[
		root_index	-828
		id	-828
		graphics	[
			x	2082.907470703125
			y	1377.6131591796875
			w	40.0
			h	40.0
			fill	"#ff9999"
			type	"ellipse"
			outline	"#666666"
			outline_width	1.5
		]
		label	"SAR2020"
	]
	node	[
		root_index	-825
		id	-825
		graphics	[
			x	1789.197998046875
			y	1465.63232421875
			w	40.0
			h	40.0
			fill	"#ff9999"
			type	"ellipse"
			outline	"#666666"
			outline_width	1.5
		]
		label	"SAR2021"
	]
	node	[
		root_index	-826
		id	-826
		graphics	[
			x	3448.529296875
			y	3222.353759765625
			w	40.0
			h	40.0
			fill	"#ff9999"
			type	"ellipse"
			outline	"#666666"
			outline_width	1.5
		]
		label	"SAR2509"
	]
	node	[
		root_index	-831
		id	-831
		graphics	[
			x	1293.1781005859375
			y	417.55389404296875
			w	40.0
			h	40.0
			fill	"#ff9999"
			type	"ellipse"
			outline	"#666666"
			outline_width	1.5
		]
		label	"SAR2531"
	]
	node	[
		root_index	-832
		id	-832
		graphics	[
			x	153.6143798828125
			y	1109.2486572265625
			w	40.0
			h	40.0
			fill	"#ff9999"
			type	"ellipse"
			outline	"#666666"
			outline_width	1.5
		]
		label	"SAR2532"
	]
	node	[
		root_index	-829
		id	-829
		graphics	[
			x	490.5631103515625
			y	1485.7122802734375
			w	40.0
			h	40.0
			fill	"#ff9999"
			type	"ellipse"
			outline	"#666666"
			outline_width	1.5
		]
		label	"SAR0784"
	]
	node	[
		root_index	-830
		id	-830
		graphics	[
			x	1346.66455078125
			y	799.343994140625
			w	40.0
			h	40.0
			fill	"#ff9999"
			type	"ellipse"
			outline	"#666666"
			outline_width	1.5
		]
		label	"SAR2530"
	]
	node	[
		root_index	-819
		id	-819
		graphics	[
			x	1252.306396484375
			y	527.6929321289062
			w	40.0
			h	40.0
			fill	"#ff9999"
			type	"ellipse"
			outline	"#666666"
			outline_width	1.5
		]
		label	"SAR0780"
	]
	node	[
		root_index	-820
		id	-820
		graphics	[
			x	1816.47509765625
			y	1183.2252197265625
			w	40.0
			h	40.0
			fill	"#ff9999"
			type	"ellipse"
			outline	"#666666"
			outline_width	1.5
		]
		label	"SAR2024"
	]
	node	[
		root_index	-817
		id	-817
		graphics	[
			x	1817.379638671875
			y	1051.6866455078125
			w	40.0
			h	40.0
			fill	"#ff9999"
			type	"ellipse"
			outline	"#666666"
			outline_width	1.5
		]
		label	"SAR2026"
	]
	node	[
		root_index	-818
		id	-818
		graphics	[
			x	1615.9232177734375
			y	1241.0499267578125
			w	40.0
			h	40.0
			fill	"#ff9999"
			type	"ellipse"
			outline	"#666666"
			outline_width	1.5
		]
		label	"SAR2025"
	]
	node	[
		root_index	-823
		id	-823
		graphics	[
			x	1773.80078125
			y	1257.716796875
			w	40.0
			h	40.0
			fill	"#ff9999"
			type	"ellipse"
			outline	"#666666"
			outline_width	1.5
		]
		label	"SAR2022"
	]
	node	[
		root_index	-824
		id	-824
		graphics	[
			x	1136.1435546875
			y	1115.829833984375
			w	40.0
			h	40.0
			fill	"#ff9999"
			type	"ellipse"
			outline	"#666666"
			outline_width	1.5
		]
		label	"SAR0782"
	]
	node	[
		root_index	-821
		id	-821
		graphics	[
			x	1576.56103515625
			y	1211.6036376953125
			w	40.0
			h	40.0
			fill	"#ff9999"
			type	"ellipse"
			outline	"#666666"
			outline_width	1.5
		]
		label	"SAR2023"
	]
	node	[
		root_index	-822
		id	-822
		graphics	[
			x	1998.264404296875
			y	1398.300537109375
			w	40.0
			h	40.0
			fill	"#ff9999"
			type	"ellipse"
			outline	"#666666"
			outline_width	1.5
		]
		label	"SAR0781"
	]
	node	[
		root_index	-778
		id	-778
		graphics	[
			x	831.4086303710938
			y	1087.5272216796875
			w	40.0
			h	40.0
			fill	"#ff9999"
			type	"ellipse"
			outline	"#666666"
			outline_width	1.5
		]
		label	"SAR2515"
	]
	node	[
		root_index	-777
		id	-777
		graphics	[
			x	1366.4239501953125
			y	643.510986328125
			w	40.0
			h	40.0
			fill	"#ff9999"
			type	"ellipse"
			outline	"#666666"
			outline_width	1.5
		]
		label	"SAR1902"
	]
	node	[
		root_index	-780
		id	-780
		graphics	[
			x	3485.608154296875
			y	3121.14013671875
			w	40.0
			h	40.0
			fill	"#ff9999"
			type	"ellipse"
			outline	"#666666"
			outline_width	1.5
		]
		label	"SAR2511"
	]
	node	[
		root_index	-779
		id	-779
		graphics	[
			x	504.23663330078125
			y	944.251953125
			w	40.0
			h	40.0
			fill	"#ff9999"
			type	"ellipse"
			outline	"#666666"
			outline_width	1.5
		]
		label	"SAR2514"
	]
	node	[
		root_index	-782
		id	-782
		graphics	[
			x	1229.28125
			y	352.5252685546875
			w	40.0
			h	40.0
			fill	"#ff9999"
			type	"ellipse"
			outline	"#666666"
			outline_width	1.5
		]
		label	"SAR0798"
	]
	node	[
		root_index	-781
		id	-781
		graphics	[
			x	3526.974365234375
			y	3020.7138671875
			w	40.0
			h	40.0
			fill	"#ff9999"
			type	"ellipse"
			outline	"#666666"
			outline_width	1.5
		]
		label	"SAR2510"
	]
	node	[
		root_index	-784
		id	-784
		graphics	[
			x	979.1761474609375
			y	894.2765502929688
			w	40.0
			h	40.0
			fill	"#ff9999"
			type	"ellipse"
			outline	"#666666"
			outline_width	1.5
		]
		label	"SAR0796"
	]
	node	[
		root_index	-783
		id	-783
		graphics	[
			x	1196.480712890625
			y	248.84869384765625
			w	40.0
			h	40.0
			fill	"#ff9999"
			type	"ellipse"
			outline	"#666666"
			outline_width	1.5
		]
		label	"SAR0799"
	]
	node	[
		root_index	-770
		id	-770
		graphics	[
			x	701.2405395507812
			y	1095.147216796875
			w	40.0
			h	40.0
			fill	"#ff9999"
			type	"ellipse"
			outline	"#666666"
			outline_width	1.5
		]
		label	"SAR2516"
	]
	node	[
		root_index	-769
		id	-769
		graphics	[
			x	586.4568481445312
			y	1008.845703125
			w	40.0
			h	40.0
			fill	"#ff9999"
			type	"ellipse"
			outline	"#666666"
			outline_width	1.5
		]
		label	"SAR2517"
	]
	node	[
		root_index	-772
		id	-772
		graphics	[
			x	1723.986083984375
			y	2290.23193359375
			w	40.0
			h	40.0
			fill	"#ff9999"
			type	"ellipse"
			outline	"#666666"
			outline_width	1.5
		]
		label	"SAR2040"
	]
	node	[
		root_index	-771
		id	-771
		graphics	[
			x	1652.813232421875
			y	1050.8543701171875
			w	40.0
			h	40.0
			fill	"#ff9999"
			type	"ellipse"
			outline	"#666666"
			outline_width	1.5
		]
		label	"SAR2519"
	]
	node	[
		root_index	-774
		id	-774
		graphics	[
			x	1556.0721435546875
			y	1084.35546875
			w	40.0
			h	40.0
			fill	"#ff9999"
			type	"ellipse"
			outline	"#666666"
			outline_width	1.5
		]
		label	"SAR2518"
	]
	node	[
		root_index	-773
		id	-773
		graphics	[
			x	1786.512451171875
			y	2522.82421875
			w	40.0
			h	40.0
			fill	"#ff9999"
			type	"ellipse"
			outline	"#666666"
			outline_width	1.5
		]
		label	"SAR2041"
	]
	node	[
		root_index	-776
		id	-776
		graphics	[
			x	440.8192138671875
			y	1026.406005859375
			w	40.0
			h	40.0
			fill	"#ff9999"
			type	"ellipse"
			outline	"#666666"
			outline_width	1.5
		]
		label	"SAR2512"
	]
	node	[
		root_index	-775
		id	-775
		graphics	[
			x	532.6257934570312
			y	1033.8779296875
			w	40.0
			h	40.0
			fill	"#ff9999"
			type	"ellipse"
			outline	"#666666"
			outline_width	1.5
		]
		label	"SAR2513"
	]
	node	[
		root_index	-793
		id	-793
		graphics	[
			x	1446.310546875
			y	1645.9403076171875
			w	40.0
			h	40.0
			fill	"#ff9999"
			type	"ellipse"
			outline	"#666666"
			outline_width	1.5
		]
		label	"SAR0794"
	]
	node	[
		root_index	-794
		id	-794
		graphics	[
			x	1562.0712890625
			y	1886.5439453125
			w	40.0
			h	40.0
			fill	"#ff9999"
			type	"ellipse"
			outline	"#666666"
			outline_width	1.5
		]
		label	"SAR0795"
	]
	node	[
		root_index	-795
		id	-795
		graphics	[
			x	3732.479736328125
			y	3042.64013671875
			w	40.0
			h	40.0
			fill	"#ff9999"
			type	"ellipse"
			outline	"#666666"
			outline_width	1.5
		]
		label	"SAR2034"
	]
	node	[
		root_index	-796
		id	-796
		graphics	[
			x	1160.9444580078125
			y	1305.1097412109375
			w	40.0
			h	40.0
			fill	"#ff9999"
			type	"ellipse"
			outline	"#666666"
			outline_width	1.5
		]
		label	"SAR0792"
	]
	node	[
		root_index	-797
		id	-797
		graphics	[
			x	3626.974365234375
			y	3020.7138671875
			w	40.0
			h	40.0
			fill	"#ff9999"
			type	"ellipse"
			outline	"#666666"
			outline_width	1.5
		]
		label	"SAR2033"
	]
	node	[
		root_index	-798
		id	-798
		graphics	[
			x	1193.323974609375
			y	1756.90771484375
			w	40.0
			h	40.0
			fill	"#ff9999"
			type	"ellipse"
			outline	"#666666"
			outline_width	1.5
		]
		label	"SAR0793"
	]
	node	[
		root_index	-799
		id	-799
		graphics	[
			x	1611.373046875
			y	1808.528076171875
			w	40.0
			h	40.0
			fill	"#ff9999"
			type	"ellipse"
			outline	"#666666"
			outline_width	1.5
		]
		label	"SAR2508"
	]
	node	[
		root_index	-800
		id	-800
		graphics	[
			x	866.6830444335938
			y	932.1610717773438
			w	40.0
			h	40.0
			fill	"#ff9999"
			type	"ellipse"
			outline	"#666666"
			outline_width	1.5
		]
		label	"SAR2507"
	]
	node	[
		root_index	-785
		id	-785
		graphics	[
			x	1129.0731201171875
			y	940.8970947265625
			w	40.0
			h	40.0
			fill	"#ff9999"
			type	"ellipse"
			outline	"#666666"
			outline_width	1.5
		]
		label	"SAR0797"
	]
	node	[
		root_index	-786
		id	-786
		graphics	[
			x	1850.625
			y	2492.048828125
			w	40.0
			h	40.0
			fill	"#ff9999"
			type	"ellipse"
			outline	"#666666"
			outline_width	1.5
		]
		label	"SAR2039"
	]
	node	[
		root_index	-787
		id	-787
		graphics	[
			x	1296.3416748046875
			y	631.8649291992188
			w	40.0
			h	40.0
			fill	"#ff9999"
			type	"ellipse"
			outline	"#666666"
			outline_width	1.5
		]
		label	"SAR1905"
	]
	node	[
		root_index	-788
		id	-788
		graphics	[
			x	1550.547607421875
			y	817.6407470703125
			w	40.0
			h	40.0
			fill	"#ff9999"
			type	"ellipse"
			outline	"#666666"
			outline_width	1.5
		]
		label	"SAR0790"
	]
	node	[
		root_index	-789
		id	-789
		graphics	[
			x	939.2947998046875
			y	1480.29248046875
			w	40.0
			h	40.0
			fill	"#ff9999"
			type	"ellipse"
			outline	"#666666"
			outline_width	1.5
		]
		label	"SAR0791"
	]
	node	[
		root_index	-790
		id	-790
		graphics	[
			x	1201.3321533203125
			y	728.7745361328125
			w	40.0
			h	40.0
			fill	"#ff9999"
			type	"ellipse"
			outline	"#666666"
			outline_width	1.5
		]
		label	"SAR1906"
	]
	node	[
		root_index	-791
		id	-791
		graphics	[
			x	3660.7392578125
			y	3123.0498046875
			w	40.0
			h	40.0
			fill	"#ff9999"
			type	"ellipse"
			outline	"#666666"
			outline_width	1.5
		]
		label	"SAR2032"
	]
	node	[
		root_index	-792
		id	-792
		graphics	[
			x	2434.050048828125
			y	3425.23388671875
			w	40.0
			h	40.0
			fill	"#ff9999"
			type	"ellipse"
			outline	"#666666"
			outline_width	1.5
		]
		label	"SAR1909"
	]
	node	[
		root_index	-880
		id	-880
		graphics	[
			x	1073.8431396484375
			y	1979.5784912109375
			w	40.0
			h	40.0
			fill	"#ff9999"
			type	"ellipse"
			outline	"#666666"
			outline_width	1.5
		]
		label	"SAR2558"
	]
	node	[
		root_index	-879
		id	-879
		graphics	[
			x	2091.226806640625
			y	928.165283203125
			w	40.0
			h	40.0
			fill	"#ff9999"
			type	"ellipse"
			outline	"#666666"
			outline_width	1.5
		]
		label	"SAR2557"
	]
	node	[
		root_index	-878
		id	-878
		graphics	[
			x	2018.9228515625
			y	948.2373046875
			w	40.0
			h	40.0
			fill	"#ff9999"
			type	"ellipse"
			outline	"#666666"
			outline_width	1.5
		]
		label	"SAR2556"
	]
	node	[
		root_index	-877
		id	-877
		graphics	[
			x	1994.396484375
			y	992.7548828125
			w	40.0
			h	40.0
			fill	"#ff9999"
			type	"ellipse"
			outline	"#666666"
			outline_width	1.5
		]
		label	"SAR2551"
	]
	node	[
		root_index	-876
		id	-876
		graphics	[
			x	1738.9658203125
			y	1139.8389892578125
			w	40.0
			h	40.0
			fill	"#ff9999"
			type	"ellipse"
			outline	"#666666"
			outline_width	1.5
		]
		label	"SAR2550"
	]
	node	[
		root_index	-875
		id	-875
		graphics	[
			x	1922.579833984375
			y	1071.16259765625
			w	40.0
			h	40.0
			fill	"#ff9999"
			type	"ellipse"
			outline	"#666666"
			outline_width	1.5
		]
		label	"SAR2555"
	]
	node	[
		root_index	-874
		id	-874
		graphics	[
			x	2003.2567138671875
			y	1035.0658874511719
			w	40.0
			h	40.00006103515625
			fill	"#ff9999"
			type	"ellipse"
			outline	"#666666"
			outline_width	1.5
		]
		label	"SAR2554"
	]
	node	[
		root_index	-873
		id	-873
		graphics	[
			x	1952.02734375
			y	1025.7763671875
			w	40.0
			h	40.0
			fill	"#ff9999"
			type	"ellipse"
			outline	"#666666"
			outline_width	1.5
		]
		label	"SAR2553"
	]
	node	[
		root_index	-872
		id	-872
		graphics	[
			x	2016.147216796875
			y	1015.772216796875
			w	40.0
			h	40.0
			fill	"#ff9999"
			type	"ellipse"
			outline	"#666666"
			outline_width	1.5
		]
		label	"SAR2552"
	]
	node	[
		root_index	-871
		id	-871
		graphics	[
			x	1360.60791015625
			y	1835.537109375
			w	40.0
			h	40.0
			fill	"#ff9999"
			type	"ellipse"
			outline	"#666666"
			outline_width	1.5
		]
		label	"SAR1489"
	]
	node	[
		root_index	-870
		id	-870
		graphics	[
			x	835.1644287109375
			y	1203.8880615234375
			w	40.0
			h	40.0
			fill	"#ff9999"
			type	"ellipse"
			outline	"#666666"
			outline_width	1.5
		]
		label	"SAR1482"
	]
	node	[
		root_index	-869
		id	-869
		graphics	[
			x	686.9168701171875
			y	1041.130126953125
			w	40.0
			h	40.0
			fill	"#ff9999"
			type	"ellipse"
			outline	"#666666"
			outline_width	1.5
		]
		label	"SAR1481"
	]
	node	[
		root_index	-868
		id	-868
		graphics	[
			x	966.4993896484375
			y	1212.6484375
			w	40.0
			h	40.0
			fill	"#ff9999"
			type	"ellipse"
			outline	"#666666"
			outline_width	1.5
		]
		label	"SAR1484"
	]
	node	[
		root_index	-867
		id	-867
		graphics	[
			x	1058.953125
			y	1183.8114013671875
			w	40.0
			h	40.0
			fill	"#ff9999"
			type	"ellipse"
			outline	"#666666"
			outline_width	1.5
		]
		label	"SAR1483"
	]
	node	[
		root_index	-866
		id	-866
		graphics	[
			x	942.9038696289062
			y	1269.9979248046875
			w	40.0
			h	40.0
			fill	"#ff9999"
			type	"ellipse"
			outline	"#666666"
			outline_width	1.5
		]
		label	"SAR1486"
	]
	node	[
		root_index	-865
		id	-865
		graphics	[
			x	1008.5481872558594
			y	1347.5618896484375
			w	40.00006103515625
			h	40.0
			fill	"#ff9999"
			type	"ellipse"
			outline	"#666666"
			outline_width	1.5
		]
		label	"SAR1485"
	]
	node	[
		root_index	-895
		id	-895
		graphics	[
			x	681.29150390625
			y	883.6823120117188
			w	40.0
			h	40.0
			fill	"#ff9999"
			type	"ellipse"
			outline	"#666666"
			outline_width	1.5
		]
		label	"SAR2545"
	]
	node	[
		root_index	-896
		id	-896
		graphics	[
			x	773.5971069335938
			y	725.5704956054688
			w	40.0
			h	40.0
			fill	"#ff9999"
			type	"ellipse"
			outline	"#666666"
			outline_width	1.5
		]
		label	"SAR2546"
	]
	node	[
		root_index	-893
		id	-893
		graphics	[
			x	1019.0726623535156
			y	1051.1422119140625
			w	39.99993896484375
			h	40.0
			fill	"#ff9999"
			type	"ellipse"
			outline	"#666666"
			outline_width	1.5
		]
		label	"SAR2547"
	]
	node	[
		root_index	-894
		id	-894
		graphics	[
			x	1469.5966796875
			y	1579.170654296875
			w	40.0
			h	40.0
			fill	"#ff9999"
			type	"ellipse"
			outline	"#666666"
			outline_width	1.5
		]
		label	"SAR2548"
	]
	node	[
		root_index	-891
		id	-891
		graphics	[
			x	1603.336669921875
			y	791.5201416015625
			w	40.0
			h	40.0
			fill	"#ff9999"
			type	"ellipse"
			outline	"#666666"
			outline_width	1.5
		]
		label	"SAR2540"
	]
	node	[
		root_index	-892
		id	-892
		graphics	[
			x	2119.4404296875
			y	1045.0889892578125
			w	40.0
			h	40.0
			fill	"#ff9999"
			type	"ellipse"
			outline	"#666666"
			outline_width	1.5
		]
		label	"SAR2549"
	]
	node	[
		root_index	-889
		id	-889
		graphics	[
			x	1219.3397216796875
			y	1594.859375
			w	40.0
			h	40.0
			fill	"#ff9999"
			type	"ellipse"
			outline	"#666666"
			outline_width	1.5
		]
		label	"SAR2543"
	]
	node	[
		root_index	-890
		id	-890
		graphics	[
			x	1538.8848876953125
			y	1199.05419921875
			w	40.0
			h	40.0
			fill	"#ff9999"
			type	"ellipse"
			outline	"#666666"
			outline_width	1.5
		]
		label	"SAR2544"
	]
	node	[
		root_index	-887
		id	-887
		graphics	[
			x	2289.9248046875
			y	2505.25537109375
			w	40.0
			h	40.0
			fill	"#ff9999"
			type	"ellipse"
			outline	"#666666"
			outline_width	1.5
		]
		label	"SAR1498"
	]
	node	[
		root_index	-888
		id	-888
		graphics	[
			x	2141.733154296875
			y	2263.27880859375
			w	40.0
			h	40.0
			fill	"#ff9999"
			type	"ellipse"
			outline	"#666666"
			outline_width	1.5
		]
		label	"SAR1499"
	]
	node	[
		root_index	-885
		id	-885
		graphics	[
			x	3954.64794921875
			y	3336.5654296875
			w	40.0
			h	40.0
			fill	"#ff9999"
			type	"ellipse"
			outline	"#666666"
			outline_width	1.5
		]
		label	"SAR1495"
	]
	node	[
		root_index	-886
		id	-886
		graphics	[
			x	2351.5419921875
			y	2440.11474609375
			w	40.0
			h	40.0
			fill	"#ff9999"
			type	"ellipse"
			outline	"#666666"
			outline_width	1.5
		]
		label	"SAR1497"
	]
	node	[
		root_index	-883
		id	-883
		graphics	[
			x	1282.836669921875
			y	1279.829345703125
			w	40.0
			h	40.0
			fill	"#ff9999"
			type	"ellipse"
			outline	"#666666"
			outline_width	1.5
		]
		label	"SAR1493"
	]
	node	[
		root_index	-884
		id	-884
		graphics	[
			x	4032.704833984375
			y	3410.685302734375
			w	40.0
			h	40.0
			fill	"#ff9999"
			type	"ellipse"
			outline	"#666666"
			outline_width	1.5
		]
		label	"SAR1494"
	]
	node	[
		root_index	-881
		id	-881
		graphics	[
			x	958.3236694335938
			y	1610.2288818359375
			w	40.0
			h	40.0
			fill	"#ff9999"
			type	"ellipse"
			outline	"#666666"
			outline_width	1.5
		]
		label	"SAR2559"
	]
	node	[
		root_index	-882
		id	-882
		graphics	[
			x	1313.5189208984375
			y	1752.59814453125
			w	40.0
			h	40.0
			fill	"#ff9999"
			type	"ellipse"
			outline	"#666666"
			outline_width	1.5
		]
		label	"SAR1492"
	]
	node	[
		root_index	-846
		id	-846
		graphics	[
			x	684.216064453125
			y	1208.857666015625
			w	40.0
			h	40.0
			fill	"#ff9999"
			type	"ellipse"
			outline	"#666666"
			outline_width	1.5
		]
		label	"SAR1472"
	]
	node	[
		root_index	-845
		id	-845
		graphics	[
			x	1080.3525390625
			y	1117.5009765625
			w	40.0
			h	40.0
			fill	"#ff9999"
			type	"ellipse"
			outline	"#666666"
			outline_width	1.5
		]
		label	"SAR1471"
	]
	node	[
		root_index	-848
		id	-848
		graphics	[
			x	1073.0330810546875
			y	1111.298828125
			w	40.0
			h	40.0
			fill	"#ff9999"
			type	"ellipse"
			outline	"#666666"
			outline_width	1.5
		]
		label	"SAR1478"
	]
	node	[
		root_index	-847
		id	-847
		graphics	[
			x	604.9869384765625
			y	1257.641845703125
			w	40.0
			h	40.0
			fill	"#ff9999"
			type	"ellipse"
			outline	"#666666"
			outline_width	1.5
		]
		label	"SAR1473"
	]
	node	[
		root_index	-842
		id	-842
		graphics	[
			x	893.9398803710938
			y	1151.4229736328125
			w	40.0
			h	40.0
			fill	"#ff9999"
			type	"ellipse"
			outline	"#666666"
			outline_width	1.5
		]
		label	"SAR1476"
	]
	node	[
		root_index	-841
		id	-841
		graphics	[
			x	906.755859375
			y	1247.88330078125
			w	40.0
			h	40.0
			fill	"#ff9999"
			type	"ellipse"
			outline	"#666666"
			outline_width	1.5
		]
		label	"SAR1475"
	]
	node	[
		root_index	-844
		id	-844
		graphics	[
			x	1299.2872314453125
			y	1225.6573486328125
			w	40.0
			h	40.0
			fill	"#ff9999"
			type	"ellipse"
			outline	"#666666"
			outline_width	1.5
		]
		label	"SAR1470"
	]
	node	[
		root_index	-843
		id	-843
		graphics	[
			x	930.257080078125
			y	1107.93017578125
			w	40.0
			h	40.0
			fill	"#ff9999"
			type	"ellipse"
			outline	"#666666"
			outline_width	1.5
		]
		label	"SAR1477"
	]
	node	[
		root_index	-838
		id	-838
		graphics	[
			x	1629.847900390625
			y	993.106689453125
			w	40.0
			h	40.0
			fill	"#ff9999"
			type	"ellipse"
			outline	"#666666"
			outline_width	1.5
		]
		label	"SAR2538"
	]
	node	[
		root_index	-837
		id	-837
		graphics	[
			x	1798.101318359375
			y	915.04833984375
			w	40.0
			h	40.0
			fill	"#ff9999"
			type	"ellipse"
			outline	"#666666"
			outline_width	1.5
		]
		label	"SAR2537"
	]
	node	[
		root_index	-840
		id	-840
		graphics	[
			x	651.6591186523438
			y	1151.669677734375
			w	40.0
			h	40.0
			fill	"#ff9999"
			type	"ellipse"
			outline	"#666666"
			outline_width	1.5
		]
		label	"SAR1474"
	]
	node	[
		root_index	-839
		id	-839
		graphics	[
			x	1662.1204833984375
			y	1024.384033203125
			w	40.0
			h	40.0
			fill	"#ff9999"
			type	"ellipse"
			outline	"#666666"
			outline_width	1.5
		]
		label	"SAR2539"
	]
	node	[
		root_index	-834
		id	-834
		graphics	[
			x	1717.915283203125
			y	924.00048828125
			w	40.0
			h	40.0
			fill	"#ff9999"
			type	"ellipse"
			outline	"#666666"
			outline_width	1.5
		]
		label	"SAR2535"
	]
	node	[
		root_index	-833
		id	-833
		graphics	[
			x	616.0604858398438
			y	1119.262939453125
			w	40.0
			h	40.0
			fill	"#ff9999"
			type	"ellipse"
			outline	"#666666"
			outline_width	1.5
		]
		label	"SAR2533"
	]
	node	[
		root_index	-836
		id	-836
		graphics	[
			x	1750.273681640625
			y	1023.50732421875
			w	40.0
			h	40.0
			fill	"#ff9999"
			type	"ellipse"
			outline	"#666666"
			outline_width	1.5
		]
		label	"SAR2536"
	]
	node	[
		root_index	-835
		id	-835
		graphics	[
			x	840.1734008789062
			y	1127.447998046875
			w	40.0
			h	40.0
			fill	"#ff9999"
			type	"ellipse"
			outline	"#666666"
			outline_width	1.5
		]
		label	"SAR1480"
	]
	node	[
		root_index	-861
		id	-861
		graphics	[
			x	2059.2021484375
			y	941.9703369140625
			w	40.0
			h	40.0
			fill	"#ff9999"
			type	"ellipse"
			outline	"#666666"
			outline_width	1.5
		]
		label	"SAR2528"
	]
	node	[
		root_index	-862
		id	-862
		graphics	[
			x	879.6478881835938
			y	1079.686767578125
			w	40.0
			h	40.0
			fill	"#ff9999"
			type	"ellipse"
			outline	"#666666"
			outline_width	1.5
		]
		label	"SAR1487"
	]
	node	[
		root_index	-863
		id	-863
		graphics	[
			x	1217.80859375
			y	1453.661376953125
			w	40.0
			h	40.0
			fill	"#ff9999"
			type	"ellipse"
			outline	"#666666"
			outline_width	1.5
		]
		label	"SAR1488"
	]
	node	[
		root_index	-864
		id	-864
		graphics	[
			x	505.61602783203125
			y	1816.66162109375
			w	40.0
			h	40.0
			fill	"#ff9999"
			type	"ellipse"
			outline	"#666666"
			outline_width	1.5
		]
		label	"SAR2027a"
	]
	node	[
		root_index	-857
		id	-857
		graphics	[
			x	1672.6650390625
			y	1597.0230712890625
			w	40.0
			h	40.0
			fill	"#ff9999"
			type	"ellipse"
			outline	"#666666"
			outline_width	1.5
		]
		label	"SAR2523"
	]
	node	[
		root_index	-858
		id	-858
		graphics	[
			x	1680.797607421875
			y	1431.15771484375
			w	40.0
			h	40.0
			fill	"#ff9999"
			type	"ellipse"
			outline	"#666666"
			outline_width	1.5
		]
		label	"SAR2524"
	]
	node	[
		root_index	-859
		id	-859
		graphics	[
			x	1587.3128662109375
			y	1377.423095703125
			w	40.0
			h	40.0
			fill	"#ff9999"
			type	"ellipse"
			outline	"#666666"
			outline_width	1.5
		]
		label	"SAR2529"
	]
	node	[
		root_index	-860
		id	-860
		graphics	[
			x	1320.5499267578125
			y	2162.603515625
			w	40.0
			h	40.0
			fill	"#ff9999"
			type	"ellipse"
			outline	"#666666"
			outline_width	1.5
		]
		label	"SAR2527"
	]
	node	[
		root_index	-853
		id	-853
		graphics	[
			x	4191.1162109375
			y	3336.5654296875
			w	40.0
			h	40.0
			fill	"#ff9999"
			type	"ellipse"
			outline	"#666666"
			outline_width	1.5
		]
		label	"SAR2525"
	]
	node	[
		root_index	-854
		id	-854
		graphics	[
			x	1482.8319091796875
			y	1607.22314453125
			w	40.0
			h	40.0
			fill	"#ff9999"
			type	"ellipse"
			outline	"#666666"
			outline_width	1.5
		]
		label	"SAR1491"
	]
	node	[
		root_index	-855
		id	-855
		graphics	[
			x	4132.70458984375
			y	3427.157958984375
			w	40.0
			h	40.0
			fill	"#ff9999"
			type	"ellipse"
			outline	"#666666"
			outline_width	1.5
		]
		label	"SAR2526"
	]
	node	[
		root_index	-856
		id	-856
		graphics	[
			x	1261.41845703125
			y	1290.399658203125
			w	40.0
			h	40.0
			fill	"#ff9999"
			type	"ellipse"
			outline	"#666666"
			outline_width	1.5
		]
		label	"SAR1490"
	]
	node	[
		root_index	-849
		id	-849
		graphics	[
			x	1234.3897705078125
			y	1196.99853515625
			w	40.0
			h	40.0
			fill	"#ff9999"
			type	"ellipse"
			outline	"#666666"
			outline_width	1.5
		]
		label	"SAR1479"
	]
	node	[
		root_index	-850
		id	-850
		graphics	[
			x	89.27734375
			y	1273.005615234375
			w	40.0
			h	40.0
			fill	"#ff9999"
			type	"ellipse"
			outline	"#666666"
			outline_width	1.5
		]
		label	"SAR2521"
	]
	node	[
		root_index	-851
		id	-851
		graphics	[
			x	1115.018310546875
			y	1034.7379150390625
			w	40.0
			h	40.0
			fill	"#ff9999"
			type	"ellipse"
			outline	"#666666"
			outline_width	1.5
		]
		label	"SAR2522"
	]
	node	[
		root_index	-852
		id	-852
		graphics	[
			x	4372.45703125
			y	3407.202392578125
			w	40.0
			h	40.0
			fill	"#ff9999"
			type	"ellipse"
			outline	"#666666"
			outline_width	1.5
		]
		label	"SAR2520"
	]
	node	[
		root_index	-931
		id	-931
		graphics	[
			x	1146.519775390625
			y	895.9678955078125
			w	40.0
			h	40.0
			fill	"#ff9999"
			type	"ellipse"
			outline	"#666666"
			outline_width	1.5
		]
		label	"SAR1435"
	]
	node	[
		root_index	-932
		id	-932
		graphics	[
			x	1276.1112060546875
			y	1461.152099609375
			w	40.0
			h	40.0
			fill	"#ff9999"
			type	"ellipse"
			outline	"#666666"
			outline_width	1.5
		]
		label	"SAR1434"
	]
	node	[
		root_index	-929
		id	-929
		graphics	[
			x	1231.3397216796875
			y	1296.60888671875
			w	40.0
			h	40.0
			fill	"#ff9999"
			type	"ellipse"
			outline	"#666666"
			outline_width	1.5
		]
		label	"SAR1436"
	]
	node	[
		root_index	-930
		id	-930
		graphics	[
			x	1550.9927978515625
			y	1699.71484375
			w	40.0
			h	40.0
			fill	"#ff9999"
			type	"ellipse"
			outline	"#666666"
			outline_width	1.5
		]
		label	"SAR2580"
	]
	node	[
		root_index	-935
		id	-935
		graphics	[
			x	724.931640625
			y	1033.275634765625
			w	40.0
			h	40.0
			fill	"#ff9999"
			type	"ellipse"
			outline	"#666666"
			outline_width	1.5
		]
		label	"SAR1849"
	]
	node	[
		root_index	-936
		id	-936
		graphics	[
			x	1195.22705078125
			y	1103.7169189453125
			w	40.0
			h	40.0
			fill	"#ff9999"
			type	"ellipse"
			outline	"#666666"
			outline_width	1.5
		]
		label	"SAR1432"
	]
	node	[
		root_index	-933
		id	-933
		graphics	[
			x	968.1807250976562
			y	1312.32958984375
			w	40.0
			h	40.0
			fill	"#ff9999"
			type	"ellipse"
			outline	"#666666"
			outline_width	1.5
		]
		label	"SAR1439"
	]
	node	[
		root_index	-934
		id	-934
		graphics	[
			x	1018.5289306640625
			y	1424.542724609375
			w	40.0
			h	40.0
			fill	"#ff9999"
			type	"ellipse"
			outline	"#666666"
			outline_width	1.5
		]
		label	"SAR1438"
	]
	node	[
		root_index	-939
		id	-939
		graphics	[
			x	1091.084228515625
			y	1163.9544677734375
			w	40.0
			h	40.0
			fill	"#ff9999"
			type	"ellipse"
			outline	"#666666"
			outline_width	1.5
		]
		label	"SAR1843"
	]
	node	[
		root_index	-940
		id	-940
		graphics	[
			x	1285.1676025390625
			y	590.4716796875
			w	40.0
			h	40.0
			fill	"#ff9999"
			type	"ellipse"
			outline	"#666666"
			outline_width	1.5
		]
		label	"SAR0313"
	]
	node	[
		root_index	-937
		id	-937
		graphics	[
			x	1675.566162109375
			y	1492.8519287109375
			w	40.0
			h	40.0
			fill	"#ff9999"
			type	"ellipse"
			outline	"#666666"
			outline_width	1.5
		]
		label	"SAR1431"
	]
	node	[
		root_index	-938
		id	-938
		graphics	[
			x	1317.651123046875
			y	1266.038330078125
			w	40.0
			h	40.0
			fill	"#ff9999"
			type	"ellipse"
			outline	"#666666"
			outline_width	1.5
		]
		label	"SAR1430"
	]
	node	[
		root_index	-943
		id	-943
		graphics	[
			x	1240.4451904296875
			y	750.14599609375
			w	40.0
			h	40.0
			fill	"#ff9999"
			type	"ellipse"
			outline	"#666666"
			outline_width	1.5
		]
		label	"SAR0315"
	]
	node	[
		root_index	-944
		id	-944
		graphics	[
			x	1513.04052734375
			y	1742.4073486328125
			w	40.0
			h	40.0
			fill	"#ff9999"
			type	"ellipse"
			outline	"#666666"
			outline_width	1.5
		]
		label	"SAR1841"
	]
	node	[
		root_index	-941
		id	-941
		graphics	[
			x	1142.23583984375
			y	894.6749267578125
			w	40.0
			h	40.0
			fill	"#ff9999"
			type	"ellipse"
			outline	"#666666"
			outline_width	1.5
		]
		label	"SAR0312"
	]
	node	[
		root_index	-942
		id	-942
		graphics	[
			x	1486.64013671875
			y	1410.0526123046875
			w	40.0
			h	40.0
			fill	"#ff9999"
			type	"ellipse"
			outline	"#666666"
			outline_width	1.5
		]
		label	"SAR1844"
	]
	node	[
		root_index	-948
		id	-948
		graphics	[
			x	322.3988037109375
			y	651.5733032226562
			w	40.0
			h	40.0
			fill	"#ff9999"
			type	"ellipse"
			outline	"#666666"
			outline_width	1.5
		]
		label	"SAR0316"
	]
	node	[
		root_index	-947
		id	-947
		graphics	[
			x	1561.1484375
			y	1634.8292236328125
			w	40.0
			h	40.0
			fill	"#ff9999"
			type	"ellipse"
			outline	"#666666"
			outline_width	1.5
		]
		label	"SAR0317"
	]
	node	[
		root_index	-946
		id	-946
		graphics	[
			x	1260.7196044921875
			y	936.116943359375
			w	40.0
			h	40.0
			fill	"#ff9999"
			type	"ellipse"
			outline	"#666666"
			outline_width	1.5
		]
		label	"SAR0314"
	]
	node	[
		root_index	-945
		id	-945
		graphics	[
			x	1052.711181640625
			y	879.5039672851562
			w	40.0
			h	40.0
			fill	"#ff9999"
			type	"ellipse"
			outline	"#666666"
			outline_width	1.5
		]
		label	"SAR1842"
	]
	node	[
		root_index	-952
		id	-952
		graphics	[
			x	792.6128540039062
			y	1685.874267578125
			w	40.0
			h	40.0
			fill	"#ff9999"
			type	"ellipse"
			outline	"#666666"
			outline_width	1.5
		]
		label	"SAR0319"
	]
	node	[
		root_index	-951
		id	-951
		graphics	[
			x	915.3190307617188
			y	1400.936279296875
			w	40.0
			h	40.0
			fill	"#ff9999"
			type	"ellipse"
			outline	"#666666"
			outline_width	1.5
		]
		label	"SAR1845"
	]
	node	[
		root_index	-950
		id	-950
		graphics	[
			x	1074.9171142578125
			y	1296.4697265625
			w	40.0
			h	40.0
			fill	"#ff9999"
			type	"ellipse"
			outline	"#666666"
			outline_width	1.5
		]
		label	"SAR2579"
	]
	node	[
		root_index	-949
		id	-949
		graphics	[
			x	660.38916015625
			y	897.5393676757812
			w	40.0
			h	40.0
			fill	"#ff9999"
			type	"ellipse"
			outline	"#666666"
			outline_width	1.5
		]
		label	"SAR1848"
	]
	node	[
		root_index	-956
		id	-956
		graphics	[
			x	3528.7734375
			y	3438.54150390625
			w	40.0
			h	40.0
			fill	"#ff9999"
			type	"ellipse"
			outline	"#666666"
			outline_width	1.5
		]
		label	"SAR2577"
	]
	node	[
		root_index	-955
		id	-955
		graphics	[
			x	1211.2183837890625
			y	1394.0250244140625
			w	40.0
			h	40.0
			fill	"#ff9999"
			type	"ellipse"
			outline	"#666666"
			outline_width	1.5
		]
		label	"SAR1846"
	]
	node	[
		root_index	-954
		id	-954
		graphics	[
			x	639.685791015625
			y	2067.8037109375
			w	40.0
			h	40.0
			fill	"#ff9999"
			type	"ellipse"
			outline	"#666666"
			outline_width	1.5
		]
		label	"SAR0318"
	]
	node	[
		root_index	-953
		id	-953
		graphics	[
			x	3494.02294921875
			y	3336.5654296875
			w	40.0
			h	40.0
			fill	"#ff9999"
			type	"ellipse"
			outline	"#666666"
			outline_width	1.5
		]
		label	"SAR2578"
	]
	node	[
		root_index	-960
		id	-960
		graphics	[
			x	738.10595703125
			y	1029.9356994628906
			w	40.0
			h	39.99993896484375
			fill	"#ff9999"
			type	"ellipse"
			outline	"#666666"
			outline_width	1.5
		]
		label	"SAR1840"
	]
	node	[
		root_index	-959
		id	-959
		graphics	[
			x	1173.53515625
			y	726.9400634765625
			w	40.0
			h	40.0
			fill	"#ff9999"
			type	"ellipse"
			outline	"#666666"
			outline_width	1.5
		]
		label	"SAR2574"
	]
	node	[
		root_index	-958
		id	-958
		graphics	[
			x	1265.7694091796875
			y	295.20660400390625
			w	40.0
			h	40.0
			fill	"#ff9999"
			type	"ellipse"
			outline	"#666666"
			outline_width	1.5
		]
		label	"SAR2575"
	]
	node	[
		root_index	-957
		id	-957
		graphics	[
			x	1127.887451171875
			y	1057.21435546875
			w	40.0
			h	40.0
			fill	"#ff9999"
			type	"ellipse"
			outline	"#666666"
			outline_width	1.5
		]
		label	"SAR2576"
	]
	node	[
		root_index	-897
		id	-897
		graphics	[
			x	888.529052734375
			y	1577.1328125
			w	40.0
			h	40.0
			fill	"#ff9999"
			type	"ellipse"
			outline	"#666666"
			outline_width	1.5
		]
		label	"SAR1446"
	]
	node	[
		root_index	-898
		id	-898
		graphics	[
			x	1366.25732421875
			y	999.3783569335938
			w	40.0
			h	40.0
			fill	"#ff9999"
			type	"ellipse"
			outline	"#666666"
			outline_width	1.5
		]
		label	"SAR1445"
	]
	node	[
		root_index	-899
		id	-899
		graphics	[
			x	1602.166748046875
			y	665.5186767578125
			w	40.0
			h	40.0
			fill	"#ff9999"
			type	"ellipse"
			outline	"#666666"
			outline_width	1.5
		]
		label	"SAR1448"
	]
	node	[
		root_index	-900
		id	-900
		graphics	[
			x	1472.2294921875
			y	1683.427490234375
			w	40.0
			h	40.0
			fill	"#ff9999"
			type	"ellipse"
			outline	"#666666"
			outline_width	1.5
		]
		label	"SAR1447"
	]
	node	[
		root_index	-901
		id	-901
		graphics	[
			x	1523.7591552734375
			y	992.8192138671875
			w	40.0
			h	40.0
			fill	"#ff9999"
			type	"ellipse"
			outline	"#666666"
			outline_width	1.5
		]
		label	"SAR1449"
	]
	node	[
		root_index	-902
		id	-902
		graphics	[
			x	1159.404052734375
			y	1317.7265625
			w	40.0
			h	40.0
			fill	"#ff9999"
			type	"ellipse"
			outline	"#666666"
			outline_width	1.5
		]
		label	"SAR1839"
	]
	node	[
		root_index	-903
		id	-903
		graphics	[
			x	909.21923828125
			y	1278.155517578125
			w	40.0
			h	40.0
			fill	"#ff9999"
			type	"ellipse"
			outline	"#666666"
			outline_width	1.5
		]
		label	"SAR1838"
	]
	node	[
		root_index	-904
		id	-904
		graphics	[
			x	1112.765869140625
			y	1529.896240234375
			w	40.0
			h	40.0
			fill	"#ff9999"
			type	"ellipse"
			outline	"#666666"
			outline_width	1.5
		]
		label	"SAR0309"
	]
	node	[
		root_index	-905
		id	-905
		graphics	[
			x	1101.600341796875
			y	1246.55029296875
			w	40.0
			h	40.0
			fill	"#ff9999"
			type	"ellipse"
			outline	"#666666"
			outline_width	1.5
		]
		label	"SAR1440"
	]
	node	[
		root_index	-906
		id	-906
		graphics	[
			x	1361.036376953125
			y	1500.4293212890625
			w	40.0
			h	40.0
			fill	"#ff9999"
			type	"ellipse"
			outline	"#666666"
			outline_width	1.5
		]
		label	"SAR1442"
	]
	node	[
		root_index	-907
		id	-907
		graphics	[
			x	1525.78173828125
			y	1399.10986328125
			w	40.0
			h	40.0
			fill	"#ff9999"
			type	"ellipse"
			outline	"#666666"
			outline_width	1.5
		]
		label	"SAR1441"
	]
	node	[
		root_index	-908
		id	-908
		graphics	[
			x	1644.760986328125
			y	1438.315673828125
			w	40.0
			h	40.0
			fill	"#ff9999"
			type	"ellipse"
			outline	"#666666"
			outline_width	1.5
		]
		label	"SAR1444"
	]
	node	[
		root_index	-909
		id	-909
		graphics	[
			x	1442.7474365234375
			y	1185.582275390625
			w	40.0
			h	40.0
			fill	"#ff9999"
			type	"ellipse"
			outline	"#666666"
			outline_width	1.5
		]
		label	"SAR1443"
	]
	node	[
		root_index	-910
		id	-910
		graphics	[
			x	1008.169189453125
			y	1890.35791015625
			w	40.0
			h	40.0
			fill	"#ff9999"
			type	"ellipse"
			outline	"#666666"
			outline_width	1.5
		]
		label	"SAR1830"
	]
	node	[
		root_index	-911
		id	-911
		graphics	[
			x	1306.6778564453125
			y	1386.47119140625
			w	40.0
			h	40.0
			fill	"#ff9999"
			type	"ellipse"
			outline	"#666666"
			outline_width	1.5
		]
		label	"SAR0304"
	]
	node	[
		root_index	-912
		id	-912
		graphics	[
			x	861.88134765625
			y	1502.2427978515625
			w	40.0
			h	40.0
			fill	"#ff9999"
			type	"ellipse"
			outline	"#666666"
			outline_width	1.5
		]
		label	"SAR1831"
	]
	node	[
		root_index	-914
		id	-914
		graphics	[
			x	3755.28662109375
			y	3336.5654296875
			w	40.0
			h	40.0
			fill	"#ff9999"
			type	"ellipse"
			outline	"#666666"
			outline_width	1.5
		]
		label	"SAR0301"
	]
	node	[
		root_index	-913
		id	-913
		graphics	[
			x	777.2216796875
			y	3078.47412109375
			w	40.0
			h	40.0
			fill	"#ff9999"
			type	"ellipse"
			outline	"#666666"
			outline_width	1.5
		]
		label	"SAR0303"
	]
	node	[
		root_index	-916
		id	-916
		graphics	[
			x	1402.8212890625
			y	1427.5020751953125
			w	40.0
			h	40.0
			fill	"#ff9999"
			type	"ellipse"
			outline	"#666666"
			outline_width	1.5
		]
		label	"SAR1834"
	]
	node	[
		root_index	-915
		id	-915
		graphics	[
			x	1016.1771240234375
			y	1146.1856689453125
			w	40.0
			h	40.0
			fill	"#ff9999"
			type	"ellipse"
			outline	"#666666"
			outline_width	1.5
		]
		label	"SAR1833"
	]
	node	[
		root_index	-918
		id	-918
		graphics	[
			x	1879.5797119140625
			y	1031.1429138183594
			w	40.0
			h	40.00006103515625
			fill	"#ff9999"
			type	"ellipse"
			outline	"#666666"
			outline_width	1.5
		]
		label	"SAR0307"
	]
	node	[
		root_index	-917
		id	-917
		graphics	[
			x	1385.0526123046875
			y	1586.39990234375
			w	40.0
			h	40.0
			fill	"#ff9999"
			type	"ellipse"
			outline	"#666666"
			outline_width	1.5
		]
		label	"SAR0308"
	]
	node	[
		root_index	-920
		id	-920
		graphics	[
			x	1021.4361572265625
			y	1140.0496826171875
			w	40.0
			h	40.0
			fill	"#ff9999"
			type	"ellipse"
			outline	"#666666"
			outline_width	1.5
		]
		label	"SAR1835"
	]
	node	[
		root_index	-919
		id	-919
		graphics	[
			x	659.9155883789062
			y	1211.4371337890625
			w	40.0
			h	40.0
			fill	"#ff9999"
			type	"ellipse"
			outline	"#666666"
			outline_width	1.5
		]
		label	"SAR2567"
	]
	node	[
		root_index	-922
		id	-922
		graphics	[
			x	1648.61181640625
			y	1229.8759765625
			w	40.0
			h	40.0
			fill	"#ff9999"
			type	"ellipse"
			outline	"#666666"
			outline_width	1.5
		]
		label	"SAR0306"
	]
	node	[
		root_index	-921
		id	-921
		graphics	[
			x	985.7528076171875
			y	1142.72607421875
			w	40.0
			h	40.0
			fill	"#ff9999"
			type	"ellipse"
			outline	"#666666"
			outline_width	1.5
		]
		label	"SAR1836"
	]
	node	[
		root_index	-924
		id	-924
		graphics	[
			x	1017.3493957519531
			y	1608.61181640625
			w	39.99993896484375
			h	40.0
			fill	"#ff9999"
			type	"ellipse"
			outline	"#666666"
			outline_width	1.5
		]
		label	"SAR1837"
	]
	node	[
		root_index	-923
		id	-923
		graphics	[
			x	1722.12744140625
			y	1424.7711181640625
			w	40.0
			h	40.0
			fill	"#ff9999"
			type	"ellipse"
			outline	"#666666"
			outline_width	1.5
		]
		label	"SAR0305"
	]
	node	[
		root_index	-926
		id	-926
		graphics	[
			x	728.9013061523438
			y	1705.328125
			w	40.0
			h	40.0
			fill	"#ff9999"
			type	"ellipse"
			outline	"#666666"
			outline_width	1.5
		]
		label	"SAR2560"
	]
	node	[
		root_index	-925
		id	-925
		graphics	[
			x	3628.7734375
			y	3336.5654296875
			w	40.0
			h	40.0
			fill	"#ff9999"
			type	"ellipse"
			outline	"#666666"
			outline_width	1.5
		]
		label	"SAR2563"
	]
	node	[
		root_index	-928
		id	-928
		graphics	[
			x	916.9794311523438
			y	1434.12744140625
			w	40.0
			h	40.0
			fill	"#ff9999"
			type	"ellipse"
			outline	"#666666"
			outline_width	1.5
		]
		label	"SAR1437"
	]
	node	[
		root_index	-927
		id	-927
		graphics	[
			x	3655.28662109375
			y	3441.00830078125
			w	40.0
			h	40.0
			fill	"#ff9999"
			type	"ellipse"
			outline	"#666666"
			outline_width	1.5
		]
		label	"SAR2562"
	]
	node	[
		root_index	-999
		id	-999
		graphics	[
			x	1137.5352783203125
			y	1157.3214111328125
			w	40.0
			h	40.0
			fill	"#ff9999"
			type	"ellipse"
			outline	"#666666"
			outline_width	1.5
		]
		label	"SAR1851"
	]
	node	[
		root_index	-1000
		id	-1000
		graphics	[
			x	1346.682373046875
			y	831.0328369140625
			w	40.0
			h	40.0
			fill	"#ff9999"
			type	"ellipse"
			outline	"#666666"
			outline_width	1.5
		]
		label	"SAR2585"
	]
	node	[
		root_index	-997
		id	-997
		graphics	[
			x	988.8896484375
			y	1197.663330078125
			w	40.0
			h	40.0
			fill	"#ff9999"
			type	"ellipse"
			outline	"#666666"
			outline_width	1.5
		]
		label	"SAR1850"
	]
	node	[
		root_index	-998
		id	-998
		graphics	[
			x	1233.586669921875
			y	949.8009033203125
			w	40.0
			h	40.0
			fill	"#ff9999"
			type	"ellipse"
			outline	"#666666"
			outline_width	1.5
		]
		label	"SAR2583"
	]
	node	[
		root_index	-995
		id	-995
		graphics	[
			x	1577.9560546875
			y	730.60302734375
			w	40.0
			h	40.0
			fill	"#ff9999"
			type	"ellipse"
			outline	"#666666"
			outline_width	1.5
		]
		label	"SAR2584"
	]
	node	[
		root_index	-996
		id	-996
		graphics	[
			x	738.4376831054688
			y	1619.876953125
			w	40.0
			h	40.0
			fill	"#ff9999"
			type	"ellipse"
			outline	"#666666"
			outline_width	1.5
		]
		label	"SAR0320"
	]
	node	[
		root_index	-993
		id	-993
		graphics	[
			x	1843.1854248046875
			y	1343.99169921875
			w	40.0
			h	40.0
			fill	"#ff9999"
			type	"ellipse"
			outline	"#666666"
			outline_width	1.5
		]
		label	"SAR2581"
	]
	node	[
		root_index	-994
		id	-994
		graphics	[
			x	675.7425537109375
			y	1534.759765625
			w	40.0
			h	40.0
			fill	"#ff9999"
			type	"ellipse"
			outline	"#666666"
			outline_width	1.5
		]
		label	"SAR0321"
	]
	node	[
		root_index	-1007
		id	-1007
		graphics	[
			x	443.152587890625
			y	1506.9227294921875
			w	40.0
			h	40.0
			fill	"#ff9999"
			type	"ellipse"
			outline	"#666666"
			outline_width	1.5
		]
		label	"SAR1455"
	]
	node	[
		root_index	-1008
		id	-1008
		graphics	[
			x	1483.78369140625
			y	1555.702880859375
			w	40.0
			h	40.0
			fill	"#ff9999"
			type	"ellipse"
			outline	"#666666"
			outline_width	1.5
		]
		label	"SAR1453"
	]
	node	[
		root_index	-1005
		id	-1005
		graphics	[
			x	1573.823486328125
			y	1489.68994140625
			w	40.0
			h	40.0
			fill	"#ff9999"
			type	"ellipse"
			outline	"#666666"
			outline_width	1.5
		]
		label	"SAR1457"
	]
	node	[
		root_index	-1006
		id	-1006
		graphics	[
			x	813.54736328125
			y	1115.9498291015625
			w	40.0
			h	40.0
			fill	"#ff9999"
			type	"ellipse"
			outline	"#666666"
			outline_width	1.5
		]
		label	"SAR1456"
	]
	node	[
		root_index	-1003
		id	-1003
		graphics	[
			x	1869.37353515625
			y	1545.490966796875
			w	40.0
			h	40.0
			fill	"#ff9999"
			type	"ellipse"
			outline	"#666666"
			outline_width	1.5
		]
		label	"SAR1459"
	]
	node	[
		root_index	-1004
		id	-1004
		graphics	[
			x	1498.258544921875
			y	1557.937255859375
			w	40.0
			h	40.0
			fill	"#ff9999"
			type	"ellipse"
			outline	"#666666"
			outline_width	1.5
		]
		label	"SAR1458"
	]
	node	[
		root_index	-1001
		id	-1001
		graphics	[
			x	1664.0279541015625
			y	1688.254150390625
			w	40.0
			h	40.0
			fill	"#ff9999"
			type	"ellipse"
			outline	"#666666"
			outline_width	1.5
		]
		label	"SAR2588"
	]
	node	[
		root_index	-1002
		id	-1002
		graphics	[
			x	1542.69189453125
			y	1593.34912109375
			w	40.0
			h	40.0
			fill	"#ff9999"
			type	"ellipse"
			outline	"#666666"
			outline_width	1.5
		]
		label	"SAR2587"
	]
	node	[
		root_index	-1016
		id	-1016
		graphics	[
			x	1555.4447021484375
			y	2147.1982421875
			w	40.0
			h	40.0
			fill	"#ff9999"
			type	"ellipse"
			outline	"#666666"
			outline_width	1.5
		]
		label	"SAR1868"
	]
	node	[
		root_index	-1015
		id	-1015
		graphics	[
			x	565.6627807617188
			y	657.8277282714844
			w	40.0
			h	39.99993896484375
			fill	"#ff9999"
			type	"ellipse"
			outline	"#666666"
			outline_width	1.5
		]
		label	"SAR1867"
	]
	node	[
		root_index	-1014
		id	-1014
		graphics	[
			x	3348.529296875
			y	3151.782470703125
			w	40.0
			h	40.0
			fill	"#ff9999"
			type	"ellipse"
			outline	"#666666"
			outline_width	1.5
		]
		label	"SAR0338"
	]
	node	[
		root_index	-1013
		id	-1013
		graphics	[
			x	1465.75390625
			y	1721.170654296875
			w	40.0
			h	40.0
			fill	"#ff9999"
			type	"ellipse"
			outline	"#666666"
			outline_width	1.5
		]
		label	"SAR1869"
	]
	node	[
		root_index	-1012
		id	-1012
		graphics	[
			x	958.7206420898438
			y	787.8814086914062
			w	40.0
			h	40.0
			fill	"#ff9999"
			type	"ellipse"
			outline	"#666666"
			outline_width	1.5
		]
		label	"SAR0339"
	]
	node	[
		root_index	-1011
		id	-1011
		graphics	[
			x	1028.3864440917969
			y	988.4749145507812
			w	40.00006103515625
			h	40.0
			fill	"#ff9999"
			type	"ellipse"
			outline	"#666666"
			outline_width	1.5
		]
		label	"SAR1450"
	]
	node	[
		root_index	-1010
		id	-1010
		graphics	[
			x	736.681640625
			y	1281.5860595703125
			w	40.0
			h	40.0
			fill	"#ff9999"
			type	"ellipse"
			outline	"#666666"
			outline_width	1.5
		]
		label	"SAR1451"
	]
	node	[
		root_index	-1009
		id	-1009
		graphics	[
			x	1204.311767578125
			y	1416.8863525390625
			w	40.0
			h	40.0
			fill	"#ff9999"
			type	"ellipse"
			outline	"#666666"
			outline_width	1.5
		]
		label	"SAR1452"
	]
	node	[
		root_index	-1024
		id	-1024
		graphics	[
			x	980.0848388671875
			y	3236.5654296875
			w	40.0
			h	40.0
			fill	"#ff9999"
			type	"ellipse"
			outline	"#666666"
			outline_width	1.5
		]
		label	"SAR1862"
	]
	node	[
		root_index	-1023
		id	-1023
		graphics	[
			x	1416.4520263671875
			y	918.2229614257812
			w	40.0
			h	40.0
			fill	"#ff9999"
			type	"ellipse"
			outline	"#666666"
			outline_width	1.5
		]
		label	"SAR0331"
	]
	node	[
		root_index	-1022
		id	-1022
		graphics	[
			x	1674.724609375
			y	1322.967041015625
			w	40.0
			h	40.0
			fill	"#ff9999"
			type	"ellipse"
			outline	"#666666"
			outline_width	1.5
		]
		label	"SAR2595"
	]
	node	[
		root_index	-1021
		id	-1021
		graphics	[
			x	1218.5904541015625
			y	1144.0428466796875
			w	40.0
			h	40.0
			fill	"#ff9999"
			type	"ellipse"
			outline	"#666666"
			outline_width	1.5
		]
		label	"SAR1864"
	]
	node	[
		root_index	-1020
		id	-1020
		graphics	[
			x	1538.56103515625
			y	2054.2177734375
			w	40.0
			h	40.0
			fill	"#ff9999"
			type	"ellipse"
			outline	"#666666"
			outline_width	1.5
		]
		label	"SAR0334"
	]
	node	[
		root_index	-1019
		id	-1019
		graphics	[
			x	801.1241455078125
			y	866.0478515625
			w	40.0
			h	40.0
			fill	"#ff9999"
			type	"ellipse"
			outline	"#666666"
			outline_width	1.5
		]
		label	"SAR1866"
	]
	node	[
		root_index	-1018
		id	-1018
		graphics	[
			x	1024.6981201171875
			y	1859.4564208984375
			w	40.0
			h	40.0
			fill	"#ff9999"
			type	"ellipse"
			outline	"#666666"
			outline_width	1.5
		]
		label	"SAR0335"
	]
	node	[
		root_index	-1017
		id	-1017
		graphics	[
			x	724.6593017578125
			y	752.4586181640625
			w	40.0
			h	40.0
			fill	"#ff9999"
			type	"ellipse"
			outline	"#666666"
			outline_width	1.5
		]
		label	"SAR1865"
	]
	node	[
		root_index	-965
		id	-965
		graphics	[
			x	915.5330810546875
			y	1200.8013916015625
			w	40.0
			h	40.0
			fill	"#ff9999"
			type	"ellipse"
			outline	"#666666"
			outline_width	1.5
		]
		label	"SAR2590"
	]
	node	[
		root_index	-966
		id	-966
		graphics	[
			x	43.5479736328125
			y	1443.5330810546875
			w	40.0
			h	40.0
			fill	"#ff9999"
			type	"ellipse"
			outline	"#666666"
			outline_width	1.5
		]
		label	"SAR2591"
	]
	node	[
		root_index	-967
		id	-967
		graphics	[
			x	1221.564453125
			y	1574.9227294921875
			w	40.0
			h	40.0
			fill	"#ff9999"
			type	"ellipse"
			outline	"#666666"
			outline_width	1.5
		]
		label	"SAR1469"
	]
	node	[
		root_index	-968
		id	-968
		graphics	[
			x	1328.9996337890625
			y	1423.2991943359375
			w	40.0
			h	40.0
			fill	"#ff9999"
			type	"ellipse"
			outline	"#666666"
			outline_width	1.5
		]
		label	"SAR1464"
	]
	node	[
		root_index	-961
		id	-961
		graphics	[
			x	1446.0185546875
			y	874.4266357421875
			w	40.0
			h	40.0
			fill	"#ff9999"
			type	"ellipse"
			outline	"#666666"
			outline_width	1.5
		]
		label	"SAR0311"
	]
	node	[
		root_index	-962
		id	-962
		graphics	[
			x	1500.751953125
			y	1396.2877197265625
			w	40.0
			h	40.0
			fill	"#ff9999"
			type	"ellipse"
			outline	"#666666"
			outline_width	1.5
		]
		label	"SAR0310"
	]
	node	[
		root_index	-963
		id	-963
		graphics	[
			x	1022.6650390625
			y	1180.6068115234375
			w	40.0
			h	40.0
			fill	"#ff9999"
			type	"ellipse"
			outline	"#666666"
			outline_width	1.5
		]
		label	"SAR1468"
	]
	node	[
		root_index	-964
		id	-964
		graphics	[
			x	1006.8932800292969
			y	1272.098388671875
			w	40.00006103515625
			h	40.0
			fill	"#ff9999"
			type	"ellipse"
			outline	"#666666"
			outline_width	1.5
		]
		label	"SAR1467"
	]
	node	[
		root_index	-973
		id	-973
		graphics	[
			x	1486.697998046875
			y	1257.8858642578125
			w	40.0
			h	40.0
			fill	"#ff9999"
			type	"ellipse"
			outline	"#666666"
			outline_width	1.5
		]
		label	"SAR1462"
	]
	node	[
		root_index	-974
		id	-974
		graphics	[
			x	1239.4061279296875
			y	1361.760009765625
			w	40.0
			h	40.0
			fill	"#ff9999"
			type	"ellipse"
			outline	"#666666"
			outline_width	1.5
		]
		label	"SAR1461"
	]
	node	[
		root_index	-975
		id	-975
		graphics	[
			x	1472.0880126953125
			y	239.1768798828125
			w	40.0
			h	40.0
			fill	"#ff9999"
			type	"ellipse"
			outline	"#666666"
			outline_width	1.5
		]
		label	"SAR1856"
	]
	node	[
		root_index	-976
		id	-976
		graphics	[
			x	2114.834228515625
			y	668.574462890625
			w	40.0
			h	40.0
			fill	"#ff9999"
			type	"ellipse"
			outline	"#666666"
			outline_width	1.5
		]
		label	"SAR2589"
	]
	node	[
		root_index	-969
		id	-969
		graphics	[
			x	974.92333984375
			y	1153.231201171875
			w	40.0
			h	40.0
			fill	"#ff9999"
			type	"ellipse"
			outline	"#666666"
			outline_width	1.5
		]
		label	"SAR1463"
	]
	node	[
		root_index	-970
		id	-970
		graphics	[
			x	1333.05810546875
			y	1341.7032470703125
			w	40.0
			h	40.0
			fill	"#ff9999"
			type	"ellipse"
			outline	"#666666"
			outline_width	1.5
		]
		label	"SAR1466"
	]
	node	[
		root_index	-971
		id	-971
		graphics	[
			x	1005.7570495605469
			y	1241.1141357421875
			w	40.00006103515625
			h	40.0
			fill	"#ff9999"
			type	"ellipse"
			outline	"#666666"
			outline_width	1.5
		]
		label	"SAR1465"
	]
	node	[
		root_index	-972
		id	-972
		graphics	[
			x	1262.9000244140625
			y	1474.6986083984375
			w	40.0
			h	40.0
			fill	"#ff9999"
			type	"ellipse"
			outline	"#666666"
			outline_width	1.5
		]
		label	"SAR1460"
	]
	node	[
		root_index	-982
		id	-982
		graphics	[
			x	1422.4482421875
			y	704.5445556640625
			w	40.0
			h	40.0
			fill	"#ff9999"
			type	"ellipse"
			outline	"#666666"
			outline_width	1.5
		]
		label	"SAR0327"
	]
	node	[
		root_index	-981
		id	-981
		graphics	[
			x	2993.3212890625
			y	3096.09765625
			w	40.0
			h	40.0
			fill	"#ff9999"
			type	"ellipse"
			outline	"#666666"
			outline_width	1.5
		]
		label	"SAR1859"
	]
	node	[
		root_index	-984
		id	-984
		graphics	[
			x	1039.0185546875
			y	1277.30419921875
			w	40.0
			h	40.0
			fill	"#ff9999"
			type	"ellipse"
			outline	"#666666"
			outline_width	1.5
		]
		label	"SAR1852"
	]
	node	[
		root_index	-983
		id	-983
		graphics	[
			x	1346.019287109375
			y	660.1394958496094
			w	40.0
			h	39.99993896484375
			fill	"#ff9999"
			type	"ellipse"
			outline	"#666666"
			outline_width	1.5
		]
		label	"SAR0326"
	]
	node	[
		root_index	-978
		id	-978
		graphics	[
			x	1577.691162109375
			y	1570.40380859375
			w	40.0
			h	40.0
			fill	"#ff9999"
			type	"ellipse"
			outline	"#666666"
			outline_width	1.5
		]
		label	"SAR1857"
	]
	node	[
		root_index	-977
		id	-977
		graphics	[
			x	1507.8074951171875
			y	766.377685546875
			w	40.0
			h	40.0
			fill	"#ff9999"
			type	"ellipse"
			outline	"#666666"
			outline_width	1.5
		]
		label	"SAR0329"
	]
	node	[
		root_index	-980
		id	-980
		graphics	[
			x	1217.0328369140625
			y	797.7867431640625
			w	40.0
			h	40.0
			fill	"#ff9999"
			type	"ellipse"
			outline	"#666666"
			outline_width	1.5
		]
		label	"SAR0328"
	]
	node	[
		root_index	-979
		id	-979
		graphics	[
			x	2915.1171875
			y	3020.7138671875
			w	40.0
			h	40.0
			fill	"#ff9999"
			type	"ellipse"
			outline	"#666666"
			outline_width	1.5
		]
		label	"SAR1858"
	]
	node	[
		root_index	-990
		id	-990
		graphics	[
			x	1044.42822265625
			y	1573.211181640625
			w	40.0
			h	40.0
			fill	"#ff9999"
			type	"ellipse"
			outline	"#666666"
			outline_width	1.5
		]
		label	"SAR0323"
	]
	node	[
		root_index	-989
		id	-989
		graphics	[
			x	1539.375732421875
			y	0.0
			w	40.0
			h	40.0
			fill	"#ff9999"
			type	"ellipse"
			outline	"#666666"
			outline_width	1.5
		]
		label	"SAR1855"
	]
	node	[
		root_index	-992
		id	-992
		graphics	[
			x	825.2471923828125
			y	1341.8037109375
			w	40.0
			h	40.0
			fill	"#ff9999"
			type	"ellipse"
			outline	"#666666"
			outline_width	1.5
		]
		label	"SAR0322"
	]
	node	[
		root_index	-991
		id	-991
		graphics	[
			x	1523.8001708984375
			y	895.0987548828125
			w	40.0
			h	40.0
			fill	"#ff9999"
			type	"ellipse"
			outline	"#666666"
			outline_width	1.5
		]
		label	"SAR2582"
	]
	node	[
		root_index	-986
		id	-986
		graphics	[
			x	997.3375244140625
			y	1126.198486328125
			w	40.0
			h	40.0
			fill	"#ff9999"
			type	"ellipse"
			outline	"#666666"
			outline_width	1.5
		]
		label	"SAR1853"
	]
	node	[
		root_index	-985
		id	-985
		graphics	[
			x	664.5750732421875
			y	1463.36181640625
			w	40.0
			h	40.0
			fill	"#ff9999"
			type	"ellipse"
			outline	"#666666"
			outline_width	1.5
		]
		label	"SAR0325"
	]
	node	[
		root_index	-988
		id	-988
		graphics	[
			x	1521.4990234375
			y	1903.0677490234375
			w	40.0
			h	40.0
			fill	"#ff9999"
			type	"ellipse"
			outline	"#666666"
			outline_width	1.5
		]
		label	"SAR1854"
	]
	node	[
		root_index	-987
		id	-987
		graphics	[
			x	839.5867919921875
			y	1393.0487060546875
			w	40.0
			h	40.0
			fill	"#ff9999"
			type	"ellipse"
			outline	"#666666"
			outline_width	1.5
		]
		label	"SAR0324"
	]
	node	[
		root_index	-569
		id	-569
		graphics	[
			x	872.2930908203125
			y	1657.748291015625
			w	40.0
			h	40.0
			fill	"#ff9999"
			type	"ellipse"
			outline	"#666666"
			outline_width	1.5
		]
		label	"SAR1093"
	]
	node	[
		root_index	-570
		id	-570
		graphics	[
			x	1484.490234375
			y	1154.9527587890625
			w	40.0
			h	40.0
			fill	"#ff9999"
			type	"ellipse"
			outline	"#666666"
			outline_width	1.5
		]
		label	"SAR1075"
	]
	node	[
		root_index	-571
		id	-571
		graphics	[
			x	1522.0284423828125
			y	1093.7744140625
			w	40.0
			h	40.0
			fill	"#ff9999"
			type	"ellipse"
			outline	"#666666"
			outline_width	1.5
		]
		label	"SAR1074"
	]
	node	[
		root_index	-572
		id	-572
		graphics	[
			x	1543.927001953125
			y	1569.0064697265625
			w	40.0
			h	40.0
			fill	"#ff9999"
			type	"ellipse"
			outline	"#666666"
			outline_width	1.5
		]
		label	"SAR1077"
	]
	node	[
		root_index	-573
		id	-573
		graphics	[
			x	1787.2052001953125
			y	1211.8502197265625
			w	40.0
			h	40.0
			fill	"#ff9999"
			type	"ellipse"
			outline	"#666666"
			outline_width	1.5
		]
		label	"SAR1076"
	]
	node	[
		root_index	-574
		id	-574
		graphics	[
			x	1013.6645812988281
			y	1086.0594482421875
			w	39.99993896484375
			h	40.0
			fill	"#ff9999"
			type	"ellipse"
			outline	"#666666"
			outline_width	1.5
		]
		label	"SAR1079"
	]
	node	[
		root_index	-575
		id	-575
		graphics	[
			x	1792.9166259765625
			y	3048.931396484375
			w	40.0
			h	40.0
			fill	"#ff9999"
			type	"ellipse"
			outline	"#666666"
			outline_width	1.5
		]
		label	"SAR1133a"
	]
	node	[
		root_index	-576
		id	-576
		graphics	[
			x	1306.828857421875
			y	1534.78857421875
			w	40.0
			h	40.0
			fill	"#ff9999"
			type	"ellipse"
			outline	"#666666"
			outline_width	1.5
		]
		label	"SAR1080"
	]
	node	[
		root_index	-561
		id	-561
		graphics	[
			x	681.6971435546875
			y	1545.1396484375
			w	40.0
			h	40.0
			fill	"#ff9999"
			type	"ellipse"
			outline	"#666666"
			outline_width	1.5
		]
		label	"SAR1799"
	]
	node	[
		root_index	-562
		id	-562
		graphics	[
			x	1177.90673828125
			y	1396.758056640625
			w	40.0
			h	40.0
			fill	"#ff9999"
			type	"ellipse"
			outline	"#666666"
			outline_width	1.5
		]
		label	"SAR1797"
	]
	node	[
		root_index	-563
		id	-563
		graphics	[
			x	630.7453002929688
			y	990.2603759765625
			w	40.0
			h	40.0
			fill	"#ff9999"
			type	"ellipse"
			outline	"#666666"
			outline_width	1.5
		]
		label	"SAR1798"
	]
	node	[
		root_index	-564
		id	-564
		graphics	[
			x	1078.319580078125
			y	911.0440673828125
			w	40.0
			h	40.0
			fill	"#ff9999"
			type	"ellipse"
			outline	"#666666"
			outline_width	1.5
		]
		label	"SAR1090"
	]
	node	[
		root_index	-565
		id	-565
		graphics	[
			x	1447.41748046875
			y	1236.2275390625
			w	40.0
			h	40.0
			fill	"#ff9999"
			type	"ellipse"
			outline	"#666666"
			outline_width	1.5
		]
		label	"SAR1091"
	]
	node	[
		root_index	-566
		id	-566
		graphics	[
			x	834.8151245117188
			y	822.316650390625
			w	40.0
			h	40.0
			fill	"#ff9999"
			type	"ellipse"
			outline	"#666666"
			outline_width	1.5
		]
		label	"SAR1094"
	]
	node	[
		root_index	-567
		id	-567
		graphics	[
			x	1354.0174560546875
			y	1454.8472900390625
			w	40.0
			h	40.0
			fill	"#ff9999"
			type	"ellipse"
			outline	"#666666"
			outline_width	1.5
		]
		label	"SAR1095"
	]
	node	[
		root_index	-568
		id	-568
		graphics	[
			x	1074.072265625
			y	1805.851318359375
			w	40.0
			h	40.0
			fill	"#ff9999"
			type	"ellipse"
			outline	"#666666"
			outline_width	1.5
		]
		label	"SAR1092"
	]
	node	[
		root_index	-554
		id	-554
		graphics	[
			x	4148.365234375
			y	3020.7138671875
			w	40.0
			h	40.0
			fill	"#ff9999"
			type	"ellipse"
			outline	"#666666"
			outline_width	1.5
		]
		label	"SAR1085"
	]
	node	[
		root_index	-553
		id	-553
		graphics	[
			x	4191.00732421875
			y	3119.5986328125
			w	40.0
			h	40.0
			fill	"#ff9999"
			type	"ellipse"
			outline	"#666666"
			outline_width	1.5
		]
		label	"SAR1086"
	]
	node	[
		root_index	-556
		id	-556
		graphics	[
			x	1327.169189453125
			y	1530.3306884765625
			w	40.0
			h	40.0
			fill	"#ff9999"
			type	"ellipse"
			outline	"#666666"
			outline_width	1.5
		]
		label	"SAR1795"
	]
	node	[
		root_index	-555
		id	-555
		graphics	[
			x	1306.197998046875
			y	1446.52783203125
			w	40.0
			h	40.0
			fill	"#ff9999"
			type	"ellipse"
			outline	"#666666"
			outline_width	1.5
		]
		label	"SAR1790"
	]
	node	[
		root_index	-558
		id	-558
		graphics	[
			x	968.8848266601562
			y	1308.6783447265625
			w	40.0
			h	40.0
			fill	"#ff9999"
			type	"ellipse"
			outline	"#666666"
			outline_width	1.5
		]
		label	"SAR1793"
	]
	node	[
		root_index	-557
		id	-557
		graphics	[
			x	782.1404418945312
			y	1101.586181640625
			w	40.0
			h	40.0
			fill	"#ff9999"
			type	"ellipse"
			outline	"#666666"
			outline_width	1.5
		]
		label	"SAR1796"
	]
	node	[
		root_index	-560
		id	-560
		graphics	[
			x	1434.93408203125
			y	822.91064453125
			w	40.0
			h	40.0
			fill	"#ff9999"
			type	"ellipse"
			outline	"#666666"
			outline_width	1.5
		]
		label	"SAR1089"
	]
	node	[
		root_index	-559
		id	-559
		graphics	[
			x	962.6673583984375
			y	942.318115234375
			w	40.0
			h	40.0
			fill	"#ff9999"
			type	"ellipse"
			outline	"#666666"
			outline_width	1.5
		]
		label	"SAR1794"
	]
	node	[
		root_index	-546
		id	-546
		graphics	[
			x	906.6370849609375
			y	881.6156005859375
			w	40.0
			h	40.0
			fill	"#ff9999"
			type	"ellipse"
			outline	"#666666"
			outline_width	1.5
		]
		label	"SAR1096"
	]
	node	[
		root_index	-545
		id	-545
		graphics	[
			x	1066.27685546875
			y	1128.3624267578125
			w	40.0
			h	40.0
			fill	"#ff9999"
			type	"ellipse"
			outline	"#666666"
			outline_width	1.5
		]
		label	"SAR1097"
	]
	node	[
		root_index	-548
		id	-548
		graphics	[
			x	1170.5504150390625
			y	1149.808837890625
			w	40.0
			h	40.0
			fill	"#ff9999"
			type	"ellipse"
			outline	"#666666"
			outline_width	1.5
		]
		label	"SAR1098"
	]
	node	[
		root_index	-547
		id	-547
		graphics	[
			x	1248.2044677734375
			y	1322.62158203125
			w	40.0
			h	40.0
			fill	"#ff9999"
			type	"ellipse"
			outline	"#666666"
			outline_width	1.5
		]
		label	"SAR1099"
	]
	node	[
		root_index	-550
		id	-550
		graphics	[
			x	887.719970703125
			y	1063.4505615234375
			w	40.0
			h	40.0
			fill	"#ff9999"
			type	"ellipse"
			outline	"#666666"
			outline_width	1.5
		]
		label	"SAR1088"
	]
	node	[
		root_index	-549
		id	-549
		graphics	[
			x	991.4046020507812
			y	938.1436157226562
			w	40.0
			h	40.0
			fill	"#ff9999"
			type	"ellipse"
			outline	"#666666"
			outline_width	1.5
		]
		label	"SAR1791"
	]
	node	[
		root_index	-552
		id	-552
		graphics	[
			x	1341.1806640625
			y	1271.50146484375
			w	40.0
			h	40.0
			fill	"#ff9999"
			type	"ellipse"
			outline	"#666666"
			outline_width	1.5
		]
		label	"SAR1087"
	]
	node	[
		root_index	-551
		id	-551
		graphics	[
			x	928.1798095703125
			y	957.9058837890625
			w	40.0
			h	40.0
			fill	"#ff9999"
			type	"ellipse"
			outline	"#666666"
			outline_width	1.5
		]
		label	"SAR1792"
	]
	node	[
		root_index	-539
		id	-539
		graphics	[
			x	936.56591796875
			y	803.640625
			w	40.0
			h	40.0
			fill	"#ff9999"
			type	"ellipse"
			outline	"#666666"
			outline_width	1.5
		]
		label	"SAR0233"
	]
	node	[
		root_index	-540
		id	-540
		graphics	[
			x	999.2963256835938
			y	345.6646728515625
			w	40.0
			h	40.0
			fill	"#ff9999"
			type	"ellipse"
			outline	"#666666"
			outline_width	1.5
		]
		label	"SAR2494"
	]
	node	[
		root_index	-537
		id	-537
		graphics	[
			x	771.5032348632812
			y	608.3217163085938
			w	40.0
			h	40.0
			fill	"#ff9999"
			type	"ellipse"
			outline	"#666666"
			outline_width	1.5
		]
		label	"SAR2493"
	]
	node	[
		root_index	-538
		id	-538
		graphics	[
			x	1180.604248046875
			y	597.2291870117188
			w	40.0
			h	40.0
			fill	"#ff9999"
			type	"ellipse"
			outline	"#666666"
			outline_width	1.5
		]
		label	"SAR1034"
	]
	node	[
		root_index	-543
		id	-543
		graphics	[
			x	472.60089111328125
			y	1300.518798828125
			w	40.0
			h	40.0
			fill	"#ff9999"
			type	"ellipse"
			outline	"#666666"
			outline_width	1.5
		]
		label	"SAR0130a"
	]
	node	[
		root_index	-544
		id	-544
		graphics	[
			x	4291.1162109375
			y	3336.5654296875
			w	40.0
			h	40.0
			fill	"#ff9999"
			type	"ellipse"
			outline	"#666666"
			outline_width	1.5
		]
		label	"SAR2519a"
	]
	node	[
		root_index	-541
		id	-541
		graphics	[
			x	900.8651123046875
			y	1213.16943359375
			w	40.0
			h	40.0
			fill	"#ff9999"
			type	"ellipse"
			outline	"#666666"
			outline_width	1.5
		]
		label	"SAR0234"
	]
	node	[
		root_index	-542
		id	-542
		graphics	[
			x	2698.872802734375
			y	3365.801513671875
			w	40.0
			h	40.0
			fill	"#ff9999"
			type	"ellipse"
			outline	"#666666"
			outline_width	1.5
		]
		label	"SAR1136a"
	]
	node	[
		root_index	-531
		id	-531
		graphics	[
			x	1035.4857177734375
			y	575.3330688476562
			w	40.0
			h	40.0
			fill	"#ff9999"
			type	"ellipse"
			outline	"#666666"
			outline_width	1.5
		]
		label	"SAR1031"
	]
	node	[
		root_index	-532
		id	-532
		graphics	[
			x	1180.073486328125
			y	396.33953857421875
			w	40.0
			h	40.0
			fill	"#ff9999"
			type	"ellipse"
			outline	"#666666"
			outline_width	1.5
		]
		label	"SAR2495"
	]
	node	[
		root_index	-529
		id	-529
		graphics	[
			x	4913.8876953125
			y	3336.5654296875
			w	40.0
			h	40.0
			fill	"#ff9999"
			type	"ellipse"
			outline	"#666666"
			outline_width	1.5
		]
		label	"SAR2498"
	]
	node	[
		root_index	-530
		id	-530
		graphics	[
			x	1881.25146484375
			y	975.3043212890625
			w	40.0
			h	40.0
			fill	"#ff9999"
			type	"ellipse"
			outline	"#666666"
			outline_width	1.5
		]
		label	"SAR0230"
	]
	node	[
		root_index	-535
		id	-535
		graphics	[
			x	1364.502685546875
			y	669.4052734375
			w	40.0
			h	40.0
			fill	"#ff9999"
			type	"ellipse"
			outline	"#666666"
			outline_width	1.5
		]
		label	"SAR2496"
	]
	node	[
		root_index	-536
		id	-536
		graphics	[
			x	1226.2371826171875
			y	480.2366943359375
			w	40.0
			h	40.0
			fill	"#ff9999"
			type	"ellipse"
			outline	"#666666"
			outline_width	1.5
		]
		label	"SAR0232"
	]
	node	[
		root_index	-533
		id	-533
		graphics	[
			x	1494.0887451171875
			y	930.1251220703125
			w	40.0
			h	40.0
			fill	"#ff9999"
			type	"ellipse"
			outline	"#666666"
			outline_width	1.5
		]
		label	"SAR0231"
	]
	node	[
		root_index	-534
		id	-534
		graphics	[
			x	941.4835815429688
			y	1163.6444091796875
			w	40.0
			h	40.0
			fill	"#ff9999"
			type	"ellipse"
			outline	"#666666"
			outline_width	1.5
		]
		label	"SAR1037"
	]
	node	[
		root_index	-524
		id	-524
		graphics	[
			x	1368.5333251953125
			y	2513.47119140625
			w	40.0
			h	40.0
			fill	"#ff9999"
			type	"ellipse"
			outline	"#666666"
			outline_width	1.5
		]
		label	"SAR2499"
	]
	node	[
		root_index	-523
		id	-523
		graphics	[
			x	816.4876098632812
			y	1064.4771728515625
			w	40.0
			h	40.0
			fill	"#ff9999"
			type	"ellipse"
			outline	"#666666"
			outline_width	1.5
		]
		label	"SAR1039"
	]
	node	[
		root_index	-522
		id	-522
		graphics	[
			x	988.429443359375
			y	1052.5037841796875
			w	40.0
			h	40.0
			fill	"#ff9999"
			type	"ellipse"
			outline	"#666666"
			outline_width	1.5
		]
		label	"SAR1038"
	]
	node	[
		root_index	-521
		id	-521
		graphics	[
			x	938.9270629882812
			y	2145.94873046875
			w	40.0
			h	40.0
			fill	"#ff9999"
			type	"ellipse"
			outline	"#666666"
			outline_width	1.5
		]
		label	"SAR0237"
	]
	node	[
		root_index	-528
		id	-528
		graphics	[
			x	1252.992919921875
			y	626.2985229492188
			w	40.0
			h	40.0
			fill	"#ff9999"
			type	"ellipse"
			outline	"#666666"
			outline_width	1.5
		]
		label	"SAR1030"
	]
	node	[
		root_index	-527
		id	-527
		graphics	[
			x	4830.10986328125
			y	3404.34130859375
			w	40.0
			h	40.0
			fill	"#ff9999"
			type	"ellipse"
			outline	"#666666"
			outline_width	1.5
		]
		label	"SAR2497"
	]
	node	[
		root_index	-526
		id	-526
		graphics	[
			x	993.886962890625
			y	882.036865234375
			w	40.0
			h	40.0
			fill	"#ff9999"
			type	"ellipse"
			outline	"#666666"
			outline_width	1.5
		]
		label	"SAR1033"
	]
	node	[
		root_index	-525
		id	-525
		graphics	[
			x	1093.2952880859375
			y	527.9014282226562
			w	40.0
			h	40.0
			fill	"#ff9999"
			type	"ellipse"
			outline	"#666666"
			outline_width	1.5
		]
		label	"SAR1032"
	]
	node	[
		root_index	-516
		id	-516
		graphics	[
			x	1001.0799560546875
			y	1231.3018798828125
			w	40.0
			h	40.0
			fill	"#ff9999"
			type	"ellipse"
			outline	"#666666"
			outline_width	1.5
		]
		label	"SAR1048"
	]
	node	[
		root_index	-515
		id	-515
		graphics	[
			x	825.837890625
			y	926.749755859375
			w	40.0
			h	40.0
			fill	"#ff9999"
			type	"ellipse"
			outline	"#666666"
			outline_width	1.5
		]
		label	"SAR2485"
	]
	node	[
		root_index	-514
		id	-514
		graphics	[
			x	1757.3349609375
			y	1958.6884765625
			w	40.0
			h	40.0
			fill	"#ff9999"
			type	"ellipse"
			outline	"#666666"
			outline_width	1.5
		]
		label	"SAR0221"
	]
	node	[
		root_index	-513
		id	-513
		graphics	[
			x	666.976806640625
			y	786.005126953125
			w	40.0
			h	40.0
			fill	"#ff9999"
			type	"ellipse"
			outline	"#666666"
			outline_width	1.5
		]
		label	"SAR0220"
	]
	node	[
		root_index	-520
		id	-520
		graphics	[
			x	1104.047119140625
			y	1767.29541015625
			w	40.0
			h	40.0
			fill	"#ff9999"
			type	"ellipse"
			outline	"#666666"
			outline_width	1.5
		]
		label	"SAR0236"
	]
	node	[
		root_index	-519
		id	-519
		graphics	[
			x	1174.502197265625
			y	835.624267578125
			w	40.0
			h	40.0
			fill	"#ff9999"
			type	"ellipse"
			outline	"#666666"
			outline_width	1.5
		]
		label	"SAR0235"
	]
	node	[
		root_index	-518
		id	-518
		graphics	[
			x	2551.5361328125
			y	3020.7138671875
			w	40.0
			h	40.0
			fill	"#ff9999"
			type	"ellipse"
			outline	"#666666"
			outline_width	1.5
		]
		label	"SAR0075a"
	]
	node	[
		root_index	-517
		id	-517
		graphics	[
			x	1009.8060302734375
			y	1192.4683837890625
			w	40.0
			h	40.0
			fill	"#ff9999"
			type	"ellipse"
			outline	"#666666"
			outline_width	1.5
		]
		label	"SAR1040"
	]
	node	[
		root_index	-637
		id	-637
		graphics	[
			x	1422.99951171875
			y	735.12841796875
			w	40.0
			h	40.0
			fill	"#ff9999"
			type	"ellipse"
			outline	"#666666"
			outline_width	1.5
		]
		label	"SAR0721"
	]
	node	[
		root_index	-638
		id	-638
		graphics	[
			x	571.3102416992188
			y	1762.28759765625
			w	40.0
			h	40.0
			fill	"#ff9999"
			type	"ellipse"
			outline	"#666666"
			outline_width	1.5
		]
		label	"SAR0722"
	]
	node	[
		root_index	-639
		id	-639
		graphics	[
			x	1236.722412109375
			y	949.5101318359375
			w	40.0
			h	40.0
			fill	"#ff9999"
			type	"ellipse"
			outline	"#666666"
			outline_width	1.5
		]
		label	"SAR0720"
	]
	node	[
		root_index	-640
		id	-640
		graphics	[
			x	2064.283447265625
			y	1722.86474609375
			w	40.0
			h	40.0
			fill	"#ff9999"
			type	"ellipse"
			outline	"#666666"
			outline_width	1.5
		]
		label	"SAR2087"
	]
	node	[
		root_index	-633
		id	-633
		graphics	[
			x	73.18896484375
			y	2125.6123046875
			w	40.0
			h	40.0
			fill	"#ff9999"
			type	"ellipse"
			outline	"#666666"
			outline_width	1.5
		]
		label	"SAR0725"
	]
	node	[
		root_index	-634
		id	-634
		graphics	[
			x	252.991455078125
			y	1965.048828125
			w	40.0
			h	40.0
			fill	"#ff9999"
			type	"ellipse"
			outline	"#666666"
			outline_width	1.5
		]
		label	"SAR0726"
	]
	node	[
		root_index	-635
		id	-635
		graphics	[
			x	964.2122192382812
			y	745.6222534179688
			w	40.0
			h	40.0
			fill	"#ff9999"
			type	"ellipse"
			outline	"#666666"
			outline_width	1.5
		]
		label	"SAR0723"
	]
	node	[
		root_index	-636
		id	-636
		graphics	[
			x	627.4231567382812
			y	1498.24951171875
			w	40.0
			h	40.0
			fill	"#ff9999"
			type	"ellipse"
			outline	"#666666"
			outline_width	1.5
		]
		label	"SAR0724"
	]
	node	[
		root_index	-629
		id	-629
		graphics	[
			x	2359.728271484375
			y	2016.31689453125
			w	40.0
			h	40.0
			fill	"#ff9999"
			type	"ellipse"
			outline	"#666666"
			outline_width	1.5
		]
		label	"SAR2098"
	]
	node	[
		root_index	-630
		id	-630
		graphics	[
			x	1331.9822998046875
			y	2182.50634765625
			w	40.0
			h	40.0
			fill	"#ff9999"
			type	"ellipse"
			outline	"#666666"
			outline_width	1.5
		]
		label	"SAR2097"
	]
	node	[
		root_index	-631
		id	-631
		graphics	[
			x	1374.176025390625
			y	1851.64501953125
			w	40.0
			h	40.0
			fill	"#ff9999"
			type	"ellipse"
			outline	"#666666"
			outline_width	1.5
		]
		label	"SAR0739"
	]
	node	[
		root_index	-632
		id	-632
		graphics	[
			x	1705.191162109375
			y	1222.3919677734375
			w	40.0
			h	40.0
			fill	"#ff9999"
			type	"ellipse"
			outline	"#666666"
			outline_width	1.5
		]
		label	"SAR0738"
	]
	node	[
		root_index	-625
		id	-625
		graphics	[
			x	1435.8297119140625
			y	2027.5673828125
			w	40.0
			h	40.0
			fill	"#ff9999"
			type	"ellipse"
			outline	"#666666"
			outline_width	1.5
		]
		label	"SAR0731"
	]
	node	[
		root_index	-626
		id	-626
		graphics	[
			x	1268.4794921875
			y	1700.1383056640625
			w	40.0
			h	40.0
			fill	"#ff9999"
			type	"ellipse"
			outline	"#666666"
			outline_width	1.5
		]
		label	"SAR0732"
	]
	node	[
		root_index	-627
		id	-627
		graphics	[
			x	1160.907470703125
			y	1456.5943603515625
			w	40.0
			h	40.0
			fill	"#ff9999"
			type	"ellipse"
			outline	"#666666"
			outline_width	1.5
		]
		label	"SAR0733"
	]
	node	[
		root_index	-628
		id	-628
		graphics	[
			x	2424.43017578125
			y	2149.805908203125
			w	40.0
			h	40.0
			fill	"#ff9999"
			type	"ellipse"
			outline	"#666666"
			outline_width	1.5
		]
		label	"SAR2099"
	]
	node	[
		root_index	-622
		id	-622
		graphics	[
			x	1148.685302734375
			y	1154.1951904296875
			w	40.0
			h	40.0
			fill	"#ff9999"
			type	"ellipse"
			outline	"#666666"
			outline_width	1.5
		]
		label	"SAR0736"
	]
	node	[
		root_index	-621
		id	-621
		graphics	[
			x	1369.2021484375
			y	1439.719970703125
			w	40.0
			h	40.0
			fill	"#ff9999"
			type	"ellipse"
			outline	"#666666"
			outline_width	1.5
		]
		label	"SAR0735"
	]
	node	[
		root_index	-624
		id	-624
		graphics	[
			x	1604.1678466796875
			y	2196.4013671875
			w	40.0
			h	40.0
			fill	"#ff9999"
			type	"ellipse"
			outline	"#666666"
			outline_width	1.5
		]
		label	"SAR0730"
	]
	node	[
		root_index	-623
		id	-623
		graphics	[
			x	1437.3958740234375
			y	1078.843017578125
			w	40.0
			h	40.0
			fill	"#ff9999"
			type	"ellipse"
			outline	"#666666"
			outline_width	1.5
		]
		label	"SAR0737"
	]
	node	[
		root_index	-618
		id	-618
		graphics	[
			x	1089.4569091796875
			y	1496.497314453125
			w	40.0
			h	40.0
			fill	"#ff9999"
			type	"ellipse"
			outline	"#666666"
			outline_width	1.5
		]
		label	"SAR1763"
	]
	node	[
		root_index	-617
		id	-617
		graphics	[
			x	1035.5100402832031
			y	1392.062744140625
			w	39.99993896484375
			h	40.0
			fill	"#ff9999"
			type	"ellipse"
			outline	"#666666"
			outline_width	1.5
		]
		label	"SAR1760"
	]
	node	[
		root_index	-620
		id	-620
		graphics	[
			x	1391.2264404296875
			y	1033.8503112792969
			w	40.0
			h	40.00006103515625
			fill	"#ff9999"
			type	"ellipse"
			outline	"#666666"
			outline_width	1.5
		]
		label	"SAR0734"
	]
	node	[
		root_index	-619
		id	-619
		graphics	[
			x	938.2932739257812
			y	1215.9249267578125
			w	40.0
			h	40.0
			fill	"#ff9999"
			type	"ellipse"
			outline	"#666666"
			outline_width	1.5
		]
		label	"SAR1762"
	]
	node	[
		root_index	-614
		id	-614
		graphics	[
			x	1172.484619140625
			y	1233.7725830078125
			w	40.0
			h	40.0
			fill	"#ff9999"
			type	"ellipse"
			outline	"#666666"
			outline_width	1.5
		]
		label	"SAR1769"
	]
	node	[
		root_index	-613
		id	-613
		graphics	[
			x	1041.0916442871094
			y	1016.5726318359375
			w	40.00006103515625
			h	40.0
			fill	"#ff9999"
			type	"ellipse"
			outline	"#666666"
			outline_width	1.5
		]
		label	"SAR1766"
	]
	node	[
		root_index	-616
		id	-616
		graphics	[
			x	1958.00146484375
			y	1090.810302734375
			w	40.0
			h	40.0
			fill	"#ff9999"
			type	"ellipse"
			outline	"#666666"
			outline_width	1.5
		]
		label	"SAR1761"
	]
	node	[
		root_index	-615
		id	-615
		graphics	[
			x	1060.94775390625
			y	1256.30517578125
			w	40.0
			h	40.0
			fill	"#ff9999"
			type	"ellipse"
			outline	"#666666"
			outline_width	1.5
		]
		label	"SAR1768"
	]
	node	[
		root_index	-610
		id	-610
		graphics	[
			x	1127.447021484375
			y	1236.6114501953125
			w	40.0
			h	40.0
			fill	"#ff9999"
			type	"ellipse"
			outline	"#666666"
			outline_width	1.5
		]
		label	"SAR1765"
	]
	node	[
		root_index	-609
		id	-609
		graphics	[
			x	1101.7130126953125
			y	1035.4072570800781
			w	40.0
			h	39.99993896484375
			fill	"#ff9999"
			type	"ellipse"
			outline	"#666666"
			outline_width	1.5
		]
		label	"SAR1750"
	]
	node	[
		root_index	-612
		id	-612
		graphics	[
			x	1160.302978515625
			y	1340.659423828125
			w	40.0
			h	40.0
			fill	"#ff9999"
			type	"ellipse"
			outline	"#666666"
			outline_width	1.5
		]
		label	"SAR1767"
	]
	node	[
		root_index	-611
		id	-611
		graphics	[
			x	1287.394287109375
			y	1486.71142578125
			w	40.0
			h	40.0
			fill	"#ff9999"
			type	"ellipse"
			outline	"#666666"
			outline_width	1.5
		]
		label	"SAR1764"
	]
	node	[
		root_index	-607
		id	-607
		graphics	[
			x	965.609130859375
			y	994.080810546875
			w	40.0
			h	40.0
			fill	"#ff9999"
			type	"ellipse"
			outline	"#666666"
			outline_width	1.5
		]
		label	"SAR1752"
	]
	node	[
		root_index	-608
		id	-608
		graphics	[
			x	1111.8463134765625
[truncated: 3,706,114 more chars]
