# Supplementary material for: Global network analysis of drug tolerance, mode of action and virulence in methicillin-resistant S. aureus
Source: BMC Syst Biol. 2011 May 12;5:68. doi: 10.1186/1752-0509-5-68 (PMC3123200; doi:10.1186/1752-0509-5-68)
Supplement: Additional file 3 — MRSA-252 gene functional association network. A zip archive of the functional association network in tabdelimited, SIF and GML formats. [file 1752-0509-5-68-S3.ZIP › MRSA-252_network.sif]

SAR2158	pp	SAR1941
SAR2158	pp	SAR1123
SAR2158	pp	SAR1247
SAR2158	pp	SAR1569
SAR2158	pp	SAR1023
SAR2158	pp	SAR2285
SAR2158	pp	SAR0192
SAR2158	pp	SAR1777
SAR2158	pp	SAR2593
SAR2158	pp	SAR1425
SAR2158	pp	SAR1461
SAR2158	pp	SAR1818
SAR2158	pp	SAR0977
SAR2158	pp	SAR2169
SAR2158	pp	SAR0975
SAR2158	pp	SAR0646
SAR2158	pp	SAR2461
SAR2158	pp	SAR1807
SAR2158	pp	SAR1964
SAR2158	pp	SAR0165
SAR2158	pp	SAR2170
SAR2158	pp	SAR1411
SAR2158	pp	SAR1173
SAR2158	pp	SAR1424
SAR2158	pp	SAR1923
SAR2158	pp	SAR0016
SAR2158	pp	SAR0364
SAR2158	pp	SAR0615
SAR2158	pp	SAR0522
SAR2158	pp	SAR0523
SAR2158	pp	SAR1044
SAR2158	pp	SAR0964
SAR2158	pp	SAR1835
SAR2158	pp	SAR2242
SAR2158	pp	SAR2207
SAR2158	pp	SAR0015
SAR2158	pp	SAR1406
SAR2158	pp	SAR1697
SAR2158	pp	SAR2152
SAR2158	pp	SAR2159
SAR2158	pp	SAR1451
SAR2158	pp	SAR1787
SAR2158	pp	SAR0529
SAR2158	pp	SAR0490
SAR2158	pp	SAR1933
SAR2158	pp	SAR2136
SAR2158	pp	SAR2156
SAR2158	pp	SAR0896
SAR2158	pp	SAR2161
SAR2158	pp	SAR0894
SAR2158	pp	SAR2157
SAR2158	pp	SAR1776
SAR2158	pp	SAR2579
SAR2158	pp	SAR2160
SAR2158	pp	SAR2162
SAR2158	pp	SAR2139
SAR2158	pp	SAR0875
SAR2158	pp	SAR0532
SAR1941	pp	SAR1247
SAR1941	pp	SAR1569
SAR1941	pp	SAR1242
SAR1941	pp	SAR0533
SAR1941	pp	SAR2302
SAR1941	pp	SAR1209
SAR1941	pp	SAR1174
SAR1941	pp	SAR0975
SAR1941	pp	SAR1246
SAR1941	pp	SAR1940
SAR1941	pp	SAR1169
SAR1941	pp	SAR1411
SAR1941	pp	SAR1173
SAR1941	pp	SAR0531
SAR1941	pp	SAR0025
SAR1123	pp	SAR1773
SAR1123	pp	SAR2212
SAR1123	pp	SAR1236
SAR1123	pp	SAR1569
SAR1123	pp	SAR1720
SAR1123	pp	SAR2285
SAR1123	pp	SAR0924
SAR1123	pp	SAR0792
SAR1123	pp	SAR0500
SAR1123	pp	SAR2170
SAR1123	pp	SAR1624
SAR1123	pp	SAR0477
SAR1123	pp	SAR0472
SAR1123	pp	SAR1752
SAR1123	pp	SAR1571
SAR1123	pp	SAR0184
SAR1123	pp	SAR1986
SAR1123	pp	SAR1750
SAR1123	pp	SAR2634
SAR1123	pp	SAR1765
SAR1123	pp	SAR0503
SAR1123	pp	SAR1689
SAR1123	pp	SAR1479
SAR1123	pp	SAR2006
SAR1123	pp	SAR0518
SAR1123	pp	SAR2420
SAR1123	pp	SAR0531
SAR1123	pp	SAR2121
SAR1123	pp	SAR2209
SAR1123	pp	SAR2013
SAR1123	pp	SAR1622
SAR1123	pp	SAR2210
SAR1123	pp	SAR0202
SAR1123	pp	SAR1124
SAR1123	pp	SAR1942
SAR1123	pp	SAR1121
SAR1123	pp	SAR1870
SAR1123	pp	SAR0169
SAR1123	pp	SAR1122
SAR1123	pp	SAR1125
SAR1123	pp	SAR0360
SAR1123	pp	SAR1284
SAR1123	pp	SAR0821
SAR1123	pp	SAR0257
SAR1123	pp	SAR2256
SAR1247	pp	SAR1569
SAR1247	pp	SAR1720
SAR1247	pp	SAR2302
SAR1247	pp	SAR1209
SAR1247	pp	SAR1719
SAR1247	pp	SAR1250
SAR1247	pp	SAR0433
SAR1247	pp	SAR0836
SAR1247	pp	SAR1196
SAR1247	pp	SAR0964
SAR1247	pp	SAR1239
SAR1247	pp	SAR1193
SAR1247	pp	SAR0975
SAR1247	pp	SAR1465
SAR1247	pp	SAR1111
SAR1247	pp	SAR1246
SAR1247	pp	SAR1899
SAR1247	pp	SAR2252
SAR1247	pp	SAR0510
SAR1247	pp	SAR2137
SAR1247	pp	SAR1173
SAR1247	pp	SAR0547
SAR1247	pp	SAR1194
SAR1247	pp	SAR0017
SAR1247	pp	SAR0830
SAR1247	pp	SAR2314
SAR1247	pp	SAR0736
SAR1247	pp	SAR2332
SAR1247	pp	SAR1249
SAR1247	pp	SAR1248
SAR1247	pp	SAR0546
SAR1247	pp	SAR1245
SAR1247	pp	SAR1083
SAR1247	pp	SAR1782
SAR1247	pp	SAR1242
SAR1247	pp	SAR2204
SAR1247	pp	SAR1997
SAR1247	pp	SAR0927
SAR1247	pp	SAR0680
SAR1247	pp	SAR1243
SAR1569	pp	SAR2755
SAR1569	pp	SAR2506
SAR1569	pp	SAR1385
SAR1569	pp	SAR1242
SAR1569	pp	SAR1251
SAR1569	pp	SAR2302
SAR1569	pp	SAR0009
SAR1569	pp	SAR0518
SAR1569	pp	SAR1250
SAR1569	pp	SAR0964
SAR1569	pp	SAR0975
SAR1569	pp	SAR1465
SAR1569	pp	SAR1246
SAR1569	pp	SAR1278
SAR1569	pp	SAR1851
SAR1569	pp	SAR2756
SAR1569	pp	SAR2205
SAR1569	pp	SAR1063
SAR1569	pp	SAR1173
SAR1569	pp	SAR1793
SAR1569	pp	SAR1194
SAR1569	pp	SAR1383
SAR1569	pp	SAR0561
SAR1569	pp	SAR1486
SAR1569	pp	SAR2215
SAR1569	pp	SAR1571
SAR1569	pp	SAR1570
SAR1569	pp	SAR1484
SAR1569	pp	SAR1097
SAR1569	pp	SAR1707
SAR1569	pp	SAR0563
SAR1569	pp	SAR1781
SAR1569	pp	SAR0680
SAR1023	pp	SAR0522
SAR1023	pp	SAR1925
SAR1023	pp	SAR1381
SAR1023	pp	SAR1604
SAR1023	pp	SAR2625
SAR1023	pp	SAR1685
SAR1023	pp	SAR1038
SAR1023	pp	SAR2242
SAR1023	pp	SAR0766
SAR1023	pp	SAR1851
SAR1023	pp	SAR2140
SAR1023	pp	SAR2147
SAR1023	pp	SAR0892
SAR1023	pp	SAR1463
SAR1023	pp	SAR1406
SAR1023	pp	SAR1017
SAR1023	pp	SAR1383
SAR1023	pp	SAR0119
SAR1023	pp	SAR1088
SAR1023	pp	SAR1408
SAR1023	pp	SAR0559
SAR1023	pp	SAR1097
SAR1023	pp	SAR1098
SAR1023	pp	SAR1870
SAR1023	pp	SAR0812
SAR1023	pp	SAR2507
SAR2285	pp	SAR0832
SAR2285	pp	SAR1777
SAR2285	pp	SAR2284
SAR2285	pp	SAR2422
SAR2285	pp	SAR2287
SAR2285	pp	SAR2283
SAR2285	pp	SAR0830
SAR2285	pp	SAR0801
SAR2285	pp	SAR0500
SAR2285	pp	SAR2286
SAR2285	pp	SAR1582
SAR2285	pp	SAR1589
SAR2285	pp	SAR2205
SAR2285	pp	SAR2201
SAR2285	pp	SAR2281
SAR2285	pp	SAR2280
SAR2285	pp	SAR1666
SAR2285	pp	SAR1852
SAR2285	pp	SAR1655
SAR2285	pp	SAR1765
SAR2285	pp	SAR2203
SAR2285	pp	SAR2202
SAR2285	pp	SAR1638
SAR0192	pp	SAR0267
SAR0192	pp	SAR1425
SAR0192	pp	SAR0830
SAR0192	pp	SAR0754
SAR0192	pp	SAR1362
SAR0192	pp	SAR0264
SAR0192	pp	SAR0573
SAR0192	pp	SAR2188
SAR0192	pp	SAR2409
SAR0192	pp	SAR2281
SAR0192	pp	SAR0193
SAR0192	pp	SAR0563
SAR1777	pp	SAR0753
SAR1777	pp	SAR2284
SAR1777	pp	SAR0517
SAR1777	pp	SAR2422
SAR1777	pp	SAR1486
SAR1777	pp	SAR0792
SAR1777	pp	SAR1766
SAR1777	pp	SAR1425
SAR1777	pp	SAR1871
SAR1777	pp	SAR0548
SAR1777	pp	SAR2283
SAR1777	pp	SAR0830
SAR1777	pp	SAR1789
SAR1777	pp	SAR1278
SAR1777	pp	SAR0150
SAR1777	pp	SAR2127
SAR1777	pp	SAR1098
SAR1777	pp	SAR0754
SAR1777	pp	SAR0511
SAR1777	pp	SAR2721
SAR1777	pp	SAR0266
SAR1777	pp	SAR1870
SAR1777	pp	SAR0234
SAR1777	pp	SAR0573
SAR1777	pp	SAR1774
SAR1777	pp	SAR2680
SAR1777	pp	SAR2286
SAR1777	pp	SAR0831
SAR1777	pp	SAR1613
SAR1777	pp	SAR1582
SAR1777	pp	SAR0547
SAR1777	pp	SAR1056
SAR1777	pp	SAR1624
SAR1777	pp	SAR1690
SAR1777	pp	SAR2684
SAR1777	pp	SAR1088
SAR1777	pp	SAR1589
SAR1777	pp	SAR0479
SAR1777	pp	SAR1780
SAR1777	pp	SAR0813
SAR1777	pp	SAR1779
SAR1777	pp	SAR1852
SAR1777	pp	SAR0125
SAR1777	pp	SAR2247
SAR1777	pp	SAR1363
SAR1777	pp	SAR1781
SAR2593	pp	SAR0977
SAR2593	pp	SAR2423
SAR1425	pp	SAR1222
SAR1425	pp	SAR1780
SAR1425	pp	SAR0830
SAR1425	pp	SAR0651
SAR1425	pp	SAR0150
SAR1425	pp	SAR1942
SAR1425	pp	SAR0225
SAR1425	pp	SAR1069
SAR1425	pp	SAR1362
SAR1425	pp	SAR0234
SAR1425	pp	SAR1774
SAR1425	pp	SAR2680
SAR1425	pp	SAR1406
SAR1425	pp	SAR1017
SAR1425	pp	SAR1424
SAR1425	pp	SAR1593
SAR1425	pp	SAR1122
SAR1425	pp	SAR1589
SAR1425	pp	SAR1660
SAR1425	pp	SAR1630
SAR1425	pp	SAR2760
SAR1425	pp	SAR1121
SAR1425	pp	SAR1436
SAR1425	pp	SAR0002
SAR1461	pp	SAR1818
SAR1461	pp	SAR0988
SAR1461	pp	SAR2169
SAR1461	pp	SAR1807
SAR1461	pp	SAR0039
SAR1461	pp	SAR1430
SAR1461	pp	SAR1158
SAR1461	pp	SAR1964
SAR1461	pp	SAR1457
SAR1461	pp	SAR0831
SAR1818	pp	SAR2171
SAR1818	pp	SAR1807
SAR1818	pp	SAR0651
SAR1818	pp	SAR1430
SAR1818	pp	SAR1158
SAR1818	pp	SAR2199
SAR1818	pp	SAR0499
SAR1818	pp	SAR1605
SAR1818	pp	SAR0801
SAR1818	pp	SAR1991
SAR1818	pp	SAR0500
SAR1818	pp	SAR0266
SAR1818	pp	SAR2188
SAR1818	pp	SAR2170
SAR1818	pp	SAR0887
SAR1818	pp	SAR1864
SAR1818	pp	SAR1839
SAR1818	pp	SAR0505
SAR1818	pp	SAR1162
SAR1818	pp	SAR1724
SAR1818	pp	SAR0988
SAR1818	pp	SAR2169
SAR1818	pp	SAR1155
SAR1818	pp	SAR1161
SAR1818	pp	SAR1820
SAR1818	pp	SAR2252
SAR1818	pp	SAR2742
SAR1818	pp	SAR1436
SAR1818	pp	SAR1100
SAR1818	pp	SAR1694
SAR1818	pp	SAR1821
SAR0977	pp	SAR1161
SAR0977	pp	SAR0268
SAR0977	pp	SAR0976
SAR0977	pp	SAR0637
SAR0977	pp	SAR0975
SAR0977	pp	SAR1218
SAR2169	pp	SAR2171
SAR2169	pp	SAR1807
SAR2169	pp	SAR1161
SAR2169	pp	SAR1430
SAR2169	pp	SAR1158
SAR2169	pp	SAR1964
SAR2169	pp	SAR0801
SAR2169	pp	SAR0234
SAR2169	pp	SAR2188
SAR2169	pp	SAR2170
SAR2169	pp	SAR0887
SAR2169	pp	SAR1160
SAR2169	pp	SAR0896
SAR2169	pp	SAR1162
SAR2169	pp	SAR1835
SAR2169	pp	SAR1038
SAR2169	pp	SAR0515
SAR2169	pp	SAR1411
SAR2169	pp	SAR1234
SAR2169	pp	SAR1155
SAR0975	pp	SAR1169
SAR0975	pp	SAR1411
SAR0975	pp	SAR1173
SAR0975	pp	SAR0531
SAR0975	pp	SAR0976
SAR0975	pp	SAR0025
SAR0646	pp	SAR1208
SAR0646	pp	SAR0651
SAR0646	pp	SAR2199
SAR0646	pp	SAR0801
SAR0646	pp	SAR2709
SAR0646	pp	SAR0649
SAR0646	pp	SAR2006
SAR0646	pp	SAR0464
SAR0646	pp	SAR1710
SAR0646	pp	SAR0165
SAR0646	pp	SAR0532
SAR0646	pp	SAR0645
SAR2461	pp	SAR1213
SAR2461	pp	SAR1762
SAR2461	pp	SAR1004
SAR2461	pp	SAR1439
SAR1807	pp	SAR1430
SAR1807	pp	SAR1158
SAR1807	pp	SAR1964
SAR1807	pp	SAR2188
SAR1964	pp	SAR2188
SAR1964	pp	SAR1947
SAR1964	pp	SAR2293
SAR0165	pp	SAR0160
SAR2170	pp	SAR1624
SAR2170	pp	SAR0896
SAR2170	pp	SAR1178
SAR2170	pp	SAR2225
SAR2170	pp	SAR0862
SAR2170	pp	SAR0563
SAR2170	pp	SAR1411
SAR2170	pp	SAR1155
SAR2170	pp	SAR1162
SAR1411	pp	SAR1173
SAR1411	pp	SAR1697
SAR1411	pp	SAR0896
SAR1411	pp	SAR1714
SAR1173	pp	SAR1194
SAR1173	pp	SAR1954
SAR1173	pp	SAR0531
SAR1173	pp	SAR1697
SAR1173	pp	SAR1234
SAR1173	pp	SAR1178
SAR1424	pp	SAR1593
SAR2691	pp	SAR1849
SAR2691	pp	SAR2013
SAR2691	pp	SAR2690
SAR2691	pp	SAR0919
SAR2691	pp	SAR2210
SAR2691	pp	SAR0150
SAR2691	pp	SAR2634
SAR2691	pp	SAR0169
SAR2691	pp	SAR1344
SAR2691	pp	SAR0613
SAR2691	pp	SAR1811
SAR2691	pp	SAR2692
SAR1849	pp	SAR2145
SAR1849	pp	SAR1598
SAR1849	pp	SAR2634
SAR1849	pp	SAR1406
SAR1849	pp	SAR0920
SAR1849	pp	SAR2210
SAR1849	pp	SAR0169
SAR1849	pp	SAR1848
SAR2013	pp	SAR0180
SAR2013	pp	SAR2210
SAR2013	pp	SAR0150
SAR2013	pp	SAR0169
SAR2013	pp	SAR2690
SAR2013	pp	SAR2634
SAR2013	pp	SAR0613
SAR2013	pp	SAR1789
SAR2013	pp	SAR2201
SAR2013	pp	SAR0531
SAR2013	pp	SAR2675
SAR2013	pp	SAR2682
SAR2013	pp	SAR1811
SAR2013	pp	SAR0189
SAR2013	pp	SAR1284
SAR2690	pp	SAR2634
SAR2690	pp	SAR2210
SAR2690	pp	SAR0169
SAR0919	pp	SAR2145
SAR0919	pp	SAR2713
SAR0919	pp	SAR0184
SAR0919	pp	SAR0183
SAR0919	pp	SAR0559
SAR0919	pp	SAR1405
SAR0919	pp	SAR0777
SAR0919	pp	SAR2215
SAR0919	pp	SAR1598
SAR0919	pp	SAR2634
SAR0919	pp	SAR0923
SAR0919	pp	SAR0186
SAR0919	pp	SAR2255
SAR0919	pp	SAR1406
SAR0919	pp	SAR1178
SAR0919	pp	SAR2420
SAR0919	pp	SAR2515
SAR0919	pp	SAR0922
SAR2210	pp	SAR0150
SAR2210	pp	SAR0169
SAR2210	pp	SAR2634
SAR2210	pp	SAR0613
SAR2210	pp	SAR1789
SAR2210	pp	SAR2201
SAR2210	pp	SAR0531
SAR2210	pp	SAR0189
SAR2210	pp	SAR2675
SAR2210	pp	SAR1284
SAR0150	pp	SAR1069
SAR0150	pp	SAR0165
SAR0150	pp	SAR0613
SAR0150	pp	SAR0234
SAR0150	pp	SAR2680
SAR0150	pp	SAR1582
SAR0150	pp	SAR0169
SAR0150	pp	SAR0189
SAR0150	pp	SAR1605
SAR0150	pp	SAR0594
SAR0150	pp	SAR0351
SAR2634	pp	SAR0186
SAR2634	pp	SAR2255
SAR2634	pp	SAR2420
SAR2634	pp	SAR0169
SAR2634	pp	SAR0531
SAR2634	pp	SAR2635
SAR2634	pp	SAR1284
SAR0169	pp	SAR0531
SAR0169	pp	SAR0189
SAR0169	pp	SAR2675
SAR1281	pp	SAR0553
SAR1281	pp	SAR1467
SAR1281	pp	SAR1220
SAR1281	pp	SAR1262
SAR1281	pp	SAR0620
SAR1281	pp	SAR0600
SAR1281	pp	SAR1701
SAR1281	pp	SAR0360
SAR1281	pp	SAR1581
SAR1281	pp	SAR1674
SAR1281	pp	SAR0037
SAR1281	pp	SAR1484
SAR1281	pp	SAR1798
SAR1281	pp	SAR1083
SAR1281	pp	SAR1261
SAR1281	pp	SAR0836
SAR1281	pp	SAR1724
SAR1281	pp	SAR0017
SAR1281	pp	SAR1284
SAR1281	pp	SAR1119
SAR1281	pp	SAR0552
SAR1281	pp	SAR1081
SAR1281	pp	SAR1272
SAR1281	pp	SAR1754
SAR1281	pp	SAR0512
SAR1281	pp	SAR1648
SAR1281	pp	SAR1615
SAR1281	pp	SAR1283
SAR1281	pp	SAR1278
SAR1281	pp	SAR1870
SAR1281	pp	SAR1230
SAR1281	pp	SAR0823
SAR1281	pp	SAR1282
SAR1281	pp	SAR0978
SAR1281	pp	SAR0535
SAR1281	pp	SAR1672
SAR0553	pp	SAR2352
SAR0553	pp	SAR2313
SAR0553	pp	SAR0360
SAR0553	pp	SAR1219
SAR0553	pp	SAR1245
SAR0553	pp	SAR1083
SAR0553	pp	SAR1753
SAR0553	pp	SAR0990
SAR0553	pp	SAR2206
SAR0553	pp	SAR1724
SAR0553	pp	SAR0017
SAR0553	pp	SAR1233
SAR0553	pp	SAR0552
SAR0553	pp	SAR1211
SAR0553	pp	SAR1213
SAR0553	pp	SAR2193
SAR0553	pp	SAR1261
SAR0553	pp	SAR1111
SAR0553	pp	SAR2314
SAR0553	pp	SAR2116
SAR0553	pp	SAR1188
SAR0553	pp	SAR2333
SAR0553	pp	SAR0813
SAR0553	pp	SAR2318
SAR0553	pp	SAR2316
SAR0553	pp	SAR2323
SAR0553	pp	SAR2336
SAR0553	pp	SAR2324
SAR0553	pp	SAR2332
SAR0553	pp	SAR0550
SAR0553	pp	SAR0543
SAR0553	pp	SAR2335
SAR0553	pp	SAR2320
SAR0553	pp	SAR2311
SAR0553	pp	SAR0551
SAR0553	pp	SAR2309
SAR0553	pp	SAR0542
SAR0553	pp	SAR2331
SAR0553	pp	SAR2325
SAR0553	pp	SAR2334
SAR0553	pp	SAR0548
SAR0553	pp	SAR2321
SAR0553	pp	SAR1346
SAR0553	pp	SAR2330
SAR0553	pp	SAR2328
SAR0553	pp	SAR2326
SAR0553	pp	SAR0547
SAR0553	pp	SAR2329
SAR0553	pp	SAR2319
SAR0553	pp	SAR2322
SAR0553	pp	SAR2310
SAR0553	pp	SAR1978
SAR0553	pp	SAR2315
SAR0553	pp	SAR0540
SAR0553	pp	SAR0544
SAR0553	pp	SAR2308
SAR0553	pp	SAR2579
SAR0553	pp	SAR0545
SAR1467	pp	SAR2676
SAR1467	pp	SAR1743
SAR1467	pp	SAR0491
SAR1467	pp	SAR0997
SAR1467	pp	SAR1778
SAR1467	pp	SAR0409
SAR1467	pp	SAR1742
SAR1467	pp	SAR1209
SAR1467	pp	SAR1261
SAR1467	pp	SAR1468
SAR1467	pp	SAR0518
SAR1467	pp	SAR1250
SAR1467	pp	SAR1239
SAR1467	pp	SAR1604
SAR1467	pp	SAR1685
SAR1467	pp	SAR1811
SAR1467	pp	SAR0017
SAR1467	pp	SAR1465
SAR1467	pp	SAR2215
SAR1467	pp	SAR1278
SAR1467	pp	SAR1710
SAR1467	pp	SAR0580
SAR1467	pp	SAR1605
SAR1467	pp	SAR1993
SAR1467	pp	SAR0510
SAR1467	pp	SAR1597
SAR1467	pp	SAR1463
SAR1467	pp	SAR1466
SAR1467	pp	SAR2513
SAR1467	pp	SAR1088
SAR1467	pp	SAR1607
SAR1467	pp	SAR2515
SAR1467	pp	SAR1469
SAR1467	pp	SAR1622
SAR1467	pp	SAR2366
SAR1467	pp	SAR1039
SAR1220	pp	SAR0491
SAR1220	pp	SAR1113
SAR1220	pp	SAR2151
SAR1220	pp	SAR1614
SAR1220	pp	SAR1769
SAR1220	pp	SAR1701
SAR1220	pp	SAR1581
SAR1220	pp	SAR2796
SAR1220	pp	SAR2798
SAR1220	pp	SAR1221
SAR1220	pp	SAR1110
SAR1220	pp	SAR1216
SAR1220	pp	SAR1610
SAR1220	pp	SAR1227
SAR1220	pp	SAR0408
SAR1220	pp	SAR1209
SAR1220	pp	SAR1468
SAR1220	pp	SAR1222
SAR1220	pp	SAR1193
SAR1220	pp	SAR0911
SAR1220	pp	SAR1111
SAR1220	pp	SAR0830
SAR1220	pp	SAR1278
SAR1220	pp	SAR1851
SAR1220	pp	SAR1942
SAR1220	pp	SAR1112
SAR1220	pp	SAR2205
SAR1220	pp	SAR0510
SAR1220	pp	SAR2170
SAR1220	pp	SAR1463
SAR1220	pp	SAR1017
SAR1220	pp	SAR1173
SAR1220	pp	SAR1194
SAR1220	pp	SAR0813
SAR1220	pp	SAR2481
SAR1220	pp	SAR1037
SAR1220	pp	SAR0483
SAR1220	pp	SAR0409
SAR1220	pp	SAR1238
SAR1220	pp	SAR2180
SAR1220	pp	SAR2423
SAR1220	pp	SAR1226
SAR1220	pp	SAR1197
SAR1220	pp	SAR2005
SAR1220	pp	SAR1213
SAR1220	pp	SAR1178
SAR1220	pp	SAR0563
SAR1220	pp	SAR1217
SAR1220	pp	SAR1214
SAR1220	pp	SAR2187
SAR1220	pp	SAR1234
SAR1220	pp	SAR1235
SAR1220	pp	SAR1215
SAR1220	pp	SAR1225
SAR1220	pp	SAR1219
SAR1220	pp	SAR0927
SAR1220	pp	SAR0490
SAR1220	pp	SAR1852
SAR1220	pp	SAR2252
SAR1220	pp	SAR2182
SAR1220	pp	SAR2204
SAR1220	pp	SAR1781
SAR1220	pp	SAR0878
SAR1220	pp	SAR1206
SAR1262	pp	SAR2318
SAR1262	pp	SAR2316
SAR1262	pp	SAR2323
SAR1262	pp	SAR1242
SAR1262	pp	SAR1110
SAR1262	pp	SAR1249
SAR1262	pp	SAR2474
SAR1262	pp	SAR2320
SAR1262	pp	SAR1403
SAR1262	pp	SAR2311
SAR1262	pp	SAR0836
SAR1262	pp	SAR2325
SAR1262	pp	SAR1193
SAR1262	pp	SAR1782
SAR1262	pp	SAR2321
SAR1262	pp	SAR0837
SAR1262	pp	SAR1211
SAR1262	pp	SAR2326
SAR1262	pp	SAR2319
SAR1262	pp	SAR2310
SAR1262	pp	SAR1252
SAR1262	pp	SAR0529
SAR1262	pp	SAR1197
SAR1262	pp	SAR1112
SAR1262	pp	SAR1259
SAR1262	pp	SAR1261
SAR1262	pp	SAR1264
SAR1262	pp	SAR1260
SAR1262	pp	SAR1627
SAR1262	pp	SAR1268
SAR1262	pp	SAR1992
SAR1262	pp	SAR1278
SAR1262	pp	SAR1991
SAR1262	pp	SAR0486
SAR0620	pp	SAR1151
SAR0620	pp	SAR0621
SAR0620	pp	SAR2178
SAR0620	pp	SAR0619
SAR0620	pp	SAR0622
SAR0600	pp	SAR1596
SAR0600	pp	SAR0274
SAR0600	pp	SAR1983
SAR0600	pp	SAR1023
SAR0600	pp	SAR0864
SAR0600	pp	SAR1615
SAR0600	pp	SAR1425
SAR0600	pp	SAR1069
SAR0600	pp	SAR0156
SAR0600	pp	SAR0531
SAR0600	pp	SAR1424
SAR0600	pp	SAR1593
SAR0600	pp	SAR1068
SAR0600	pp	SAR2449
SAR0600	pp	SAR1595
SAR0600	pp	SAR1594
SAR0600	pp	SAR1582
SAR0600	pp	SAR1589
SAR0600	pp	SAR0601
SAR1701	pp	SAR2796
SAR1701	pp	SAR0615
SAR1701	pp	SAR1569
SAR1701	pp	SAR2798
SAR1701	pp	SAR1110
SAR1701	pp	SAR1216
SAR1701	pp	SAR2302
SAR1701	pp	SAR1209
SAR1701	pp	SAR1719
SAR1701	pp	SAR1468
SAR1701	pp	SAR0509
SAR1701	pp	SAR2797
SAR1701	pp	SAR1111
SAR1701	pp	SAR1278
SAR1701	pp	SAR1710
SAR1701	pp	SAR2205
SAR1701	pp	SAR1169
SAR1701	pp	SAR0510
SAR1701	pp	SAR2328
SAR1701	pp	SAR1173
SAR1701	pp	SAR0531
SAR1701	pp	SAR1697
SAR1701	pp	SAR1644
SAR1701	pp	SAR1484
SAR1701	pp	SAR1724
SAR1701	pp	SAR0017
SAR1701	pp	SAR2215
SAR1701	pp	SAR1211
SAR1701	pp	SAR0483
SAR1701	pp	SAR1706
SAR1701	pp	SAR1992
SAR1701	pp	SAR1707
SAR1701	pp	SAR1702
SAR1701	pp	SAR1996
SAR1701	pp	SAR1714
SAR1701	pp	SAR0532
SAR1701	pp	SAR1796
SAR1701	pp	SAR0504
SAR1701	pp	SAR1206
SAR0360	pp	SAR0472
SAR0360	pp	SAR1985
SAR0360	pp	SAR1484
SAR0360	pp	SAR1219
SAR0360	pp	SAR1753
SAR0360	pp	SAR0990
SAR0360	pp	SAR2797
SAR0360	pp	SAR0904
SAR0360	pp	SAR1724
SAR0360	pp	SAR0017
SAR0360	pp	SAR1197
SAR0360	pp	SAR1284
SAR0360	pp	SAR0552
SAR0360	pp	SAR1213
SAR0360	pp	SAR1463
SAR0360	pp	SAR0933
SAR0360	pp	SAR2209
SAR0360	pp	SAR2192
SAR0360	pp	SAR1468
SAR0360	pp	SAR1486
SAR0360	pp	SAR2191
SAR0360	pp	SAR1111
SAR0360	pp	SAR0496
SAR0360	pp	SAR2207
SAR0360	pp	SAR1169
SAR0360	pp	SAR1762
SAR0360	pp	SAR1188
SAR0360	pp	SAR1810
SAR0360	pp	SAR0531
SAR0360	pp	SAR1697
SAR0360	pp	SAR0978
SAR0360	pp	SAR2796
SAR0360	pp	SAR0501
SAR0360	pp	SAR0503
SAR0360	pp	SAR0358
SAR0360	pp	SAR1997
SAR0360	pp	SAR0359
SAR0360	pp	SAR1456
SAR0360	pp	SAR0504
SAR1581	pp	SAR1719
SAR1581	pp	SAR0836
SAR1581	pp	SAR1197
SAR1581	pp	SAR1119
SAR1581	pp	SAR1169
SAR1581	pp	SAR0563
SAR1581	pp	SAR0501
SAR1581	pp	SAR0832
SAR1581	pp	SAR1716
SAR1581	pp	SAR1986
SAR1581	pp	SAR1715
SAR1581	pp	SAR1174
SAR1581	pp	SAR1578
SAR1581	pp	SAR1278
SAR1581	pp	SAR0358
SAR1674	pp	SAR1644
SAR1674	pp	SAR1227
SAR1674	pp	SAR1667
SAR1674	pp	SAR1724
SAR1674	pp	SAR1211
SAR1674	pp	SAR1675
SAR1674	pp	SAR2216
SAR1674	pp	SAR1673
SAR1674	pp	SAR1065
SAR1674	pp	SAR1434
SAR1674	pp	SAR1100
SAR1674	pp	SAR1957
SAR1674	pp	SAR1668
SAR1674	pp	SAR1694
SAR1674	pp	SAR0024
SAR1674	pp	SAR1672
SAR0037	pp	SAR1798
SAR0037	pp	SAR0832
SAR0037	pp	SAR1425
SAR0037	pp	SAR0921
SAR0037	pp	SAR1094
SAR0037	pp	SAR0220
SAR0037	pp	SAR0038
SAR1484	pp	SAR1219
SAR1484	pp	SAR1083
SAR1484	pp	SAR1753
SAR1484	pp	SAR1724
SAR1484	pp	SAR0017
SAR1484	pp	SAR1197
SAR1484	pp	SAR0009
SAR1484	pp	SAR1261
SAR1484	pp	SAR1468
SAR1484	pp	SAR1486
SAR1484	pp	SAR0964
SAR1484	pp	SAR1710
SAR1484	pp	SAR1765
SAR1484	pp	SAR1478
SAR1484	pp	SAR1597
SAR1484	pp	SAR1234
SAR1484	pp	SAR1119
SAR1484	pp	SAR1194
SAR1484	pp	SAR1209
SAR1484	pp	SAR1571
SAR1484	pp	SAR1763
SAR1484	pp	SAR1118
SAR1484	pp	SAR1482
SAR1484	pp	SAR2256
SAR1798	pp	SAR1275
SAR1798	pp	SAR1446
SAR1798	pp	SAR0921
SAR1798	pp	SAR1094
SAR1798	pp	SAR0220
SAR1798	pp	SAR1624
SAR1083	pp	SAR1753
SAR1083	pp	SAR1667
SAR1083	pp	SAR1851
SAR1083	pp	SAR1284
SAR1083	pp	SAR0552
SAR1083	pp	SAR0773
SAR1083	pp	SAR2134
SAR1083	pp	SAR1604
SAR1083	pp	SAR1597
SAR1083	pp	SAR1097
SAR1083	pp	SAR1991
SAR1261	pp	SAR1030
SAR1261	pp	SAR1721
SAR1261	pp	SAR0642
SAR1261	pp	SAR1716
SAR1261	pp	SAR1986
SAR1261	pp	SAR1460
SAR1261	pp	SAR0479
SAR1261	pp	SAR0004
SAR1261	pp	SAR1377
SAR1261	pp	SAR1601
SAR1261	pp	SAR1228
SAR1261	pp	SAR2550
SAR1261	pp	SAR1643
SAR1261	pp	SAR0006
SAR1261	pp	SAR1630
SAR1261	pp	SAR0812
SAR1261	pp	SAR2083
SAR1261	pp	SAR1349
SAR1261	pp	SAR1240
SAR1261	pp	SAR1284
SAR1261	pp	SAR1119
SAR1261	pp	SAR1272
SAR1261	pp	SAR1597
SAR1261	pp	SAR1213
SAR1261	pp	SAR1188
SAR1261	pp	SAR0813
SAR1261	pp	SAR1203
SAR1261	pp	SAR0832
SAR1261	pp	SAR1486
SAR1261	pp	SAR2191
SAR1261	pp	SAR0547
SAR1261	pp	SAR1697
SAR1261	pp	SAR1234
SAR1261	pp	SAR1230
SAR1261	pp	SAR1406
SAR1261	pp	SAR0099
SAR1261	pp	SAR1405
SAR1261	pp	SAR1260
SAR1261	pp	SAR1259
SAR1261	pp	SAR1953
SAR0836	pp	SAR0964
SAR0836	pp	SAR1239
SAR0836	pp	SAR0457
SAR0836	pp	SAR1193
SAR0836	pp	SAR1278
SAR0836	pp	SAR0812
SAR0836	pp	SAR1240
SAR0836	pp	SAR0837
SAR0836	pp	SAR1762
SAR0836	pp	SAR1758
SAR0836	pp	SAR1194
SAR0836	pp	SAR0017
SAR0836	pp	SAR1177
SAR0836	pp	SAR0834
SAR0836	pp	SAR1640
SAR0836	pp	SAR0927
SAR0836	pp	SAR1027
SAR0836	pp	SAR0535
SAR0836	pp	SAR2429
SAR1724	pp	SAR1119
SAR1724	pp	SAR0552
SAR1724	pp	SAR1213
SAR1724	pp	SAR1111
SAR1724	pp	SAR1278
SAR1724	pp	SAR2005
SAR1724	pp	SAR1430
SAR1724	pp	SAR2314
SAR1724	pp	SAR2116
SAR1724	pp	SAR1478
SAR1724	pp	SAR1689
SAR1724	pp	SAR1723
SAR1724	pp	SAR1727
SAR1724	pp	SAR0511
SAR1724	pp	SAR1038
SAR1724	pp	SAR0498
SAR1724	pp	SAR0024
SAR1724	pp	SAR1672
SAR0017	pp	SAR2215
SAR0017	pp	SAR2314
SAR0017	pp	SAR1478
SAR0017	pp	SAR0511
SAR0017	pp	SAR1042
SAR0017	pp	SAR2170
SAR0017	pp	SAR1178
SAR0017	pp	SAR1043
SAR0017	pp	SAR1710
SAR0017	pp	SAR0923
SAR0017	pp	SAR1697
SAR0017	pp	SAR2675
SAR0017	pp	SAR1405
SAR0017	pp	SAR0515
SAR0017	pp	SAR2252
SAR0017	pp	SAR1187
SAR0017	pp	SAR1714
SAR0017	pp	SAR1027
SAR0017	pp	SAR0535
SAR0017	pp	SAR1046
SAR1284	pp	SAR2314
SAR1284	pp	SAR2116
SAR1284	pp	SAR1211
SAR1284	pp	SAR1231
SAR1284	pp	SAR1213
SAR1284	pp	SAR1870
SAR1284	pp	SAR1762
SAR1284	pp	SAR1928
SAR1284	pp	SAR2489
SAR1284	pp	SAR0531
SAR1284	pp	SAR0813
SAR1284	pp	SAR1178
SAR1284	pp	SAR1230
SAR1284	pp	SAR1088
SAR1284	pp	SAR2420
SAR1284	pp	SAR0169
SAR1284	pp	SAR0680
SAR1119	pp	SAR1272
SAR1119	pp	SAR2155
SAR1119	pp	SAR0586
SAR1119	pp	SAR0933
SAR1119	pp	SAR0813
SAR1119	pp	SAR0505
SAR1119	pp	SAR1689
SAR1119	pp	SAR1259
SAR1119	pp	SAR1971
SAR0552	pp	SAR1211
SAR0552	pp	SAR1991
SAR0552	pp	SAR1213
SAR0552	pp	SAR2328
SAR0552	pp	SAR2326
SAR0552	pp	SAR0503
SAR0552	pp	SAR0547
SAR0552	pp	SAR2333
SAR0552	pp	SAR2329
SAR0552	pp	SAR2319
SAR0552	pp	SAR2322
SAR0552	pp	SAR2310
SAR0552	pp	SAR2314
SAR0552	pp	SAR1697
SAR0552	pp	SAR1230
SAR0552	pp	SAR1758
SAR0552	pp	SAR1235
SAR1081	pp	SAR1334
SAR1272	pp	SAR1188
SAR1272	pp	SAR1634
SAR1272	pp	SAR1463
SAR1272	pp	SAR0464
SAR1272	pp	SAR2227
SAR1272	pp	SAR1046
SAR1272	pp	SAR0024
SAR1338	pp	SAR1853
SAR1338	pp	SAR2757
SAR1338	pp	SAR1477
SAR1338	pp	SAR2761
SAR1338	pp	SAR0185
SAR1338	pp	SAR1483
SAR1338	pp	SAR1340
SAR1338	pp	SAR2758
SAR1338	pp	SAR1412
SAR1338	pp	SAR2008
SAR1338	pp	SAR2522
SAR1338	pp	SAR1339
SAR1338	pp	SAR0012
SAR1338	pp	SAR0184
SAR1338	pp	SAR0792
SAR1338	pp	SAR2141
SAR1338	pp	SAR1673
SAR1338	pp	SAR0559
SAR1338	pp	SAR1337
SAR1338	pp	SAR1835
SAR1338	pp	SAR1405
SAR1338	pp	SAR2756
SAR1338	pp	SAR1475
SAR1338	pp	SAR2140
SAR1338	pp	SAR2760
SAR1338	pp	SAR0892
SAR1338	pp	SAR1406
SAR1338	pp	SAR1723
SAR1338	pp	SAR2143
SAR1338	pp	SAR2641
SAR1338	pp	SAR1407
SAR1338	pp	SAR1378
SAR1338	pp	SAR0615
SAR1338	pp	SAR1579
SAR1338	pp	SAR1023
SAR1338	pp	SAR1408
SAR1338	pp	SAR0818
SAR1338	pp	SAR1118
SAR1338	pp	SAR1953
SAR1338	pp	SAR1947
SAR1338	pp	SAR1716
SAR1338	pp	SAR0490
SAR1338	pp	SAR2209
SAR1338	pp	SAR1341
SAR1338	pp	SAR2357
SAR1338	pp	SAR0535
SAR1338	pp	SAR0783
SAR1853	pp	SAR1191
SAR1853	pp	SAR2374
SAR1853	pp	SAR2798
SAR1853	pp	SAR1801
SAR1853	pp	SAR0513
SAR1853	pp	SAR0522
SAR1853	pp	SAR0523
SAR1853	pp	SAR1248
SAR1853	pp	SAR1850
SAR1853	pp	SAR1480
SAR1853	pp	SAR1719
SAR1853	pp	SAR1673
SAR1853	pp	SAR1666
SAR1853	pp	SAR1047
SAR1853	pp	SAR1851
SAR1853	pp	SAR1197
SAR1853	pp	SAR2009
SAR1853	pp	SAR1765
SAR1853	pp	SAR1748
SAR1853	pp	SAR2760
SAR1853	pp	SAR1220
SAR1853	pp	SAR1236
SAR1853	pp	SAR1791
SAR1853	pp	SAR1192
SAR1853	pp	SAR1211
SAR1853	pp	SAR2285
SAR1853	pp	SAR0964
SAR1853	pp	SAR2205
SAR1853	pp	SAR2286
SAR1853	pp	SAR2201
SAR1853	pp	SAR1198
SAR1853	pp	SAR0339
SAR1853	pp	SAR1852
SAR1853	pp	SAR0802
SAR2757	pp	SAR2754
SAR2757	pp	SAR1386
SAR2757	pp	SAR0471
SAR2757	pp	SAR1477
SAR2757	pp	SAR2761
SAR2757	pp	SAR0185
SAR2757	pp	SAR2547
SAR2757	pp	SAR2758
SAR2757	pp	SAR1412
SAR2757	pp	SAR2008
SAR2757	pp	SAR0472
SAR2757	pp	SAR2755
SAR2757	pp	SAR1715
SAR2757	pp	SAR1385
SAR2757	pp	SAR2762
SAR2757	pp	SAR2200
SAR2757	pp	SAR0009
SAR2757	pp	SAR2145
SAR2757	pp	SAR1673
SAR2757	pp	SAR1174
SAR2757	pp	SAR1337
SAR2757	pp	SAR2144
SAR2757	pp	SAR0777
SAR2757	pp	SAR2756
SAR2757	pp	SAR0923
SAR2757	pp	SAR2760
SAR2757	pp	SAR2489
SAR2757	pp	SAR1383
SAR2757	pp	SAR1711
SAR2757	pp	SAR1380
SAR2757	pp	SAR0154
SAR2757	pp	SAR0767
SAR2757	pp	SAR1016
SAR2757	pp	SAR0155
SAR2757	pp	SAR0161
SAR2757	pp	SAR0766
SAR2757	pp	SAR1713
SAR2757	pp	SAR1042
SAR2757	pp	SAR2759
SAR2757	pp	SAR1047
SAR2757	pp	SAR0409
SAR2757	pp	SAR0165
SAR2757	pp	SAR0343
SAR2757	pp	SAR2000
SAR1477	pp	SAR0185
SAR1477	pp	SAR1340
SAR1477	pp	SAR1407
SAR1477	pp	SAR1380
SAR1477	pp	SAR1569
SAR1477	pp	SAR2008
SAR1477	pp	SAR2755
SAR1477	pp	SAR1715
SAR1477	pp	SAR1385
SAR1477	pp	SAR1023
SAR1477	pp	SAR1408
SAR1477	pp	SAR0012
SAR1477	pp	SAR1180
SAR1477	pp	SAR2145
SAR1477	pp	SAR0184
SAR1477	pp	SAR1615
SAR1477	pp	SAR1476
SAR1477	pp	SAR2141
SAR1477	pp	SAR1673
SAR1477	pp	SAR1038
SAR1477	pp	SAR1815
SAR1477	pp	SAR0777
SAR1477	pp	SAR1598
SAR1477	pp	SAR1475
SAR1477	pp	SAR2140
SAR1477	pp	SAR2760
SAR1477	pp	SAR0860
SAR1477	pp	SAR2147
SAR1477	pp	SAR1406
SAR1477	pp	SAR2489
SAR1477	pp	SAR1383
SAR1477	pp	SAR1723
SAR1477	pp	SAR2143
SAR1477	pp	SAR1690
SAR1477	pp	SAR1178
SAR1477	pp	SAR1773
SAR1477	pp	SAR1599
SAR1477	pp	SAR0864
SAR1477	pp	SAR1044
SAR1477	pp	SAR0767
SAR1477	pp	SAR1016
SAR1477	pp	SAR1381
SAR1477	pp	SAR1111
SAR1477	pp	SAR0766
SAR1477	pp	SAR2215
SAR1477	pp	SAR1112
SAR1477	pp	SAR1605
SAR1477	pp	SAR1762
SAR1477	pp	SAR1697
SAR1477	pp	SAR2515
SAR1477	pp	SAR1192
SAR1477	pp	SAR1851
SAR1477	pp	SAR1352
SAR1477	pp	SAR2314
SAR1477	pp	SAR1378
SAR1477	pp	SAR1675
SAR1477	pp	SAR0978
SAR1477	pp	SAR1474
SAR1477	pp	SAR2472
SAR1477	pp	SAR1472
SAR1477	pp	SAR1792
SAR1477	pp	SAR2004
SAR1477	pp	SAR0825
SAR1477	pp	SAR1054
SAR1477	pp	SAR1471
SAR1477	pp	SAR1473
SAR1477	pp	SAR1080
SAR2761	pp	SAR2758
SAR2761	pp	SAR2008
SAR2761	pp	SAR0472
SAR2761	pp	SAR2755
SAR2761	pp	SAR1339
SAR2761	pp	SAR1385
SAR2761	pp	SAR2762
SAR2761	pp	SAR0009
SAR2761	pp	SAR2145
SAR2761	pp	SAR1673
SAR2761	pp	SAR1337
SAR2761	pp	SAR0777
SAR2761	pp	SAR2756
SAR2761	pp	SAR0923
SAR2761	pp	SAR1475
SAR2761	pp	SAR2760
SAR2761	pp	SAR1383
SAR2761	pp	SAR2143
SAR2761	pp	SAR1380
SAR2761	pp	SAR0518
SAR2761	pp	SAR1038
SAR2761	pp	SAR0501
SAR2761	pp	SAR2759
SAR2761	pp	SAR2188
SAR2761	pp	SAR1378
SAR2761	pp	SAR1121
SAR0185	pp	SAR0353
SAR0185	pp	SAR2758
SAR0185	pp	SAR1412
SAR0185	pp	SAR2755
SAR0185	pp	SAR1385
SAR0185	pp	SAR0919
SAR0185	pp	SAR2145
SAR0185	pp	SAR2713
SAR0185	pp	SAR0184
SAR0185	pp	SAR2141
SAR0185	pp	SAR0183
SAR0185	pp	SAR1835
SAR0185	pp	SAR2144
SAR0185	pp	SAR1598
SAR0185	pp	SAR2756
SAR0185	pp	SAR0923
SAR0185	pp	SAR0186
SAR0185	pp	SAR2140
SAR0185	pp	SAR1406
SAR0185	pp	SAR1383
SAR0185	pp	SAR2143
SAR0185	pp	SAR1178
SAR0185	pp	SAR1123
SAR0185	pp	SAR1236
SAR0185	pp	SAR0533
SAR0185	pp	SAR1038
SAR0185	pp	SAR1111
SAR0185	pp	SAR2109
SAR0185	pp	SAR1112
SAR0185	pp	SAR0692
SAR0185	pp	SAR2300
SAR0185	pp	SAR0922
SAR0185	pp	SAR2301
SAR0185	pp	SAR2682
SAR0185	pp	SAR1689
SAR1483	pp	SAR2506
SAR1483	pp	SAR1804
SAR1483	pp	SAR2431
SAR1483	pp	SAR1275
SAR1483	pp	SAR0924
SAR1483	pp	SAR0832
SAR1483	pp	SAR1777
SAR1483	pp	SAR1673
SAR1483	pp	SAR0830
SAR1483	pp	SAR2576
SAR1483	pp	SAR0651
SAR1483	pp	SAR0661
SAR1483	pp	SAR0831
SAR1483	pp	SAR1582
SAR1483	pp	SAR1479
SAR1483	pp	SAR0660
SAR1483	pp	SAR1088
SAR1483	pp	SAR1276
SAR1483	pp	SAR2212
SAR1483	pp	SAR0736
SAR1483	pp	SAR0155
SAR1483	pp	SAR2188
SAR1483	pp	SAR1488
SAR1483	pp	SAR2170
SAR1483	pp	SAR0815
SAR1483	pp	SAR1991
SAR1483	pp	SAR1486
SAR1483	pp	SAR1946
SAR1483	pp	SAR1482
SAR1483	pp	SAR1119
SAR1483	pp	SAR0814
SAR1483	pp	SAR1432
SAR1483	pp	SAR2136
SAR1483	pp	SAR1045
SAR1483	pp	SAR0506
SAR1483	pp	SAR2635
SAR1483	pp	SAR1593
SAR1483	pp	SAR1484
SAR1483	pp	SAR1485
SAR1483	pp	SAR2579
SAR1483	pp	SAR0532
SAR1483	pp	SAR1398
SAR1483	pp	SAR2262
SAR1483	pp	SAR1456
SAR1483	pp	SAR1668
SAR1483	pp	SAR0535
SAR1340	pp	SAR2758
SAR1340	pp	SAR1412
SAR1340	pp	SAR2755
SAR1340	pp	SAR2522
SAR1340	pp	SAR1339
SAR1340	pp	SAR0012
SAR1340	pp	SAR2145
SAR1340	pp	SAR0517
SAR1340	pp	SAR2141
SAR1340	pp	SAR1673
SAR1340	pp	SAR1337
SAR1340	pp	SAR2144
SAR1340	pp	SAR1405
SAR1340	pp	SAR1598
SAR1340	pp	SAR0801
SAR1340	pp	SAR1475
SAR1340	pp	SAR2140
SAR1340	pp	SAR2760
SAR1340	pp	SAR1406
SAR1340	pp	SAR1383
SAR1340	pp	SAR1723
SAR1340	pp	SAR2143
SAR1340	pp	SAR0355
SAR1340	pp	SAR2200
SAR1340	pp	SAR1245
SAR1340	pp	SAR1341
SAR2758	pp	SAR0472
SAR2758	pp	SAR2755
SAR2758	pp	SAR1385
SAR2758	pp	SAR2762
SAR2758	pp	SAR0012
SAR2758	pp	SAR0192
SAR2758	pp	SAR0009
SAR2758	pp	SAR2145
SAR2758	pp	SAR0183
SAR2758	pp	SAR1673
SAR2758	pp	SAR1038
SAR2758	pp	SAR0777
SAR2758	pp	SAR1942
SAR2758	pp	SAR2756
SAR2758	pp	SAR2760
SAR2758	pp	SAR2147
SAR2758	pp	SAR1383
SAR2758	pp	SAR2143
SAR2758	pp	SAR1236
SAR2758	pp	SAR2759
SAR2758	pp	SAR0155
SAR2758	pp	SAR0766
SAR2758	pp	SAR1713
SAR2758	pp	SAR1710
SAR2758	pp	SAR1597
SAR2758	pp	SAR1589
SAR2758	pp	SAR1999
SAR2758	pp	SAR0978
SAR2758	pp	SAR0492
SAR2758	pp	SAR1187
SAR2758	pp	SAR0343
SAR2758	pp	SAR1039
SAR1412	pp	SAR1569
SAR1412	pp	SAR2008
SAR1412	pp	SAR0472
SAR1412	pp	SAR2755
SAR1412	pp	SAR1801
SAR1412	pp	SAR1339
SAR1412	pp	SAR1023
SAR1412	pp	SAR1408
SAR1412	pp	SAR0192
SAR1412	pp	SAR0919
SAR1412	pp	SAR0184
SAR1412	pp	SAR1476
SAR1412	pp	SAR0183
SAR1412	pp	SAR1673
SAR1412	pp	SAR2222
SAR1412	pp	SAR1337
SAR1412	pp	SAR0922
SAR1412	pp	SAR1405
SAR1412	pp	SAR0777
SAR1412	pp	SAR2109
SAR1412	pp	SAR2756
SAR1412	pp	SAR0923
SAR1412	pp	SAR0186
SAR1412	pp	SAR2140
SAR1412	pp	SAR1406
SAR1412	pp	SAR0615
SAR1412	pp	SAR2713
SAR1412	pp	SAR0517
SAR1412	pp	SAR0767
SAR1412	pp	SAR0518
SAR1412	pp	SAR0964
SAR1412	pp	SAR0988
SAR1412	pp	SAR0830
SAR1412	pp	SAR1411
SAR1412	pp	SAR2515
SAR1412	pp	SAR1571
SAR1412	pp	SAR1570
SAR1412	pp	SAR1440
SAR1412	pp	SAR1409
SAR1412	pp	SAR0486
SAR1412	pp	SAR2254
SAR1412	pp	SAR1410
SAR2008	pp	SAR1801
SAR2008	pp	SAR1385
SAR2008	pp	SAR0009
SAR2008	pp	SAR1180
SAR2008	pp	SAR1615
SAR2008	pp	SAR1476
SAR2008	pp	SAR2141
SAR2008	pp	SAR1673
SAR2008	pp	SAR0559
SAR2008	pp	SAR1815
SAR2008	pp	SAR2144
SAR2008	pp	SAR1405
SAR2008	pp	SAR0777
SAR2008	pp	SAR1475
SAR2008	pp	SAR2140
SAR2008	pp	SAR1362
SAR2008	pp	SAR2760
SAR2008	pp	SAR0860
SAR2008	pp	SAR2147
SAR2008	pp	SAR1383
SAR2008	pp	SAR1723
SAR2008	pp	SAR2143
SAR2008	pp	SAR2610
SAR2008	pp	SAR2759
SAR2008	pp	SAR1111
SAR2008	pp	SAR1112
SAR2008	pp	SAR1486
SAR2008	pp	SAR2625
SAR2008	pp	SAR0014
SAR2008	pp	SAR1698
SAR2008	pp	SAR1485
SAR2008	pp	SAR2545
SAR2008	pp	SAR1259
SAR2522	pp	SAR1339
SAR2522	pp	SAR1468
SAR2522	pp	SAR0796
SAR2522	pp	SAR2242
SAR2522	pp	SAR0830
SAR2522	pp	SAR2756
SAR2522	pp	SAR2314
SAR2522	pp	SAR2583
SAR2522	pp	SAR1723
SAR2522	pp	SAR2506
SAR2522	pp	SAR0828
SAR2522	pp	SAR2013
SAR2522	pp	SAR0832
SAR2522	pp	SAR1766
SAR2522	pp	SAR0831
SAR2522	pp	SAR2684
SAR2522	pp	SAR2210
SAR2522	pp	SAR0169
SAR2522	pp	SAR0394
SAR1339	pp	SAR0012
SAR1339	pp	SAR2145
SAR1339	pp	SAR2141
SAR1339	pp	SAR1425
SAR1339	pp	SAR1337
SAR1339	pp	SAR2144
SAR1339	pp	SAR0922
SAR1339	pp	SAR1405
SAR1339	pp	SAR0923
SAR1339	pp	SAR2140
SAR1339	pp	SAR0892
SAR1339	pp	SAR1406
SAR1339	pp	SAR1723
SAR1339	pp	SAR2143
SAR1339	pp	SAR1326
SAR1339	pp	SAR1713
SAR1339	pp	SAR1762
SAR1339	pp	SAR2209
SAR1339	pp	SAR1341
SAR1339	pp	SAR1947
SAR1339	pp	SAR1450
SAR1339	pp	SAR2148
SAR0012	pp	SAR0009
SAR0012	pp	SAR0183
SAR0012	pp	SAR1337
SAR0012	pp	SAR1405
SAR0012	pp	SAR0777
SAR0012	pp	SAR1406
SAR0012	pp	SAR0356
SAR0012	pp	SAR0355
SAR0012	pp	SAR0884
SAR0184	pp	SAR0183
SAR0184	pp	SAR1405
SAR0184	pp	SAR2215
SAR0184	pp	SAR1598
SAR0184	pp	SAR2634
SAR0184	pp	SAR0923
SAR0184	pp	SAR0186
SAR0184	pp	SAR2760
SAR0184	pp	SAR2255
SAR0184	pp	SAR1406
SAR0184	pp	SAR1178
SAR0184	pp	SAR1111
SAR0184	pp	SAR1112
SAR0184	pp	SAR0531
SAR0184	pp	SAR0807
SAR0184	pp	SAR0922
SAR0184	pp	SAR1081
SAR0184	pp	SAR1284
SAR0792	pp	SAR0990
SAR0792	pp	SAR1766
SAR0792	pp	SAR1728
SAR0792	pp	SAR1818
SAR0792	pp	SAR2529
SAR0792	pp	SAR0988
SAR0792	pp	SAR2625
SAR0792	pp	SAR2169
SAR0792	pp	SAR2171
SAR0792	pp	SAR1161
SAR0792	pp	SAR1430
SAR0792	pp	SAR1158
SAR0792	pp	SAR1211
SAR0792	pp	SAR0801
SAR0792	pp	SAR2721
SAR0792	pp	SAR2760
SAR0792	pp	SAR0266
SAR0792	pp	SAR2188
SAR0792	pp	SAR2170
SAR0792	pp	SAR1160
SAR0792	pp	SAR0637
SAR0792	pp	SAR1162
SAR0792	pp	SAR1750
SAR0792	pp	SAR1169
SAR0792	pp	SAR1155
SAR0792	pp	SAR2252
SAR0792	pp	SAR0793
SAR2141	pp	SAR0183
SAR2141	pp	SAR1673
SAR2141	pp	SAR0559
SAR2141	pp	SAR1337
SAR2141	pp	SAR1222
SAR2141	pp	SAR0988
SAR2141	pp	SAR2169
SAR2141	pp	SAR1835
SAR2141	pp	SAR2144
SAR2141	pp	SAR1278
SAR2141	pp	SAR1851
SAR2141	pp	SAR0923
SAR2141	pp	SAR1057
SAR2141	pp	SAR1404
SAR2141	pp	SAR2116
SAR2141	pp	SAR1231
SAR2141	pp	SAR2140
SAR2141	pp	SAR2760
SAR2141	pp	SAR2134
SAR2141	pp	SAR2147
SAR2141	pp	SAR2241
SAR2141	pp	SAR1488
SAR2141	pp	SAR1383
SAR2141	pp	SAR1234
SAR2141	pp	SAR0189
SAR2141	pp	SAR2143
SAR2141	pp	SAR1779
SAR2141	pp	SAR0824
SAR2141	pp	SAR1780
SAR2141	pp	SAR0940
SAR2141	pp	SAR1177
SAR2141	pp	SAR1088
SAR2141	pp	SAR1122
SAR2141	pp	SAR0234
SAR2141	pp	SAR2680
SAR2141	pp	SAR2605
SAR2141	pp	SAR1121
SAR2141	pp	SAR2296
SAR1673	pp	SAR1780
SAR1673	pp	SAR1835
SAR1673	pp	SAR1815
SAR1673	pp	SAR0923
SAR1673	pp	SAR1475
SAR1673	pp	SAR2140
SAR1673	pp	SAR2760
SAR1673	pp	SAR0860
SAR1673	pp	SAR2147
SAR1673	pp	SAR1582
SAR1673	pp	SAR0515
SAR1673	pp	SAR1383
SAR1673	pp	SAR1178
SAR1673	pp	SAR1381
SAR1673	pp	SAR0964
SAR1673	pp	SAR0830
SAR1673	pp	SAR0766
SAR1673	pp	SAR1594
SAR1673	pp	SAR1710
SAR1673	pp	SAR1697
SAR1673	pp	SAR2201
SAR1673	pp	SAR1640
SAR1673	pp	SAR1707
SAR1673	pp	SAR1964
SAR1673	pp	SAR0492
SAR1673	pp	SAR1187
SAR1673	pp	SAR0351
SAR1673	pp	SAR0563
SAR1673	pp	SAR1621
SAR1673	pp	SAR0875
SAR1673	pp	SAR1668
SAR1673	pp	SAR2256
SAR1673	pp	SAR1672
SAR0559	pp	SAR2144
SAR0559	pp	SAR1831
SAR0559	pp	SAR0186
SAR0559	pp	SAR2140
SAR0559	pp	SAR2147
SAR0559	pp	SAR2143
SAR0559	pp	SAR1713
SAR0559	pp	SAR1169
SAR0559	pp	SAR0531
SAR0559	pp	SAR1594
SAR0559	pp	SAR1470
SAR1337	pp	SAR1771
SAR1337	pp	SAR2144
SAR1337	pp	SAR1405
SAR1337	pp	SAR2756
SAR1337	pp	SAR0923
SAR1337	pp	SAR0500
SAR1337	pp	SAR1406
SAR1337	pp	SAR1487
SAR1337	pp	SAR1710
SAR1337	pp	SAR2675
SAR1337	pp	SAR0017
SAR1835	pp	SAR1601
SAR1835	pp	SAR2144
SAR1835	pp	SAR0777
SAR1835	pp	SAR2634
SAR1835	pp	SAR0482
SAR1835	pp	SAR2140
SAR1835	pp	SAR0234
SAR1835	pp	SAR2680
SAR1835	pp	SAR2147
SAR1835	pp	SAR2417
SAR1835	pp	SAR0189
SAR1835	pp	SAR2143
SAR1835	pp	SAR2170
SAR1835	pp	SAR1411
SAR1835	pp	SAR0887
SAR1835	pp	SAR1839
SAR1835	pp	SAR0896
SAR1835	pp	SAR1836
SAR1405	pp	SAR1789
SAR1405	pp	SAR0923
SAR1405	pp	SAR1057
SAR1405	pp	SAR0186
SAR1405	pp	SAR1406
SAR1405	pp	SAR1723
SAR1405	pp	SAR1710
SAR1405	pp	SAR0515
SAR1405	pp	SAR1697
SAR1405	pp	SAR2205
SAR1405	pp	SAR2675
SAR1405	pp	SAR2252
SAR1405	pp	SAR0883
SAR1405	pp	SAR1410
SAR1405	pp	SAR1638
SAR2756	pp	SAR0923
SAR2756	pp	SAR2252
SAR2756	pp	SAR2760
SAR2756	pp	SAR2147
SAR2756	pp	SAR1383
SAR2756	pp	SAR2143
SAR1475	pp	SAR1870
SAR1475	pp	SAR0860
SAR1475	pp	SAR1406
SAR1475	pp	SAR2489
SAR1475	pp	SAR1383
SAR1475	pp	SAR2143
SAR1475	pp	SAR2515
SAR1475	pp	SAR1463
SAR1475	pp	SAR0576
SAR2140	pp	SAR2760
SAR2140	pp	SAR2147
SAR2140	pp	SAR1406
SAR2140	pp	SAR1383
SAR2140	pp	SAR1924
SAR2140	pp	SAR2143
SAR2140	pp	SAR1582
SAR2760	pp	SAR0860
SAR2760	pp	SAR1383
SAR2760	pp	SAR2143
SAR2760	pp	SAR2188
SAR2760	pp	SAR1042
SAR2760	pp	SAR1697
SAR2760	pp	SAR2227
SAR2760	pp	SAR1187
SAR2760	pp	SAR0504
SAR0892	pp	SAR1406
SAR1406	pp	SAR2143
SAR1406	pp	SAR1424
SAR1406	pp	SAR1411
SAR2143	pp	SAR1178
SAR1938	pp	SAR1939
SAR1938	pp	SAR1937
SAR1939	pp	SAR0758
SAR0549	pp	SAR0526
SAR0549	pp	SAR0205
SAR0549	pp	SAR0550
SAR0549	pp	SAR0548
SAR0526	pp	SAR0245
SAR0526	pp	SAR2442
SAR0526	pp	SAR0929
SAR0526	pp	SAR0534
SAR0526	pp	SAR0079
SAR0526	pp	SAR0529
SAR0526	pp	SAR0928
SAR0526	pp	SAR1377
SAR0526	pp	SAR2156
SAR0526	pp	SAR1196
SAR0526	pp	SAR1349
SAR0526	pp	SAR1240
SAR0526	pp	SAR1999
SAR0526	pp	SAR1204
SAR0526	pp	SAR1231
SAR0526	pp	SAR2152
SAR0526	pp	SAR0525
SAR0526	pp	SAR1282
SAR0526	pp	SAR0527
SAR0526	pp	SAR1696
SAR0526	pp	SAR0528
SAR0526	pp	SAR1637
SAR0526	pp	SAR2597
SAR0526	pp	SAR2262
SAR0526	pp	SAR0495
SAR0205	pp	SAR2363
SAR0205	pp	SAR1928
SAR0205	pp	SAR0203
SAR0205	pp	SAR0206
SAR0205	pp	SAR1074
SAR0205	pp	SAR0207
SAR0205	pp	SAR1075
SAR0914	pp	SAR1220
SAR0914	pp	SAR0909
SAR0914	pp	SAR0240
SAR0914	pp	SAR1033
SAR0914	pp	SAR0910
SAR0914	pp	SAR0635
SAR0914	pp	SAR1994
SAR0914	pp	SAR0912
SAR0914	pp	SAR0911
SAR0914	pp	SAR0634
SAR0914	pp	SAR2140
SAR0914	pp	SAR0908
SAR0914	pp	SAR2393
SAR0914	pp	SAR0913
SAR0914	pp	SAR0633
SAR0914	pp	SAR0632
SAR0914	pp	SAR0915
SAR0914	pp	SAR0631
SAR0909	pp	SAR0910
SAR0909	pp	SAR0912
SAR0909	pp	SAR0911
SAR0909	pp	SAR0634
SAR0909	pp	SAR0908
SAR0909	pp	SAR0913
SAR0909	pp	SAR0632
SAR0909	pp	SAR0915
SAR0909	pp	SAR0631
SAR0240	pp	SAR0814
SAR0240	pp	SAR2246
SAR0240	pp	SAR1435
SAR0240	pp	SAR0242
SAR0240	pp	SAR0193
SAR0240	pp	SAR0241
SAR1033	pp	SAR2192
SAR1033	pp	SAR1034
SAR1033	pp	SAR0630
SAR1033	pp	SAR1425
SAR1033	pp	SAR2191
SAR1033	pp	SAR0911
SAR1033	pp	SAR1605
SAR1033	pp	SAR2197
SAR1033	pp	SAR1717
SAR1033	pp	SAR0633
SAR1033	pp	SAR1925
SAR1033	pp	SAR1843
SAR1033	pp	SAR2206
SAR1033	pp	SAR1031
SAR1033	pp	SAR1032
SAR0910	pp	SAR0635
SAR0910	pp	SAR1994
SAR0910	pp	SAR0912
SAR0910	pp	SAR0911
SAR0910	pp	SAR0908
SAR0910	pp	SAR0913
SAR0910	pp	SAR0630
SAR0910	pp	SAR0633
SAR0910	pp	SAR0632
SAR0635	pp	SAR0912
SAR0635	pp	SAR0911
SAR0635	pp	SAR0634
SAR0635	pp	SAR0913
SAR0635	pp	SAR0637
SAR0635	pp	SAR0630
SAR0635	pp	SAR0633
SAR0635	pp	SAR0628
SAR1994	pp	SAR0723
SAR1994	pp	SAR0912
SAR1994	pp	SAR0911
SAR1994	pp	SAR0634
SAR1994	pp	SAR1208
SAR1994	pp	SAR0577
SAR1994	pp	SAR2009
SAR1994	pp	SAR0908
SAR1994	pp	SAR2393
SAR1994	pp	SAR2411
SAR1994	pp	SAR0813
SAR0912	pp	SAR0911
SAR0912	pp	SAR0634
SAR0912	pp	SAR0908
SAR0912	pp	SAR0913
SAR0912	pp	SAR0633
SAR0911	pp	SAR0634
SAR0911	pp	SAR2140
SAR0911	pp	SAR0908
SAR0911	pp	SAR2393
SAR0911	pp	SAR0913
SAR0911	pp	SAR1122
SAR0911	pp	SAR0633
SAR0634	pp	SAR0908
SAR0634	pp	SAR0913
SAR0634	pp	SAR0633
SAR0634	pp	SAR0628
SAR0908	pp	SAR0913
SAR2393	pp	SAR2489
SAR2393	pp	SAR0933
SAR2393	pp	SAR2778
SAR2393	pp	SAR1088
SAR0913	pp	SAR0633
SAR1800	pp	SAR1023
SAR1800	pp	SAR2593
SAR1800	pp	SAR0130
SAR1800	pp	SAR1801
SAR1800	pp	SAR2389
SAR1800	pp	SAR0892
SAR1800	pp	SAR0501
SAR1800	pp	SAR0523
SAR1800	pp	SAR1248
SAR1800	pp	SAR0009
SAR1800	pp	SAR1038
SAR1800	pp	SAR0017
SAR1800	pp	SAR2627
SAR1800	pp	SAR1478
SAR1800	pp	SAR2140
SAR1800	pp	SAR2201
SAR1800	pp	SAR1810
SAR1800	pp	SAR1864
SAR1800	pp	SAR1178
SAR1800	pp	SAR1450
SAR1800	pp	SAR2202
SAR0130	pp	SAR0161
SAR0130	pp	SAR0325
SAR0130	pp	SAR1815
SAR0130	pp	SAR0646
SAR0130	pp	SAR2576
SAR0130	pp	SAR0651
SAR0130	pp	SAR2199
SAR0130	pp	SAR0156
SAR0130	pp	SAR0801
SAR0130	pp	SAR0500
SAR0130	pp	SAR0165
SAR0130	pp	SAR0266
SAR0130	pp	SAR0134
SAR0130	pp	SAR0151
SAR0130	pp	SAR1864
SAR0130	pp	SAR1707
SAR0130	pp	SAR2262
SAR0130	pp	SAR1259
SAR1191	pp	SAR1037
SAR1191	pp	SAR1645
SAR1191	pp	SAR2185
SAR1191	pp	SAR1192
SAR1191	pp	SAR1065
SAR1191	pp	SAR1727
SAR1191	pp	SAR1851
SAR1191	pp	SAR1188
SAR1191	pp	SAR2319
SAR1191	pp	SAR1196
SAR1191	pp	SAR0823
SAR1191	pp	SAR1755
SAR1191	pp	SAR0491
SAR1191	pp	SAR1193
SAR1191	pp	SAR1194
SAR1191	pp	SAR0353
SAR1191	pp	SAR1871
SAR1191	pp	SAR1088
SAR1191	pp	SAR1197
SAR1191	pp	SAR2393
SAR1191	pp	SAR0824
SAR1191	pp	SAR1780
SAR1191	pp	SAR2685
SAR1191	pp	SAR1870
SAR1191	pp	SAR1195
SAR1191	pp	SAR0546
SAR1191	pp	SAR1852
SAR1191	pp	SAR1187
SAR1191	pp	SAR1190
SAR1191	pp	SAR1471
SAR1191	pp	SAR0217
SAR1191	pp	SAR1046
SAR2374	pp	SAR2373
SAR2374	pp	SAR0518
SAR2374	pp	SAR2242
SAR2374	pp	SAR2255
SAR2374	pp	SAR2420
SAR2374	pp	SAR2372
SAR2374	pp	SAR2378
SAR2374	pp	SAR2376
SAR2374	pp	SAR2375
SAR2374	pp	SAR2371
SAR2374	pp	SAR2377
SAR2798	pp	SAR1484
SAR2798	pp	SAR2209
SAR2798	pp	SAR1216
SAR2798	pp	SAR0513
SAR2798	pp	SAR2302
SAR2798	pp	SAR0009
SAR2798	pp	SAR1719
[truncated: 17,076 more rows]
