# Supplementary material for: Global network analysis of drug tolerance, mode of action and virulence in methicillin-resistant S. aureus
Source: BMC Syst Biol. 2011 May 12;5:68. doi: 10.1186/1752-0509-5-68 (PMC3123200; doi:10.1186/1752-0509-5-68)
Supplement: Additional file 3 — MRSA-252 gene functional association network. A zip archive of the functional association network in tabdelimited, SIF and GML formats. [file 1752-0509-5-68-S3.ZIP › MRSA-252_network.tab]

SAR2158	SAR1941	0.888663735444544
SAR2158	SAR1123	0.906044408933662
SAR2158	SAR1247	0.888663735444544
SAR2158	SAR1569	0.844316493611816
SAR2158	SAR1023	0.828532540093073
SAR2158	SAR2285	0.839433468052714
SAR2158	SAR0192	0.906044408933662
SAR2158	SAR1777	0.844316493611816
SAR2158	SAR2593	0.844316493611816
SAR2158	SAR1425	0.888663735444544
SAR2158	SAR1461	0.86292871845112
SAR2158	SAR1818	0.828532540093073
SAR2158	SAR0977	0.844316493611816
SAR2158	SAR2169	0.986332267649833
SAR2158	SAR0975	0.876467542852693
SAR2158	SAR0646	0.839433468052714
SAR2158	SAR2461	0.876467542852693
SAR2158	SAR1807	0.876467542852693
SAR2158	SAR1964	0.876467542852693
SAR2158	SAR0165	0.876467542852693
SAR2158	SAR2170	0.986332267649833
SAR2158	SAR1411	0.986332267649833
SAR2158	SAR1173	0.86292871845112
SAR2158	SAR1424	0.839433468052714
SAR2691	SAR1849	0.925616048866252
SAR2691	SAR2013	0.876467542852693
SAR2691	SAR2690	0.986332267649833
SAR2691	SAR0919	0.839433468052714
SAR2691	SAR2210	0.906044408933662
SAR2691	SAR0150	0.986332267649833
SAR2691	SAR2634	0.906044408933662
SAR2691	SAR0169	0.925616048866252
SAR1281	SAR0553	0.906044408933662
SAR1281	SAR1467	0.876467542852693
SAR1281	SAR1220	0.839433468052714
SAR1281	SAR1262	0.925616048866252
SAR1281	SAR0620	0.86292871845112
SAR1281	SAR0600	0.86292871845112
SAR1281	SAR1701	0.906044408933662
SAR1281	SAR0360	0.906044408933662
SAR1281	SAR1581	0.925616048866252
SAR1281	SAR1674	0.876467542852693
SAR1281	SAR0037	0.839433468052714
SAR1281	SAR1484	0.986332267649833
SAR1281	SAR1798	0.844316493611816
SAR1281	SAR1083	0.906044408933662
SAR1281	SAR1261	0.906044408933662
SAR1281	SAR0836	0.925616048866252
SAR1281	SAR1724	0.888663735444544
SAR1281	SAR0017	0.986332267649833
SAR1281	SAR1284	0.888663735444544
SAR1281	SAR1119	0.876467542852693
SAR1281	SAR0552	0.831476172218391
SAR1281	SAR1081	0.844316493611816
SAR1281	SAR1272	0.925616048866252
SAR1338	SAR1853	0.906044408933662
SAR1338	SAR2757	0.831476172218391
SAR1338	SAR1477	0.876467542852693
SAR1338	SAR2761	0.876467542852693
SAR1338	SAR0185	0.925616048866252
SAR1338	SAR1483	0.828532540093073
SAR1338	SAR1340	0.986332267649833
SAR1338	SAR2758	0.876467542852693
SAR1338	SAR1412	0.986332267649833
SAR1338	SAR2008	0.831476172218391
SAR1338	SAR2522	0.844316493611816
SAR1338	SAR1339	0.986332267649833
SAR1338	SAR0012	0.986332267649833
SAR1338	SAR0184	0.876467542852693
SAR1338	SAR0792	0.876467542852693
SAR1338	SAR2141	0.888663735444544
SAR1338	SAR1673	0.888663735444544
SAR1338	SAR0559	0.86292871845112
SAR1338	SAR1337	0.986332267649833
SAR1338	SAR1835	0.925616048866252
SAR1338	SAR1405	0.986332267649833
SAR1338	SAR2756	0.925616048866252
SAR1338	SAR1475	0.86292871845112
SAR1338	SAR2140	0.828532540093073
SAR1338	SAR2760	0.986332267649833
SAR1338	SAR0892	0.86292871845112
SAR1338	SAR1406	0.986332267649833
SAR1338	SAR1723	0.925616048866252
SAR1338	SAR2143	0.925616048866252
SAR1938	SAR1939	0.906044408933662
SAR0549	SAR0526	0.86292871845112
SAR0549	SAR0205	0.839433468052714
SAR0914	SAR1220	0.839433468052714
SAR0914	SAR0909	0.986332267649833
SAR0914	SAR0240	0.839433468052714
SAR0914	SAR1033	0.925616048866252
SAR0914	SAR0910	0.986332267649833
SAR0914	SAR0635	0.844316493611816
SAR0914	SAR1994	0.828532540093073
SAR0914	SAR0912	0.986332267649833
SAR0914	SAR0911	0.986332267649833
SAR0914	SAR0634	0.906044408933662
SAR0914	SAR2140	0.831476172218391
SAR0914	SAR0908	0.986332267649833
SAR0914	SAR2393	0.876467542852693
SAR0914	SAR0913	0.986332267649833
SAR1800	SAR1023	0.831476172218391
SAR1800	SAR2593	0.86292871845112
SAR1800	SAR0130	0.876467542852693
SAR1853	SAR1191	0.925616048866252
SAR1853	SAR2374	0.844316493611816
SAR1853	SAR2798	0.888663735444544
SAR1853	SAR1801	0.844316493611816
SAR1853	SAR0513	0.906044408933662
SAR1853	SAR0522	0.888663735444544
SAR1853	SAR0523	0.888663735444544
SAR1853	SAR1248	0.986332267649833
SAR1853	SAR1850	0.986332267649833
SAR1853	SAR1480	0.925616048866252
SAR1853	SAR1719	0.888663735444544
SAR1853	SAR1673	0.906044408933662
SAR1853	SAR1666	0.986332267649833
SAR1853	SAR1047	0.925616048866252
SAR1853	SAR1851	0.986332267649833
SAR1853	SAR1197	0.888663735444544
SAR1853	SAR2009	0.828532540093073
SAR1853	SAR1765	0.986332267649833
SAR1853	SAR1748	0.906044408933662
SAR1853	SAR2760	0.839433468052714
SAR1067	SAR0829	0.906044408933662
SAR1067	SAR1596	0.986332267649833
SAR1067	SAR0037	0.876467542852693
SAR1067	SAR1068	0.986332267649833
SAR1067	SAR1221	0.986332267649833
SAR1067	SAR1070	0.986332267649833
SAR1067	SAR1798	0.828532540093073
SAR1067	SAR0192	0.86292871845112
SAR1067	SAR1595	0.844316493611816
SAR1067	SAR0832	0.906044408933662
SAR1067	SAR1766	0.839433468052714
SAR1067	SAR1118	0.831476172218391
SAR1067	SAR1425	0.828532540093073
SAR1067	SAR1871	0.986332267649833
SAR1067	SAR1222	0.986332267649833
SAR1067	SAR0988	0.876467542852693
SAR1067	SAR1835	0.986332267649833
SAR1067	SAR0830	0.86292871845112
SAR1067	SAR1594	0.986332267649833
SAR1067	SAR1942	0.888663735444544
SAR1067	SAR1069	0.986332267649833
SAR1067	SAR0234	0.986332267649833
SAR1067	SAR1774	0.986332267649833
SAR1067	SAR2680	0.986332267649833
SAR1067	SAR1088	0.986332267649833
SAR1067	SAR1122	0.986332267649833
SAR1179	SAR1185	0.925616048866252
SAR1179	SAR1176	0.986332267649833
SAR1179	SAR1220	0.888663735444544
SAR1179	SAR1386	0.828532540093073
SAR1179	SAR0471	0.986332267649833
SAR1179	SAR1477	0.876467542852693
SAR1179	SAR1142	0.986332267649833
SAR1179	SAR0185	0.986332267649833
SAR1179	SAR2547	0.986332267649833
SAR1179	SAR1181	0.986332267649833
SAR1179	SAR2758	0.844316493611816
SAR1179	SAR2008	0.839433468052714
SAR1179	SAR0472	0.986332267649833
SAR1179	SAR2755	0.86292871845112
SAR1179	SAR1715	0.844316493611816
SAR1179	SAR0501	0.844316493611816
SAR1179	SAR0409	0.986332267649833
SAR1179	SAR1385	0.86292871845112
SAR1179	SAR2619	0.839433468052714
SAR1179	SAR2200	0.844316493611816
SAR1179	SAR1048	0.906044408933662
SAR1179	SAR0408	0.876467542852693
SAR1179	SAR1180	0.986332267649833
SAR1179	SAR0919	0.844316493611816
SAR1179	SAR2713	0.986332267649833
SAR1179	SAR1045	0.876467542852693
SAR1179	SAR1044	0.986332267649833
SAR1179	SAR0184	0.986332267649833
SAR1179	SAR1476	0.888663735444544
SAR1179	SAR1040	0.844316493611816
SAR1179	SAR1716	0.906044408933662
SAR1179	SAR0183	0.925616048866252
SAR1179	SAR1673	0.888663735444544
SAR1179	SAR2669	0.986332267649833
SAR1179	SAR2180	0.906044408933662
SAR1179	SAR1811	0.831476172218391
SAR1179	SAR0017	0.925616048866252
SAR1179	SAR2242	0.986332267649833
SAR1179	SAR0830	0.906044408933662
SAR1179	SAR2215	0.925616048866252
SAR1179	SAR1851	0.844316493611816
SAR1179	SAR2005	0.986332267649833
SAR1179	SAR0923	0.986332267649833
SAR1179	SAR1284	0.986332267649833
SAR1179	SAR0186	0.844316493611816
SAR1179	SAR1177	0.986332267649833
SAR1179	SAR2760	0.86292871845112
SAR1179	SAR2714	0.839433468052714
SAR1179	SAR2255	0.844316493611816
SAR1179	SAR1042	0.888663735444544
SAR1179	SAR1406	0.876467542852693
SAR1179	SAR1383	0.906044408933662
SAR1179	SAR2006	0.888663735444544
SAR1179	SAR1178	0.986332267649833
SAR2297	SAR2640	0.986332267649833
SAR2297	SAR1221	0.986332267649833
SAR2297	SAR2619	0.986332267649833
SAR2297	SAR0533	0.844316493611816
SAR2297	SAR2145	0.986332267649833
SAR2297	SAR2141	0.888663735444544
SAR2297	SAR0183	0.839433468052714
SAR2297	SAR0824	0.986332267649833
SAR2297	SAR1222	0.986332267649833
SAR2297	SAR1780	0.986332267649833
SAR2297	SAR1835	0.86292871845112
SAR2297	SAR1724	0.888663735444544
SAR2297	SAR0923	0.839433468052714
SAR2297	SAR0189	0.986332267649833
SAR2297	SAR1088	0.986332267649833
SAR1923	SAR1747	0.844316493611816
SAR1923	SAR1749	0.86292871845112
SAR1923	SAR1752	0.925616048866252
SAR1923	SAR1925	0.986332267649833
SAR1923	SAR2490	0.844316493611816
SAR1923	SAR1750	0.986332267649833
SAR1923	SAR1660	0.986332267649833
SAR1923	SAR1748	0.86292871845112
SAR1923	SAR1954	0.86292871845112
SAR1923	SAR1924	0.986332267649833
SAR1185	SAR1176	0.925616048866252
SAR1185	SAR1037	0.876467542852693
SAR1185	SAR2193	0.888663735444544
SAR1185	SAR1671	0.986332267649833
SAR1185	SAR0472	0.906044408933662
SAR1185	SAR1715	0.986332267649833
SAR1185	SAR1186	0.986332267649833
SAR1185	SAR0409	0.986332267649833
SAR1185	SAR1048	0.876467542852693
SAR1185	SAR2192	0.828532540093073
SAR1185	SAR1347	0.986332267649833
SAR1185	SAR1248	0.906044408933662
SAR1185	SAR1180	0.986332267649833
SAR1185	SAR1777	0.876467542852693
SAR1185	SAR1044	0.925616048866252
SAR1185	SAR0786	0.986332267649833
SAR1185	SAR0974	0.925616048866252
SAR1185	SAR1486	0.925616048866252
SAR1185	SAR1250	0.986332267649833
SAR1185	SAR0406	0.986332267649833
SAR1185	SAR2669	0.906044408933662
SAR1185	SAR2797	0.839433468052714
SAR1185	SAR2191	0.888663735444544
SAR1185	SAR0548	0.925616048866252
SAR1185	SAR1440	0.828532540093073
SAR1185	SAR0830	0.986332267649833
SAR1185	SAR2215	0.876467542852693
SAR1185	SAR1158	0.86292871845112
SAR1185	SAR1284	0.906044408933662
SAR1185	SAR2314	0.844316493611816
SAR1185	SAR1478	0.986332267649833
SAR1185	SAR1177	0.925616048866252
SAR1185	SAR2072	0.828532540093073
SAR1185	SAR0547	0.906044408933662
SAR1185	SAR1234	0.906044408933662
SAR1185	SAR1178	0.925616048866252
SAR1185	SAR1646	0.888663735444544
SAR1185	SAR1714	0.986332267649833
SAR1988	SAR1958	0.86292871845112
SAR1988	SAR1344	0.986332267649833
SAR1988	SAR2798	0.925616048866252
SAR1988	SAR1845	0.831476172218391
SAR1988	SAR1268	0.844316493611816
SAR1988	SAR1653	0.86292871845112
SAR1988	SAR1660	0.844316493611816
SAR1988	SAR2140	0.828532540093073
SAR1988	SAR1362	0.831476172218391
SAR1838	SAR0494	0.831476172218391
SAR1838	SAR1386	0.839433468052714
SAR1838	SAR1941	0.925616048866252
SAR1838	SAR1642	0.844316493611816
SAR1838	SAR1123	0.828532540093073
SAR1838	SAR1247	0.986332267649833
SAR1838	SAR1569	0.844316493611816
SAR1838	SAR2798	0.844316493611816
SAR1838	SAR2506	0.844316493611816
SAR1838	SAR1385	0.828532540093073
SAR1838	SAR2302	0.925616048866252
SAR1838	SAR1843	0.831476172218391
SAR1838	SAR0964	0.888663735444544
SAR1838	SAR0975	0.906044408933662
SAR1838	SAR1465	0.839433468052714
SAR1838	SAR1246	0.844316493611816
SAR1838	SAR2756	0.839433468052714
SAR1838	SAR1063	0.839433468052714
SAR1838	SAR0134	0.831476172218391
SAR1838	SAR1173	0.906044408933662
SAR1838	SAR1194	0.906044408933662
SAR1838	SAR1383	0.828532540093073
SAR1838	SAR1839	0.986332267649833
SAR0553	SAR2352	0.906044408933662
SAR0553	SAR2313	0.986332267649833
SAR0553	SAR0360	0.876467542852693
SAR0553	SAR1219	0.831476172218391
SAR0553	SAR1245	0.906044408933662
SAR0553	SAR1083	0.876467542852693
SAR0553	SAR1753	0.831476172218391
SAR0553	SAR0990	0.844316493611816
SAR0553	SAR2206	0.876467542852693
SAR0553	SAR1724	0.839433468052714
SAR0553	SAR0017	0.906044408933662
SAR0553	SAR1233	0.986332267649833
SAR0553	SAR0552	0.986332267649833
SAR0553	SAR1211	0.876467542852693
SAR0553	SAR1213	0.888663735444544
SAR0508	SAR0512	0.831476172218391
SAR0508	SAR1156	0.906044408933662
SAR0508	SAR1795	0.876467542852693
SAR0508	SAR1160	0.828532540093073
SAR2757	SAR2754	0.986332267649833
SAR2757	SAR1386	0.925616048866252
SAR2757	SAR0471	0.844316493611816
SAR2757	SAR1477	0.888663735444544
SAR2757	SAR2761	0.986332267649833
SAR2757	SAR0185	0.906044408933662
SAR2757	SAR2547	0.906044408933662
SAR2757	SAR2758	0.986332267649833
SAR2757	SAR1412	0.844316493611816
SAR2757	SAR2008	0.925616048866252
SAR2757	SAR0472	0.844316493611816
SAR2757	SAR2755	0.986332267649833
SAR2757	SAR1715	0.986332267649833
SAR2757	SAR1385	0.888663735444544
SAR2757	SAR2762	0.986332267649833
SAR2757	SAR2200	0.844316493611816
SAR2757	SAR0009	0.888663735444544
SAR2757	SAR2145	0.888663735444544
SAR2757	SAR1673	0.906044408933662
SAR2757	SAR1174	0.876467542852693
SAR2757	SAR1337	0.828532540093073
SAR2757	SAR2144	0.888663735444544
SAR2757	SAR0777	0.986332267649833
SAR2757	SAR2756	0.986332267649833
SAR2757	SAR0923	0.86292871845112
SAR2757	SAR2760	0.986332267649833
SAR2757	SAR2489	0.906044408933662
SAR2757	SAR1383	0.925616048866252
SAR2146	SAR1384	0.906044408933662
SAR2146	SAR1386	0.925616048866252
SAR2146	SAR0471	0.839433468052714
SAR2146	SAR1477	0.925616048866252
SAR2146	SAR0185	0.925616048866252
SAR2146	SAR1340	0.906044408933662
SAR2146	SAR1380	0.86292871845112
SAR2146	SAR2758	0.888663735444544
SAR2146	SAR1352	0.906044408933662
SAR2146	SAR2008	0.831476172218391
SAR2146	SAR2522	0.839433468052714
SAR2146	SAR1339	0.831476172218391
SAR2146	SAR1385	0.925616048866252
SAR2146	SAR1023	0.844316493611816
SAR2146	SAR0744	0.906044408933662
SAR2146	SAR0919	0.828532540093073
SAR2146	SAR2145	0.986332267649833
SAR2146	SAR0832	0.876467542852693
SAR2146	SAR2141	0.986332267649833
SAR2146	SAR0559	0.906044408933662
SAR2146	SAR1835	0.888663735444544
SAR2146	SAR2144	0.986332267649833
SAR2146	SAR0879	0.876467542852693
SAR2146	SAR2756	0.844316493611816
SAR2146	SAR0923	0.888663735444544
SAR2146	SAR0186	0.86292871845112
SAR2146	SAR2140	0.986332267649833
SAR2146	SAR1362	0.86292871845112
SAR2146	SAR0860	0.831476172218391
SAR2146	SAR2147	0.986332267649833
SAR2146	SAR1406	0.986332267649833
SAR2146	SAR2143	0.986332267649833
SAR2146	SAR1122	0.876467542852693
SAR1467	SAR2676	0.986332267649833
SAR1467	SAR1743	0.986332267649833
SAR1467	SAR0491	0.831476172218391
SAR1467	SAR0997	0.844316493611816
SAR1467	SAR1778	0.925616048866252
SAR1467	SAR0409	0.828532540093073
SAR1467	SAR1742	0.828532540093073
SAR1467	SAR1209	0.925616048866252
SAR1467	SAR1261	0.888663735444544
SAR1467	SAR1468	0.986332267649833
SAR1467	SAR0518	0.844316493611816
SAR1467	SAR1250	0.888663735444544
SAR1467	SAR1239	0.844316493611816
SAR1467	SAR1604	0.986332267649833
SAR1467	SAR1685	0.986332267649833
SAR1467	SAR1811	0.876467542852693
SAR1467	SAR0017	0.888663735444544
SAR1467	SAR1465	0.888663735444544
SAR1467	SAR2215	0.844316493611816
SAR1467	SAR1278	0.888663735444544
SAR1467	SAR1710	0.86292871845112
SAR1467	SAR0580	0.888663735444544
SAR1467	SAR1605	0.906044408933662
SAR1467	SAR1993	0.86292871845112
SAR1467	SAR0510	0.876467542852693
SAR1467	SAR1597	0.876467542852693
SAR1467	SAR1463	0.86292871845112
SAR1467	SAR1466	0.986332267649833
SAR1467	SAR2513	0.876467542852693
SAR1467	SAR1088	0.888663735444544
SAR1176	SAR1693	0.888663735444544
SAR1176	SAR1142	0.986332267649833
SAR1176	SAR0353	0.906044408933662
SAR1176	SAR1645	0.844316493611816
SAR1176	SAR1181	0.986332267649833
SAR1176	SAR1715	0.831476172218391
SAR1176	SAR0501	0.888663735444544
SAR1176	SAR0409	0.839433468052714
SAR1176	SAR1216	0.86292871845112
SAR1176	SAR1192	0.888663735444544
SAR1176	SAR1048	0.876467542852693
SAR1176	SAR1347	0.876467542852693
SAR1176	SAR1180	0.986332267649833
SAR1176	SAR2713	0.986332267649833
SAR1176	SAR1044	0.876467542852693
SAR1176	SAR2487	0.828532540093073
SAR1176	SAR2669	0.986332267649833
SAR1176	SAR2191	0.876467542852693
SAR1176	SAR1047	0.906044408933662
SAR1176	SAR0017	0.986332267649833
SAR1176	SAR2215	0.925616048866252
SAR1176	SAR1478	0.839433468052714
SAR1176	SAR1177	0.986332267649833
SAR1176	SAR2201	0.925616048866252
SAR1176	SAR1178	0.986332267649833
SAR1176	SAR1155	0.844316493611816
SAR1606	SAR1797	0.86292871845112
SAR1606	SAR1656	0.876467542852693
SAR1606	SAR2323	0.925616048866252
SAR1606	SAR2336	0.876467542852693
SAR1606	SAR0808	0.888663735444544
SAR1606	SAR1725	0.876467542852693
SAR1606	SAR1192	0.925616048866252
SAR1606	SAR1571	0.86292871845112
SAR1606	SAR2335	0.831476172218391
SAR1606	SAR0990	0.844316493611816
SAR1606	SAR1992	0.906044408933662
SAR1606	SAR1986	0.906044408933662
SAR1606	SAR2206	0.828532540093073
SAR1606	SAR0551	0.844316493611816
SAR1606	SAR2334	0.828532540093073
SAR1606	SAR2321	0.839433468052714
SAR1606	SAR1727	0.844316493611816
SAR1606	SAR1233	0.844316493611816
SAR1606	SAR0552	0.986332267649833
SAR1606	SAR1991	0.906044408933662
SAR1606	SAR1188	0.925616048866252
SAR1606	SAR0503	0.828532540093073
SAR1606	SAR0015	0.844316493611816
SAR1606	SAR2329	0.831476172218391
SAR1606	SAR2319	0.906044408933662
SAR2676	SAR0023	0.839433468052714
SAR2676	SAR0516	0.925616048866252
SAR2676	SAR1996	0.876467542852693
SAR2676	SAR1048	0.86292871845112
SAR2676	SAR2677	0.986332267649833
SAR2676	SAR1045	0.844316493611816
SAR2676	SAR0517	0.986332267649833
SAR2676	SAR1040	0.925616048866252
SAR2676	SAR1992	0.888663735444544
SAR2676	SAR2678	0.986332267649833
SAR2676	SAR1811	0.888663735444544
SAR2676	SAR1660	0.986332267649833
SAR2676	SAR2533	0.986332267649833
SAR2676	SAR0510	0.906044408933662
SAR2676	SAR2303	0.828532540093073
SAR2676	SAR0515	0.986332267649833
SAR2676	SAR2675	0.986332267649833
SAR2676	SAR2515	0.828532540093073
SAR1220	SAR0491	0.925616048866252
SAR1220	SAR1113	0.876467542852693
SAR1220	SAR2151	0.844316493611816
SAR1220	SAR1614	0.925616048866252
SAR1220	SAR1769	0.986332267649833
SAR1220	SAR1701	0.925616048866252
SAR1220	SAR1581	0.925616048866252
SAR1220	SAR2796	0.888663735444544
SAR1220	SAR2798	0.906044408933662
SAR1220	SAR1221	0.925616048866252
SAR1220	SAR1110	0.925616048866252
SAR1220	SAR1216	0.986332267649833
SAR1220	SAR1610	0.844316493611816
SAR1220	SAR1227	0.888663735444544
SAR1220	SAR0408	0.925616048866252
SAR1220	SAR1209	0.888663735444544
SAR1220	SAR1468	0.925616048866252
SAR1220	SAR1222	0.925616048866252
SAR1220	SAR1193	0.876467542852693
SAR1220	SAR0911	0.831476172218391
SAR1220	SAR1111	0.906044408933662
SAR1220	SAR0830	0.925616048866252
SAR1220	SAR1278	0.906044408933662
SAR1220	SAR1851	0.925616048866252
SAR1220	SAR1942	0.888663735444544
SAR1220	SAR1112	0.986332267649833
SAR1220	SAR2205	0.888663735444544
SAR1220	SAR0510	0.839433468052714
SAR1220	SAR2170	0.906044408933662
SAR1220	SAR1463	0.831476172218391
SAR1220	SAR1017	0.828532540093073
SAR1220	SAR1173	0.888663735444544
SAR1220	SAR1194	0.839433468052714
SAR1220	SAR0813	0.844316493611816
SAR2754	SAR1386	0.986332267649833
SAR2754	SAR0471	0.906044408933662
SAR2754	SAR1477	0.86292871845112
SAR2754	SAR2761	0.986332267649833
SAR2754	SAR0185	0.839433468052714
SAR2754	SAR1340	0.876467542852693
SAR2754	SAR0126	0.839433468052714
SAR2754	SAR2453	0.906044408933662
SAR2754	SAR2758	0.986332267649833
SAR2754	SAR1412	0.876467542852693
SAR2754	SAR0472	0.925616048866252
SAR2754	SAR2755	0.986332267649833
SAR2754	SAR1339	0.844316493611816
SAR2754	SAR1385	0.925616048866252
SAR2754	SAR2762	0.986332267649833
SAR2754	SAR1632	0.86292871845112
SAR2754	SAR0009	0.925616048866252
SAR2754	SAR2145	0.876467542852693
SAR2754	SAR0642	0.831476172218391
SAR2754	SAR1673	0.986332267649833
SAR2754	SAR2763	0.888663735444544
SAR2754	SAR0559	0.906044408933662
SAR2754	SAR1337	0.906044408933662
SAR2754	SAR1835	0.888663735444544
SAR2754	SAR1047	0.986332267649833
SAR2754	SAR0777	0.986332267649833
SAR2754	SAR1197	0.86292871845112
SAR2754	SAR2756	0.986332267649833
SAR2754	SAR1177	0.831476172218391
SAR2754	SAR2760	0.986332267649833
SAR2754	SAR1383	0.986332267649833
SAR1754	SAR1656	0.888663735444544
SAR1754	SAR0966	0.876467542852693
SAR1754	SAR0472	0.888663735444544
SAR1754	SAR1242	0.876467542852693
SAR1754	SAR2141	0.828532540093073
SAR1754	SAR2117	0.876467542852693
SAR1754	SAR0916	0.986332267649833
SAR1754	SAR1406	0.876467542852693
SAR1754	SAR0933	0.831476172218391
SAR1754	SAR1755	0.986332267649833
SAR2475	SAR0692	0.831476172218391
SAR0208	SAR1448	0.839433468052714
SAR0208	SAR1073	0.986332267649833
SAR0208	SAR2538	0.831476172218391
SAR0208	SAR0206	0.986332267649833
SAR0208	SAR0461	0.839433468052714
SAR0208	SAR0577	0.876467542852693
SAR0208	SAR0207	0.986332267649833
SAR0494	SAR1743	0.844316493611816
SAR0494	SAR0491	0.986332267649833
SAR0494	SAR2313	0.906044408933662
SAR0494	SAR1247	0.888663735444544
SAR0494	SAR1648	0.925616048866252
SAR0494	SAR1701	0.876467542852693
SAR0494	SAR1344	0.906044408933662
SAR0494	SAR0615	0.876467542852693
SAR0494	SAR1569	0.888663735444544
SAR0494	SAR2798	0.906044408933662
SAR0494	SAR1216	0.906044408933662
SAR0494	SAR1251	0.844316493611816
SAR0494	SAR1227	0.888663735444544
SAR0494	SAR0009	0.906044408933662
SAR0494	SAR1719	0.828532540093073
SAR0494	SAR1843	0.876467542852693
SAR0494	SAR2441	0.844316493611816
SAR0494	SAR1174	0.906044408933662
SAR0494	SAR0964	0.906044408933662
SAR0494	SAR1239	0.888663735444544
SAR0494	SAR1193	0.925616048866252
SAR0494	SAR1278	0.844316493611816
SAR0494	SAR0006	0.844316493611816
SAR0494	SAR0837	0.986332267649833
SAR0494	SAR1211	0.888663735444544
SAR0494	SAR1213	0.925616048866252
SAR0494	SAR1762	0.844316493611816
SAR0494	SAR1063	0.906044408933662
SAR0494	SAR1173	0.986332267649833
SAR0494	SAR1194	0.925616048866252
SAR0494	SAR0531	0.986332267649833
SAR0494	SAR1697	0.86292871845112
SAR0494	SAR1839	0.86292871845112
SAR0557	SAR2424	0.876467542852693
SAR0557	SAR1198	0.986332267649833
SAR0557	SAR2244	0.844316493611816
SAR0557	SAR1344	0.828532540093073
SAR0557	SAR1468	0.831476172218391
SAR0557	SAR2422	0.986332267649833
SAR0557	SAR2246	0.828532540093073
SAR0557	SAR2287	0.876467542852693
SAR0557	SAR0264	0.839433468052714
SAR0557	SAR1664	0.839433468052714
SAR0557	SAR1582	0.828532540093073
SAR0557	SAR2583	0.888663735444544
SAR0557	SAR1864	0.831476172218391
SAR0557	SAR2225	0.839433468052714
SAR0557	SAR1589	0.986332267649833
SAR1452	SAR0477	0.906044408933662
SAR1452	SAR1769	0.986332267649833
SAR1452	SAR0812	0.925616048866252
SAR1452	SAR1119	0.876467542852693
SAR1452	SAR2155	0.844316493611816
SAR1452	SAR0503	0.906044408933662
SAR1452	SAR1463	0.86292871845112
SAR1452	SAR0813	0.906044408933662
SAR0502	SAR1191	0.828532540093073
SAR0502	SAR1217	0.986332267649833
SAR0502	SAR0364	0.906044408933662
SAR0502	SAR2316	0.986332267649833
SAR0502	SAR0477	0.839433468052714
SAR0502	SAR2323	0.986332267649833
SAR0502	SAR2308	0.986332267649833
SAR0502	SAR2324	0.986332267649833
SAR0502	SAR2332	0.986332267649833
SAR0502	SAR1725	0.986332267649833
SAR0502	SAR0545	0.888663735444544
SAR0502	SAR2335	0.986332267649833
SAR0502	SAR2320	0.986332267649833
SAR0502	SAR0542	0.986332267649833
SAR0502	SAR2325	0.986332267649833
SAR0502	SAR2334	0.986332267649833
SAR0502	SAR0548	0.86292871845112
SAR0502	SAR1727	0.986332267649833
SAR0502	SAR2301	0.986332267649833
SAR0502	SAR1349	0.888663735444544
SAR0502	SAR2330	0.986332267649833
SAR0502	SAR2207	0.839433468052714
SAR0502	SAR2328	0.986332267649833
SAR0502	SAR2326	0.888663735444544
SAR0502	SAR1188	0.925616048866252
SAR0502	SAR0503	0.986332267649833
SAR0502	SAR0015	0.986332267649833
SAR0502	SAR2319	0.986332267649833
SAR0502	SAR0505	0.906044408933662
SAR1693	SAR1097	0.925616048866252
SAR1693	SAR1193	0.925616048866252
SAR0540	SAR1123	0.906044408933662
SAR0540	SAR1242	0.986332267649833
SAR0540	SAR0543	0.986332267649833
SAR0540	SAR1461	0.876467542852693
SAR0540	SAR1807	0.844316493611816
SAR0540	SAR1161	0.839433468052714
SAR0540	SAR1964	0.831476172218391
SAR0540	SAR2170	0.876467542852693
SAR1826	SAR2469	0.844316493611816
SAR1826	SAR0203	0.876467542852693
SAR0031	SAR1357	0.876467542852693
SAR2379	SAR0115	0.828532540093073
SAR2379	SAR0739	0.906044408933662
SAR1813	SAR1849	0.925616048866252
SAR1813	SAR2285	0.876467542852693
SAR1813	SAR1222	0.831476172218391
SAR1813	SAR2286	0.844316493611816
SAR1384	SAR1386	0.986332267649833
SAR1384	SAR1198	0.925616048866252
SAR1384	SAR1477	0.925616048866252
SAR1384	SAR1385	0.986332267649833
SAR1384	SAR2302	0.986332267649833
SAR1384	SAR2145	0.925616048866252
SAR1384	SAR0184	0.888663735444544
SAR1384	SAR1615	0.844316493611816
SAR1384	SAR1016	0.86292871845112
SAR1384	SAR1476	0.906044408933662
SAR1384	SAR1673	0.86292871845112
SAR1384	SAR1815	0.925616048866252
SAR1384	SAR0830	0.86292871845112
SAR1384	SAR0777	0.925616048866252
SAR1384	SAR1475	0.925616048866252
SAR1384	SAR2140	0.876467542852693
SAR1384	SAR2303	0.844316493611816
SAR1384	SAR2147	0.925616048866252
SAR1384	SAR1406	0.925616048866252
SAR1384	SAR1383	0.986332267649833
SAR2633	SAR2123	0.876467542852693
SAR1386	SAR0471	0.925616048866252
SAR1386	SAR1477	0.986332267649833
SAR1386	SAR2761	0.888663735444544
SAR1386	SAR1407	0.86292871845112
SAR1386	SAR1380	0.986332267649833
SAR1386	SAR2758	0.986332267649833
SAR1386	SAR1569	0.828532540093073
SAR1386	SAR2008	0.925616048866252
SAR1386	SAR0472	0.888663735444544
SAR1386	SAR2755	0.986332267649833
SAR1386	SAR1801	0.831476172218391
SAR1386	SAR1385	0.986332267649833
SAR1386	SAR1408	0.888663735444544
SAR1386	SAR0009	0.844316493611816
SAR1386	SAR0744	0.86292871845112
SAR1386	SAR1180	0.986332267649833
SAR1386	SAR2145	0.925616048866252
SAR1386	SAR1615	0.888663735444544
SAR1386	SAR1476	0.925616048866252
SAR1386	SAR2141	0.888663735444544
SAR1386	SAR1673	0.986332267649833
SAR1386	SAR0824	0.906044408933662
SAR1386	SAR1337	0.839433468052714
SAR1386	SAR1815	0.986332267649833
SAR1386	SAR0922	0.888663735444544
SAR1386	SAR0777	0.986332267649833
SAR1386	SAR2756	0.888663735444544
SAR1386	SAR1475	0.986332267649833
SAR1386	SAR2140	0.876467542852693
SAR1386	SAR1362	0.839433468052714
SAR1386	SAR2760	0.986332267649833
SAR1386	SAR2303	0.876467542852693
SAR1386	SAR2147	0.906044408933662
SAR1386	SAR1406	0.925616048866252
SAR1386	SAR1383	0.986332267649833
SAR1386	SAR0189	0.839433468052714
SAR1386	SAR1178	0.831476172218391
SAR1271	SAR1958	0.925616048866252
SAR1271	SAR1573	0.906044408933662
SAR1271	SAR1656	0.906044408933662
SAR1271	SAR2698	0.906044408933662
SAR1271	SAR1768	0.876467542852693
SAR1271	SAR1722	0.925616048866252
SAR1271	SAR1261	0.986332267649833
SAR1271	SAR1721	0.925616048866252
SAR1271	SAR1716	0.844316493611816
SAR1271	SAR1986	0.925616048866252
SAR1271	SAR1273	0.986332267649833
SAR1271	SAR2135	0.906044408933662
SAR1271	SAR1228	0.888663735444544
SAR1271	SAR0006	0.831476172218391
SAR1271	SAR1119	0.925616048866252
SAR1271	SAR1272	0.986332267649833
SAR1271	SAR1463	0.831476172218391
SAR1271	SAR0586	0.888663735444544
SAR1271	SAR0464	0.876467542852693
SAR1271	SAR2227	0.906044408933662
SAR1442	SAR1262	0.925616048866252
SAR1442	SAR1403	0.925616048866252
SAR1442	SAR0670	0.831476172218391
SAR2781	SAR0274	0.831476172218391
SAR2781	SAR1329	0.925616048866252
SAR2781	SAR0643	0.844316493611816
SAR2781	SAR0173	0.839433468052714
SAR2781	SAR0697	0.828532540093073
SAR2781	SAR2363	0.86292871845112
SAR2781	SAR2544	0.986332267649833
SAR2781	SAR2361	0.839433468052714
SAR2781	SAR2023	0.831476172218391
SAR2781	SAR1633	0.839433468052714
SAR2781	SAR1211	0.876467542852693
SAR2781	SAR1004	0.86292871845112
SAR0474	SAR1584	0.844316493611816
SAR0474	SAR2128	0.876467542852693
SAR0474	SAR0970	0.876467542852693
SAR0474	SAR2169	0.828532540093073
SAR0474	SAR0830	0.839433468052714
SAR0474	SAR0511	0.828532540093073
SAR0474	SAR0264	0.888663735444544
SAR0474	SAR0831	0.828532540093073
SAR0474	SAR1582	0.844316493611816
SAR0474	SAR1624	0.876467542852693
SAR0474	SAR1589	0.831476172218391
SAR1090	SAR0902	0.888663735444544
SAR1090	SAR2352	0.831476172218391
SAR1090	SAR1742	0.876467542852693
SAR1090	SAR2677	0.906044408933662
SAR1090	SAR1089	0.986332267649833
SAR1090	SAR1925	0.986332267649833
SAR1090	SAR1098	0.925616048866252
SAR1090	SAR1748	0.828532540093073
SAR1090	SAR1924	0.986332267649833
SAR0312	SAR2399	0.86292871845112
SAR0312	SAR0194	0.828532540093073
SAR0312	SAR1412	0.876467542852693
SAR0312	SAR0314	0.844316493611816
SAR0312	SAR1023	0.828532540093073
SAR0312	SAR0315	0.986332267649833
SAR0312	SAR0267	0.831476172218391
SAR0312	SAR0166	0.986332267649833
SAR0312	SAR2199	0.986332267649833
SAR0312	SAR0754	0.925616048866252
SAR0312	SAR0573	0.925616048866252
SAR0312	SAR1864	0.888663735444544
SAR2646	SAR2642	0.986332267649833
SAR2646	SAR0597	0.828532540093073
SAR2646	SAR1599	0.844316493611816
SAR2646	SAR2431	0.828532540093073
SAR2646	SAR2645	0.986332267649833
SAR2646	SAR2647	0.986332267649833
SAR2133	SAR1702	0.831476172218391
SAR2133	SAR0130	0.876467542852693
SAR2133	SAR0225	0.831476172218391
SAR1262	SAR2318	0.844316493611816
SAR1262	SAR2316	0.844316493611816
SAR1262	SAR2323	0.828532540093073
SAR1262	SAR1242	0.844316493611816
SAR1262	SAR1110	0.828532540093073
SAR1262	SAR1249	0.876467542852693
SAR1262	SAR2474	0.925616048866252
SAR1262	SAR2320	0.831476172218391
SAR1262	SAR1403	0.925616048866252
SAR1262	SAR2311	0.906044408933662
SAR1262	SAR0836	0.925616048866252
SAR1262	SAR2325	0.828532540093073
SAR1262	SAR1193	0.844316493611816
SAR1262	SAR1782	0.906044408933662
SAR1262	SAR2321	0.86292871845112
SAR1262	SAR0837	0.986332267649833
SAR1262	SAR1211	0.906044408933662
SAR1262	SAR2326	0.839433468052714
SAR1262	SAR2319	0.831476172218391
SAR1262	SAR2310	0.906044408933662
SAR0781	SAR0268	0.839433468052714
SAR0909	SAR0910	0.986332267649833
SAR0909	SAR0912	0.986332267649833
SAR0909	SAR0911	0.986332267649833
SAR0909	SAR0634	0.986332267649833
SAR0909	SAR0908	0.986332267649833
SAR0909	SAR0913	0.986332267649833
SAR0737	SAR0653	0.888663735444544
SAR0737	SAR0736	0.925616048866252
SAR0737	SAR2518	0.888663735444544
SAR0737	SAR2023	0.839433468052714
SAR0737	SAR1453	0.844316493611816
SAR0737	SAR2519	0.844316493611816
SAR0737	SAR0738	0.986332267649833
SAR0737	SAR1004	0.86292871845112
SAR0737	SAR2241	0.828532540093073
SAR2641	SAR1477	0.876467542852693
SAR2641	SAR1407	0.876467542852693
SAR2641	SAR1380	0.876467542852693
SAR2641	SAR1412	0.986332267649833
SAR2641	SAR2640	0.986332267649833
SAR2641	SAR2008	0.925616048866252
SAR2641	SAR1339	0.925616048866252
SAR2641	SAR1023	0.906044408933662
SAR2641	SAR2740	0.828532540093073
SAR2641	SAR1604	0.86292871845112
SAR2641	SAR2625	0.831476172218391
SAR2641	SAR1685	0.831476172218391
SAR2641	SAR1815	0.906044408933662
SAR2641	SAR0766	0.839433468052714
SAR2641	SAR1463	0.831476172218391
SAR2641	SAR1406	0.876467542852693
SAR2641	SAR1383	0.876467542852693
SAR0675	SAR0317	0.828532540093073
SAR2424	SAR0736	0.888663735444544
SAR2424	SAR2506	0.888663735444544
SAR2424	SAR0267	0.876467542852693
SAR2424	SAR0130	0.986332267649833
SAR2424	SAR2576	0.906044408933662
SAR2424	SAR0266	0.839433468052714
SAR2424	SAR2583	0.888663735444544
SAR2424	SAR1864	0.888663735444544
SAR2424	SAR1624	0.986332267649833
SAR2007	SAR2698	0.876467542852693
SAR2007	SAR0135	0.876467542852693
SAR2007	SAR1344	0.876467542852693
SAR2007	SAR2009	0.906044408933662
SAR2007	SAR1630	0.876467542852693
SAR2164	SAR0648	0.925616048866252
SAR2164	SAR0720	0.906044408933662
SAR2164	SAR2163	0.986332267649833
SAR2164	SAR0647	0.925616048866252
SAR2164	SAR0070	0.986332267649833
SAR2164	SAR2165	0.986332267649833
SAR2399	SAR0192	0.986332267649833
SAR2399	SAR0315	0.876467542852693
SAR2399	SAR0827	0.831476172218391
SAR2399	SAR0573	0.828532540093073
SAR2399	SAR1582	0.925616048866252
SAR2399	SAR2583	0.876467542852693
SAR0664	SAR0303	0.839433468052714
SAR0938	SAR0526	0.888663735444544
SAR0938	SAR1722	0.831476172218391
SAR0938	SAR1659	0.925616048866252
SAR0938	SAR0529	0.906044408933662
SAR0938	SAR1657	0.986332267649833
SAR0938	SAR1721	0.925616048866252
SAR2454	SAR0178	0.986332267649833
SAR2454	SAR0824	0.986332267649833
SAR2454	SAR1780	0.986332267649833
SAR2454	SAR1942	0.986332267649833
SAR2454	SAR0898	0.844316493611816
SAR0526	SAR0245	0.839433468052714
SAR0526	SAR2442	0.831476172218391
SAR0526	SAR0929	0.925616048866252
SAR0526	SAR0534	0.906044408933662
SAR0526	SAR0079	0.844316493611816
SAR0526	SAR0529	0.925616048866252
SAR0526	SAR0928	0.986332267649833
SAR0526	SAR1377	0.828532540093073
SAR0526	SAR2156	0.831476172218391
SAR0526	SAR1196	0.844316493611816
SAR0526	SAR1349	0.828532540093073
SAR0526	SAR1240	0.876467542852693
SAR0566	SAR1102	0.831476172218391
SAR0566	SAR1026	0.839433468052714
SAR0566	SAR2442	0.828532540093073
SAR0566	SAR0842	0.844316493611816
SAR0566	SAR0650	0.876467542852693
SAR0566	SAR2580	0.876467542852693
SAR0566	SAR0424	0.876467542852693
SAR0566	SAR2648	0.86292871845112
SAR0566	SAR0567	0.986332267649833
SAR0566	SAR0847	0.828532540093073
SAR0566	SAR2383	0.828532540093073
SAR0566	SAR1841	0.876467542852693
SAR0566	SAR2709	0.831476172218391
SAR0566	SAR1103	0.839433468052714
SAR0620	SAR1151	0.831476172218391
SAR2404	SAR0576	0.876467542852693
SAR1676	SAR1037	0.906044408933662
SAR1676	SAR0353	0.888663735444544
SAR1676	SAR0459	0.844316493611816
SAR1676	SAR2193	0.876467542852693
SAR1676	SAR1671	0.986332267649833
SAR1676	SAR1715	0.906044408933662
SAR1676	SAR0501	0.906044408933662
SAR1676	SAR0409	0.906044408933662
SAR1676	SAR2506	0.906044408933662
SAR1676	SAR2192	0.876467542852693
SAR1676	SAR1719	0.831476172218391
SAR1676	SAR2191	0.888663735444544
SAR1676	SAR2005	0.839433468052714
SAR1676	SAR0586	0.906044408933662
SAR1676	SAR1234	0.986332267649833
SAR1676	SAR1690	0.844316493611816
SAR0431	SAR0435	0.844316493611816
SAR0431	SAR0428	0.831476172218391
SAR0431	SAR0429	0.906044408933662
SAR0273	SAR1026	0.876467542852693
SAR0273	SAR2508	0.86292871845112
SAR0273	SAR1157	0.86292871845112
SAR0273	SAR0115	0.831476172218391
SAR0273	SAR0424	0.86292871845112
SAR0273	SAR0039	0.828532540093073
SAR0273	SAR1602	0.86292871845112
SAR0273	SAR0739	0.888663735444544
SAR0273	SAR1235	0.828532540093073
SAR0273	SAR0464	0.906044408933662
SAR1711	SAR1941	0.831476172218391
SAR1711	SAR1743	0.986332267649833
SAR1711	SAR0491	0.828532540093073
SAR1711	SAR1642	0.839433468052714
SAR1711	SAR2121	0.86292871845112
SAR1711	SAR1373	0.876467542852693
SAR1711	SAR1701	0.925616048866252
SAR1711	SAR0615	0.925616048866252
SAR1711	SAR1437	0.876467542852693
SAR1711	SAR0009	0.925616048866252
SAR1711	SAR1719	0.86292871845112
SAR1711	SAR1843	0.925616048866252
SAR1711	SAR0518	0.876467542852693
SAR1711	SAR1250	0.839433468052714
SAR1711	SAR0836	0.844316493611816
SAR1711	SAR2309	0.876467542852693
SAR1711	SAR0964	0.925616048866252
SAR1711	SAR1239	0.888663735444544
SAR1711	SAR1946	0.925616048866252
SAR1711	SAR1465	0.986332267649833
SAR1711	SAR1111	0.876467542852693
SAR1711	SAR1246	0.925616048866252
SAR1711	SAR1278	0.925616048866252
SAR1711	SAR1710	0.986332267649833
SAR1711	SAR2205	0.925616048866252
SAR1711	SAR1169	0.876467542852693
SAR1711	SAR0510	0.925616048866252
SAR1711	SAR1762	0.831476172218391
SAR1711	SAR1173	0.888663735444544
SAR1711	SAR1194	0.986332267649833
SAR1711	SAR0531	0.888663735444544
SAR1711	SAR1697	0.986332267649833
SAR0471	SAR2698	0.906044408933662
SAR0471	SAR2761	0.831476172218391
SAR0471	SAR0920	0.986332267649833
SAR0471	SAR0353	0.986332267649833
SAR0471	SAR2547	0.986332267649833
SAR0471	SAR0459	0.839433468052714
SAR0471	SAR2758	0.888663735444544
SAR0471	SAR1412	0.906044408933662
SAR0471	SAR2008	0.828532540093073
SAR0471	SAR0472	0.986332267649833
SAR0471	SAR2755	0.906044408933662
SAR0471	SAR1385	0.906044408933662
SAR0471	SAR1044	0.986332267649833
SAR0471	SAR0184	0.986332267649833
SAR0471	SAR1476	0.925616048866252
SAR0471	SAR2242	0.986332267649833
SAR0471	SAR2215	0.925616048866252
SAR0471	SAR2634	0.986332267649833
SAR0471	SAR2756	0.888663735444544
SAR0471	SAR0923	0.906044408933662
SAR0471	SAR2140	0.876467542852693
SAR0471	SAR2760	0.86292871845112
SAR0471	SAR2147	0.831476172218391
SAR0471	SAR1383	0.925616048866252
SAR0471	SAR1178	0.986332267649833
SAR2611	SAR1768	0.888663735444544
SAR2611	SAR1205	0.888663735444544
SAR2611	SAR2610	0.986332267649833
SAR2611	SAR1208	0.844316493611816
SAR2611	SAR0801	0.839433468052714
SAR2611	SAR1582	0.925616048866252
SAR1806	SAR1743	0.925616048866252
SAR1806	SAR1642	0.986332267649833
SAR1806	SAR0997	0.888663735444544
SAR1806	SAR1833	0.844316493611816
SAR1806	SAR1996	0.888663735444544
SAR1806	SAR1720	0.828532540093073
SAR1806	SAR1110	0.888663735444544
SAR1806	SAR1216	0.925616048866252
SAR1806	SAR0533	0.828532540093073
SAR1806	SAR2302	0.86292871845112
SAR1806	SAR0518	0.888663735444544
SAR1806	SAR0836	0.86292871845112
SAR1806	SAR0964	0.925616048866252
SAR1806	SAR1811	0.831476172218391
SAR1806	SAR1946	0.888663735444544
SAR1806	SAR1111	0.906044408933662
SAR1806	SAR1112	0.925616048866252
SAR1806	SAR1284	0.876467542852693
SAR1806	SAR1762	0.925616048866252
SAR1806	SAR1173	0.876467542852693
SAR1806	SAR0531	0.986332267649833
SAR1806	SAR1697	0.839433468052714
SAR0764	SAR0766	0.876467542852693
SAR0123	SAR1011	0.876467542852693
SAR0123	SAR2272	0.906044408933662
SAR0123	SAR0116	0.906044408933662
SAR0123	SAR0118	0.906044408933662
SAR0123	SAR0144	0.828532540093073
SAR0123	SAR0122	0.986332267649833
SAR0123	SAR0124	0.986332267649833
SAR0123	SAR0145	0.831476172218391
SAR0123	SAR0776	0.839433468052714
SAR0123	SAR0117	0.906044408933662
SAR0123	SAR2268	0.888663735444544
SAR0123	SAR0787	0.844316493611816
SAR0123	SAR0788	0.906044408933662
SAR0123	SAR2270	0.906044408933662
SAR0123	SAR0790	0.876467542852693
SAR0123	SAR0121	0.986332267649833
SAR0123	SAR2540	0.844316493611816
SAR1198	SAR1941	0.876467542852693
SAR1198	SAR0575	0.986332267649833
SAR1198	SAR2231	0.839433468052714
SAR1198	SAR0829	0.986332267649833
SAR1198	SAR1247	0.844316493611816
SAR1198	SAR0752	0.86292871845112
SAR1198	SAR2285	0.876467542852693
SAR1198	SAR0924	0.925616048866252
SAR1198	SAR0832	0.925616048866252
SAR1198	SAR1777	0.888663735444544
SAR1198	SAR2284	0.839433468052714
SAR1198	SAR2422	0.986332267649833
SAR1198	SAR0792	0.906044408933662
SAR1198	SAR0130	0.925616048866252
SAR1198	SAR0975	0.906044408933662
SAR1198	SAR0830	0.876467542852693
SAR1198	SAR2252	0.844316493611816
SAR1198	SAR2721	0.839433468052714
SAR1198	SAR1582	0.906044408933662
SAR1198	SAR1173	0.876467542852693
SAR1198	SAR1864	0.906044408933662
SAR1198	SAR1624	0.876467542852693
SAR1198	SAR1589	0.986332267649833
SAR1941	SAR1247	0.925616048866252
SAR1941	SAR1569	0.925616048866252
SAR1941	SAR1242	0.828532540093073
SAR1941	SAR0533	0.839433468052714
SAR1941	SAR2302	0.986332267649833
SAR1941	SAR1209	0.876467542852693
SAR1941	SAR1174	0.831476172218391
SAR1941	SAR0975	0.876467542852693
SAR1941	SAR1246	0.86292871845112
SAR1941	SAR1940	0.925616048866252
SAR1941	SAR1169	0.86292871845112
SAR1941	SAR1411	0.844316493611816
SAR1941	SAR1173	0.831476172218391
SAR1941	SAR0531	0.844316493611816
SAR1958	SAR1768	0.986332267649833
SAR1958	SAR1769	0.925616048866252
SAR1958	SAR0360	0.925616048866252
SAR1958	SAR1344	0.831476172218391
SAR1958	SAR0529	0.888663735444544
SAR1958	SAR1657	0.844316493611816
SAR1958	SAR1219	0.876467542852693
SAR1958	SAR1261	0.876467542852693
SAR1958	SAR1986	0.86292871845112
SAR1958	SAR1601	0.888663735444544
SAR1958	SAR2083	0.888663735444544
SAR1958	SAR1119	0.906044408933662
SAR1958	SAR1081	0.831476172218391
SAR1958	SAR1272	0.925616048866252
SAR1958	SAR1634	0.906044408933662
SAR1958	SAR0363	0.906044408933662
SAR1958	SAR1463	0.888663735444544
SAR1958	SAR0586	0.925616048866252
SAR1958	SAR0813	0.831476172218391
SAR1958	SAR0464	0.86292871845112
SAR1102	SAR1109	0.831476172218391
SAR1102	SAR1026	0.925616048866252
SAR1102	SAR2448	0.831476172218391
SAR1102	SAR0280	0.925616048866252
SAR1102	SAR2508	0.906044408933662
SAR1102	SAR1426	0.86292871845112
SAR1102	SAR0842	0.876467542852693
SAR1102	SAR0115	0.925616048866252
SAR1102	SAR0650	0.828532540093073
SAR1102	SAR1223	0.839433468052714
SAR1102	SAR2580	0.986332267649833
SAR1102	SAR0317	0.925616048866252
SAR1102	SAR0283	0.925616048866252
SAR1102	SAR0424	0.839433468052714
SAR1102	SAR1104	0.888663735444544
SAR1102	SAR1841	0.986332267649833
SAR1102	SAR2753	0.925616048866252
SAR1102	SAR1106	0.888663735444544
SAR1102	SAR2709	0.906044408933662
SAR1102	SAR2734	0.844316493611816
SAR1102	SAR1103	0.925616048866252
SAR2085	SAR2083	0.906044408933662
SAR2085	SAR0434	0.844316493611816
SAR1844	SAR2341	0.828532540093073
SAR0087	SAR2469	0.888663735444544
SAR0575	SAR0829	0.925616048866252
SAR0575	SAR0924	0.986332267649833
SAR0575	SAR2422	0.986332267649833
SAR0575	SAR0573	0.925616048866252
SAR0575	SAR1589	0.986332267649833
SAR1490	SAR0774	0.831476172218391
SAR1490	SAR1573	0.828532540093073
SAR1490	SAR1768	0.831476172218391
SAR1490	SAR1769	0.839433468052714
SAR1490	SAR1635	0.888663735444544
SAR1490	SAR0529	0.831476172218391
SAR1490	SAR1571	0.888663735444544
SAR1490	SAR1083	0.831476172218391
SAR1490	SAR1261	0.831476172218391
SAR1490	SAR1575	0.839433468052714
SAR1490	SAR1716	0.828532540093073
SAR1490	SAR1460	0.876467542852693
SAR1490	SAR0479	0.831476172218391
SAR1490	SAR1570	0.888663735444544
SAR1490	SAR0773	0.828532540093073
SAR1490	SAR1597	0.876467542852693
SAR1490	SAR2134	0.828532540093073
SAR1490	SAR1188	0.844316493611816
SAR1490	SAR1488	0.844316493611816
SAR0176	SAR2369	0.86292871845112
SAR0233	SAR0970	0.888663735444544
SAR0233	SAR2393	0.844316493611816
SAR0233	SAR2489	0.906044408933662
SAR0902	SAR2352	0.906044408933662
SAR0902	SAR1747	0.876467542852693
SAR0902	SAR1954	0.844316493611816
SAR0902	SAR0898	0.876467542852693
SAR2352	SAR2358	0.986332267649833
SAR2352	SAR1443	0.86292871845112
SAR2352	SAR2354	0.986332267649833
SAR2352	SAR2487	0.906044408933662
SAR2352	SAR2797	0.888663735444544
SAR2352	SAR0830	0.906044408933662
SAR2352	SAR2353	0.986332267649833
SAR2352	SAR0552	0.888663735444544
SAR2352	SAR2140	0.876467542852693
SAR2352	SAR2393	0.986332267649833
SAR2352	SAR1017	0.839433468052714
SAR2352	SAR2489	0.888663735444544
SAR2352	SAR2356	0.986332267649833
SAR2346	SAR1387	0.888663735444544
SAR2346	SAR1388	0.888663735444544
SAR2346	SAR0940	0.839433468052714
SAR1620	SAR1717	0.839433468052714
SAR1620	SAR1619	0.986332267649833
SAR2524	SAR2209	0.86292871845112
SAR0331	SAR0617	0.876467542852693
SAR0331	SAR1695	0.831476172218391
SAR0331	SAR1986	0.839433468052714
SAR0331	SAR0812	0.925616048866252
SAR0775	SAR0774	0.906044408933662
SAR0775	SAR2453	0.844316493611816
SAR0775	SAR2363	0.831476172218391
SAR0775	SAR0773	0.906044408933662
SAR1109	SAR1104	0.925616048866252
SAR1109	SAR1106	0.925616048866252
SAR1109	SAR1103	0.888663735444544
SAR1477	SAR0185	0.925616048866252
SAR1477	SAR1340	0.986332267649833
SAR1477	SAR1407	0.831476172218391
SAR1477	SAR1380	0.986332267649833
SAR1477	SAR1569	0.831476172218391
SAR1477	SAR2008	0.986332267649833
SAR1477	SAR2755	0.906044408933662
SAR1477	SAR1715	0.906044408933662
SAR1477	SAR1385	0.986332267649833
SAR1477	SAR1023	0.86292871845112
SAR1477	SAR1408	0.906044408933662
SAR1477	SAR0012	0.888663735444544
SAR1477	SAR1180	0.888663735444544
SAR1477	SAR2145	0.906044408933662
SAR1477	SAR0184	0.925616048866252
SAR1477	SAR1615	0.986332267649833
SAR1477	SAR1476	0.986332267649833
SAR1477	SAR2141	0.888663735444544
SAR1477	SAR1673	0.986332267649833
SAR1477	SAR1038	0.888663735444544
SAR1477	SAR1815	0.986332267649833
SAR1477	SAR0777	0.925616048866252
SAR1477	SAR1598	0.876467542852693
SAR1477	SAR1475	0.986332267649833
SAR1477	SAR2140	0.925616048866252
SAR1477	SAR2760	0.888663735444544
SAR1477	SAR0860	0.986332267649833
SAR1477	SAR2147	0.925616048866252
SAR1477	SAR1406	0.986332267649833
SAR1477	SAR2489	0.831476172218391
SAR1477	SAR1383	0.986332267649833
SAR1477	SAR1723	0.986332267649833
SAR1477	SAR2143	0.906044408933662
SAR1477	SAR1690	0.906044408933662
SAR1477	SAR1178	0.876467542852693
SAR0774	SAR0016	0.844316493611816
SAR0774	SAR1769	0.888663735444544
SAR0774	SAR1722	0.876467542852693
SAR0774	SAR1635	0.876467542852693
SAR0774	SAR1344	0.888663735444544
SAR0774	SAR0529	0.828532540093073
SAR0774	SAR0736	0.925616048866252
SAR0774	SAR1083	0.831476172218391
SAR0774	SAR1261	0.925616048866252
SAR0774	SAR1575	0.831476172218391
SAR0774	SAR1721	0.876467542852693
SAR0774	SAR1716	0.906044408933662
SAR0774	SAR0479	0.925616048866252
SAR0774	SAR1404	0.828532540093073
SAR0774	SAR0225	0.839433468052714
SAR0774	SAR0773	0.986332267649833
SAR0774	SAR1272	0.925616048866252
SAR0774	SAR1597	0.925616048866252
SAR0774	SAR2134	0.86292871845112
SAR0774	SAR1188	0.925616048866252
SAR0774	SAR1463	0.828532540093073
SAR1041	SAR1048	0.925616048866252
SAR1041	SAR1045	0.986332267649833
SAR1041	SAR1040	0.986332267649833
SAR1041	SAR1043	0.986332267649833
SAR1041	SAR1042	0.986332267649833
SAR0178	SAR2640	0.828532540093073
SAR0178	SAR1801	0.839433468052714
SAR0178	SAR1952	0.844316493611816
SAR0178	SAR0824	0.986332267649833
SAR0178	SAR1780	0.986332267649833
SAR0178	SAR0150	0.831476172218391
SAR0178	SAR2685	0.986332267649833
SAR0178	SAR0613	0.876467542852693
SAR0178	SAR0892	0.839433468052714
SAR1797	SAR0016	0.828532540093073
SAR1797	SAR1232	0.986332267649833
SAR1797	SAR2313	0.986332267649833
SAR1797	SAR1217	0.986332267649833
SAR1797	SAR0364	0.986332267649833
SAR1797	SAR0544	0.986332267649833
SAR1797	SAR2318	0.986332267649833
SAR1797	SAR2316	0.986332267649833
SAR1797	SAR2151	0.906044408933662
SAR1797	SAR0477	0.906044408933662
SAR1797	SAR1648	0.888663735444544
SAR1797	SAR1769	0.888663735444544
SAR1797	SAR2323	0.986332267649833
SAR1797	SAR2308	0.986332267649833
SAR1797	SAR2336	0.986332267649833
SAR1797	SAR2324	0.986332267649833
SAR1797	SAR2332	0.986332267649833
SAR1797	SAR1242	0.876467542852693
SAR1797	SAR2209	0.925616048866252
SAR1797	SAR1249	0.986332267649833
SAR1797	SAR1725	0.906044408933662
SAR1797	SAR1192	0.925616048866252
SAR1797	SAR0550	0.986332267649833
SAR1797	SAR1214	0.986332267649833
SAR1797	SAR2317	0.876467542852693
SAR1797	SAR0543	0.986332267649833
SAR1797	SAR0545	0.925616048866252
SAR1797	SAR2335	0.986332267649833
SAR1797	SAR2320	0.986332267649833
SAR1797	SAR1992	0.888663735444544
SAR1797	SAR2311	0.986332267649833
SAR1797	SAR0551	0.986332267649833
SAR1797	SAR2309	0.986332267649833
SAR1797	SAR2300	0.986332267649833
SAR1797	SAR0542	0.925616048866252
SAR1797	SAR2331	0.986332267649833
SAR1797	SAR2325	0.986332267649833
SAR1797	SAR2334	0.986332267649833
SAR1797	SAR0548	0.986332267649833
SAR1797	SAR2321	0.986332267649833
SAR1797	SAR1727	0.925616048866252
SAR1797	SAR1346	0.986332267649833
SAR1797	SAR1233	0.986332267649833
SAR1797	SAR2301	0.986332267649833
SAR1797	SAR2330	0.986332267649833
SAR1797	SAR0552	0.986332267649833
SAR1797	SAR1213	0.831476172218391
SAR1797	SAR2328	0.986332267649833
SAR1797	SAR2326	0.986332267649833
SAR1797	SAR0503	0.876467542852693
SAR1797	SAR1793	0.906044408933662
SAR1797	SAR0547	0.925616048866252
SAR1797	SAR2333	0.925616048866252
SAR1797	SAR2329	0.986332267649833
SAR1797	SAR2319	0.986332267649833
SAR1797	SAR2322	0.986332267649833
SAR1797	SAR2310	0.986332267649833
SAR0319	SAR0323	0.876467542852693
SAR0319	SAR0918	0.844316493611816
SAR0319	SAR0421	0.888663735444544
SAR0319	SAR0325	0.828532540093073
SAR0319	SAR1940	0.839433468052714
SAR0810	SAR2222	0.876467542852693
SAR0810	SAR0812	0.906044408933662
SAR0810	SAR0813	0.906044408933662
SAR0521	SAR2516	0.86292871845112
SAR0521	SAR1023	0.844316493611816
SAR0521	SAR2682	0.86292871845112
SAR0521	SAR2423	0.844316493611816
SAR0809	SAR2723	0.86292871845112
SAR1948	SAR2453	0.831476172218391
SAR1948	SAR2363	0.828532540093073
SAR1948	SAR0642	0.839433468052714
SAR0512	SAR1656	0.876467542852693
SAR0512	SAR1805	0.839433468052714
SAR0512	SAR1399	0.839433468052714
SAR0512	SAR1255	0.831476172218391
SAR0512	SAR0736	0.906044408933662
SAR0512	SAR0828	0.906044408933662
SAR0512	SAR0513	0.925616048866252
SAR0512	SAR0408	0.876467542852693
SAR0512	SAR1245	0.906044408933662
SAR0512	SAR2136	0.906044408933662
SAR0512	SAR1719	0.831476172218391
SAR0512	SAR1254	0.831476172218391
SAR0512	SAR1766	0.925616048866252
SAR0512	SAR0765	0.906044408933662
SAR0512	SAR1666	0.839433468052714
SAR0512	SAR2416	0.906044408933662
SAR0512	SAR0479	0.925616048866252
SAR0512	SAR2797	0.906044408933662
SAR0512	SAR0911	0.86292871845112
SAR0512	SAR0830	0.986332267649833
SAR0512	SAR0461	0.839433468052714
SAR0512	SAR1197	0.844316493611816
SAR0512	SAR1161	0.888663735444544
SAR0512	SAR1284	0.906044408933662
SAR0512	SAR1211	0.828532540093073
SAR0512	SAR1748	0.906044408933662
SAR0512	SAR0510	0.986332267649833
SAR0512	SAR0234	0.86292871845112
SAR0512	SAR2680	0.86292871845112
SAR0512	SAR1463	0.906044408933662
SAR0512	SAR1173	0.828532540093073
SAR0512	SAR0823	0.925616048866252
SAR0512	SAR0586	0.876467542852693
SAR0512	SAR0933	0.876467542852693
SAR0512	SAR0227	0.839433468052714
SAR0512	SAR0505	0.86292871845112
SAR1573	SAR1768	0.844316493611816
SAR1573	SAR1722	0.86292871845112
SAR1573	SAR0629	0.86292871845112
SAR1573	SAR1819	0.828532540093073
SAR1573	SAR1571	0.925616048866252
SAR1573	SAR1261	0.876467542852693
SAR1573	SAR1721	0.906044408933662
SAR1573	SAR1716	0.876467542852693
SAR1573	SAR1739	0.876467542852693
SAR1573	SAR0366	0.844316493611816
SAR1573	SAR0479	0.831476172218391
SAR1573	SAR0004	0.828532540093073
SAR1573	SAR1562	0.839433468052714
SAR1573	SAR1601	0.844316493611816
SAR1573	SAR1228	0.925616048866252
SAR1573	SAR0001	0.876467542852693
SAR1573	SAR1570	0.925616048866252
SAR1573	SAR1349	0.831476172218391
SAR1573	SAR1738	0.844316493611816
SAR1573	SAR2627	0.925616048866252
SAR1573	SAR1597	0.906044408933662
SAR1573	SAR1188	0.831476172218391
SAR1573	SAR0813	0.888663735444544
SAR0259	SAR0260	0.986332267649833
SAR0259	SAR2621	0.888663735444544
SAR0259	SAR2620	0.986332267649833
SAR1656	SAR0016	0.906044408933662
SAR1656	SAR1232	0.876467542852693
SAR1656	SAR1217	0.86292871845112
SAR1656	SAR0364	0.86292871845112
SAR1656	SAR0544	0.839433468052714
SAR1656	SAR1645	0.888663735444544
SAR1656	SAR2318	0.888663735444544
SAR1656	SAR1373	0.839433468052714
SAR1656	SAR0477	0.888663735444544
SAR1656	SAR1116	0.888663735444544
SAR1656	SAR2323	0.828532540093073
SAR1656	SAR2308	0.86292871845112
SAR1656	SAR2336	0.828532540093073
SAR1656	SAR1352	0.906044408933662
SAR1656	SAR1652	0.906044408933662
SAR1656	SAR2324	0.876467542852693
SAR1656	SAR2332	0.828532540093073
SAR1656	SAR0513	0.844316493611816
SAR1656	SAR1192	0.876467542852693
SAR1656	SAR1261	0.906044408933662
SAR1656	SAR2150	0.831476172218391
SAR1656	SAR1721	0.906044408933662
SAR1656	SAR2320	0.86292871845112
SAR1656	SAR2311	0.888663735444544
SAR1656	SAR0479	0.906044408933662
SAR1656	SAR2309	0.888663735444544
SAR1656	SAR2300	0.828532540093073
SAR1656	SAR1647	0.925616048866252
SAR1656	SAR2334	0.828532540093073
SAR1656	SAR0548	0.844316493611816
SAR1656	SAR1346	0.828532540093073
SAR1656	SAR1197	0.986332267649833
SAR1656	SAR1233	0.839433468052714
SAR1656	SAR2301	0.828532540093073
SAR1656	SAR0001	0.986332267649833
SAR1656	SAR0812	0.828532540093073
SAR1656	SAR1240	0.844316493611816
SAR1656	SAR1119	0.925616048866252
SAR1656	SAR2330	0.844316493611816
SAR1656	SAR0552	0.876467542852693
SAR1656	SAR2627	0.986332267649833
SAR1656	SAR2116	0.986332267649833
SAR1656	SAR2205	0.888663735444544
SAR1656	SAR1169	0.925616048866252
SAR1656	SAR1597	0.888663735444544
SAR1656	SAR1762	0.844316493611816
SAR1656	SAR1639	0.906044408933662
SAR1656	SAR1463	0.925616048866252
SAR1656	SAR2329	0.839433468052714
SAR1656	SAR0813	0.876467542852693
SAR1656	SAR0505	0.828532540093073
SAR1656	SAR2310	0.828532540093073
SAR1448	SAR2505	0.828532540093073
SAR1448	SAR2260	0.876467542852693
SAR1448	SAR0206	0.839433468052714
SAR1448	SAR0139	0.876467542852693
SAR1448	SAR0094	0.844316493611816
SAR1448	SAR2437	0.831476172218391
SAR1448	SAR0241	0.888663735444544
SAR0304	SAR1769	0.888663735444544
SAR0016	SAR1768	0.906044408933662
SAR0016	SAR1232	0.906044408933662
SAR0016	SAR1217	0.844316493611816
SAR0016	SAR0364	0.986332267649833
SAR0016	SAR2316	0.86292871845112
SAR0016	SAR0477	0.986332267649833
SAR0016	SAR1722	0.831476172218391
SAR0016	SAR2336	0.831476172218391
SAR0016	SAR0617	0.831476172218391
SAR0016	SAR1827	0.828532540093073
SAR0016	SAR1192	0.844316493611816
SAR0016	SAR0550	0.906044408933662
SAR0016	SAR0815	0.925616048866252
SAR0016	SAR0744	0.876467542852693
SAR0016	SAR1721	0.925616048866252
SAR0016	SAR1992	0.906044408933662
SAR0016	SAR1716	0.828532540093073
SAR0016	SAR0551	0.906044408933662
SAR0016	SAR0479	0.876467542852693
SAR0016	SAR0004	0.925616048866252
SAR0016	SAR0542	0.888663735444544
SAR0016	SAR2797	0.986332267649833
SAR0016	SAR0804	0.844316493611816
SAR0016	SAR0548	0.844316493611816
SAR0016	SAR0362	0.925616048866252
SAR0016	SAR2301	0.844316493611816
SAR0016	SAR2083	0.906044408933662
SAR0016	SAR1349	0.876467542852693
SAR0016	SAR1240	0.831476172218391
SAR0016	SAR0552	0.906044408933662
SAR0016	SAR1211	0.831476172218391
SAR0016	SAR1991	0.906044408933662
SAR0016	SAR1188	0.986332267649833
SAR0016	SAR0503	0.906044408933662
SAR0016	SAR0015	0.986332267649833
SAR0016	SAR1639	0.986332267649833
SAR0016	SAR0363	0.906044408933662
SAR0016	SAR0586	0.925616048866252
SAR1747	SAR2358	0.86292871845112
SAR1747	SAR1749	0.986332267649833
SAR1747	SAR1752	0.986332267649833
SAR1747	SAR1480	0.888663735444544
SAR1747	SAR2697	0.986332267649833
SAR1747	SAR1925	0.986332267649833
SAR1747	SAR2487	0.986332267649833
SAR1747	SAR2422	0.888663735444544
SAR1747	SAR1750	0.986332267649833
SAR1747	SAR2669	0.828532540093073
SAR1747	SAR1942	0.828532540093073
SAR1747	SAR2252	0.828532540093073
SAR1747	SAR1748	0.986332267649833
SAR1747	SAR1173	0.86292871845112
SAR1747	SAR1924	0.888663735444544
SAR1142	SAR0185	0.986332267649833
SAR1142	SAR0353	0.844316493611816
SAR1142	SAR0546	0.86292871845112
SAR1142	SAR1412	0.876467542852693
SAR1142	SAR2755	0.828532540093073
SAR1142	SAR0009	0.86292871845112
SAR1142	SAR0919	0.986332267649833
SAR1142	SAR2713	0.844316493611816
SAR1142	SAR0184	0.986332267649833
SAR1142	SAR2141	0.876467542852693
SAR1142	SAR0183	0.986332267649833
SAR1142	SAR1598	0.986332267649833
SAR1142	SAR0923	0.986332267649833
SAR1142	SAR0186	0.986332267649833
SAR1142	SAR2140	0.86292871845112
SAR1142	SAR2760	0.839433468052714
SAR1142	SAR2714	0.986332267649833
SAR1142	SAR2255	0.986332267649833
SAR1142	SAR1042	0.86292871845112
SAR1142	SAR2143	0.86292871845112
SAR1142	SAR1178	0.986332267649833
SAR0224	SAR2626	0.986332267649833
SAR0224	SAR0225	0.986332267649833
SAR0224	SAR1488	0.828532540093073
SAR0224	SAR1593	0.986332267649833
SAR0848	SAR0543	0.828532540093073
SAR2637	SAR0720	0.986332267649833
SAR2637	SAR0832	0.876467542852693
SAR2637	SAR0511	0.876467542852693
SAR1969	SAR1432	0.876467542852693
SAR1969	SAR2062	0.86292871845112
SAR2025	SAR2453	0.906044408933662
SAR2025	SAR1050	0.844316493611816
SAR2025	SAR0274	0.86292871845112
SAR2025	SAR1961	0.888663735444544
SAR2025	SAR0348	0.828532540093073
SAR2025	SAR0173	0.876467542852693
SAR2025	SAR1575	0.828532540093073
SAR2025	SAR0697	0.888663735444544
SAR2025	SAR0306	0.86292871845112
SAR2025	SAR2544	0.888663735444544
SAR2025	SAR2701	0.888663735444544
SAR2025	SAR2361	0.888663735444544
SAR2025	SAR2023	0.986332267649833
SAR2025	SAR2550	0.828532540093073
SAR2025	SAR1213	0.828532540093073
SAR2025	SAR1004	0.876467542852693
SAR2025	SAR2501	0.839433468052714
SAR0460	SAR1023	0.831476172218391
SAR0460	SAR1702	0.86292871845112
SAR0460	SAR1425	0.839433468052714
SAR0460	SAR0165	0.831476172218391
SAR1191	SAR1037	0.986332267649833
SAR1191	SAR1645	0.86292871845112
SAR1191	SAR2185	0.828532540093073
SAR1191	SAR1192	0.986332267649833
SAR1191	SAR1065	0.844316493611816
SAR1191	SAR1727	0.86292871845112
SAR1191	SAR1851	0.925616048866252
SAR1191	SAR1188	0.986332267649833
SAR1191	SAR2319	0.876467542852693
SAR1849	SAR2145	0.828532540093073
SAR1849	SAR1598	0.86292871845112
SAR1849	SAR2634	0.986332267649833
SAR1849	SAR1406	0.906044408933662
SAR1011	SAR0118	0.844316493611816
SAR1011	SAR2111	0.839433468052714
SAR1011	SAR2368	0.888663735444544
SAR1011	SAR0790	0.876467542852693
SAR0648	SAR1961	0.888663735444544
SAR0648	SAR2163	0.925616048866252
SAR0648	SAR2341	0.831476172218391
SAR0648	SAR0647	0.986332267649833
SAR0648	SAR0268	0.86292871845112
SAR2439	SAR0497	0.839433468052714
SAR2439	SAR1963	0.831476172218391
SAR2439	SAR2123	0.86292871845112
SAR2231	SAR1742	0.839433468052714
SAR2231	SAR0924	0.876467542852693
SAR2231	SAR1777	0.986332267649833
SAR2231	SAR0792	0.844316493611816
SAR2231	SAR2576	0.986332267649833
SAR2231	SAR1774	0.839433468052714
SAR1743	SAR0491	0.876467542852693
SAR1743	SAR1833	0.925616048866252
SAR1743	SAR0615	0.844316493611816
SAR1743	SAR1720	0.876467542852693
SAR1743	SAR1216	0.906044408933662
SAR1743	SAR0533	0.906044408933662
SAR1743	SAR0009	0.888663735444544
SAR1743	SAR1209	0.876467542852693
SAR1743	SAR1719	0.844316493611816
SAR1743	SAR1843	0.844316493611816
SAR1743	SAR0518	0.876467542852693
SAR1743	SAR0964	0.888663735444544
SAR1743	SAR1239	0.906044408933662
SAR1743	SAR1193	0.831476172218391
SAR1743	SAR1946	0.986332267649833
SAR1743	SAR1465	0.86292871845112
SAR1743	SAR1111	0.839433468052714
SAR1743	SAR1278	0.876467542852693
SAR1743	SAR1710	0.831476172218391
SAR1743	SAR0225	0.831476172218391
SAR1743	SAR1169	0.925616048866252
SAR1743	SAR1762	0.925616048866252
SAR1743	SAR1194	0.831476172218391
SAR1743	SAR0531	0.888663735444544
SAR1743	SAR1697	0.986332267649833
SAR2511	SAR2509	0.986332267649833
SAR2511	SAR2510	0.986332267649833
SAR2698	SAR0353	0.828532540093073
SAR2698	SAR0459	0.986332267649833
SAR2698	SAR1344	0.888663735444544
SAR2698	SAR2209	0.839433468052714
SAR2698	SAR1275	0.839433468052714
SAR2698	SAR1261	0.876467542852693
SAR2698	SAR2140	0.839433468052714
SAR2698	SAR1597	0.876467542852693
SAR2698	SAR2393	0.986332267649833
SAR2698	SAR2489	0.828532540093073
SAR2168	SAR2318	0.86292871845112
SAR2168	SAR2336	0.831476172218391
SAR2168	SAR1644	0.844316493611816
SAR2168	SAR2332	0.906044408933662
SAR2168	SAR1242	0.839433468052714
SAR2168	SAR1249	0.925616048866252
SAR2168	SAR0543	0.828532540093073
SAR2168	SAR0836	0.828532540093073
SAR2168	SAR1213	0.831476172218391
SAR2168	SAR2329	0.839433468052714
SAR2168	SAR2310	0.876467542852693
SAR0491	SAR0997	0.876467542852693
SAR0491	SAR0534	0.86292871845112
SAR0491	SAR1247	0.839433468052714
SAR0491	SAR0615	0.828532540093073
SAR0491	SAR2476	0.839433468052714
SAR0491	SAR1216	0.906044408933662
SAR0491	SAR0533	0.844316493611816
SAR0491	SAR2302	0.876467542852693
SAR0491	SAR0009	0.906044408933662
SAR0491	SAR1209	0.906044408933662
SAR0491	SAR1843	0.86292871845112
SAR0491	SAR2309	0.828532540093073
SAR0491	SAR0964	0.876467542852693
SAR0491	SAR1239	0.844316493611816
SAR0491	SAR1946	0.828532540093073
SAR0491	SAR1111	0.831476172218391
SAR0491	SAR1710	0.888663735444544
SAR0491	SAR2205	0.876467542852693
SAR0491	SAR1169	0.888663735444544
SAR0491	SAR1762	0.844316493611816
SAR0491	SAR2489	0.839433468052714
SAR0491	SAR0531	0.986332267649833
SAR0491	SAR1697	0.986332267649833
SAR1642	SAR1996	0.925616048866252
SAR1642	SAR1569	0.876467542852693
SAR1642	SAR0533	0.925616048866252
SAR1642	SAR0009	0.876467542852693
SAR1642	SAR0518	0.876467542852693
SAR1642	SAR0836	0.876467542852693
SAR1642	SAR0548	0.844316493611816
SAR1642	SAR1465	0.906044408933662
SAR1642	SAR1710	0.844316493611816
SAR1642	SAR1762	0.828532540093073
SAR1642	SAR0203	0.844316493611816
SAR1642	SAR0547	0.828532540093073
SAR1642	SAR0531	0.925616048866252
SAR1642	SAR1697	0.831476172218391
SAR1768	SAR1407	0.876467542852693
SAR1768	SAR1645	0.831476172218391
SAR1768	SAR0008	0.86292871845112
SAR1768	SAR1769	0.986332267649833
SAR1768	SAR1116	0.831476172218391
SAR1768	SAR1659	0.844316493611816
SAR1768	SAR0122	0.906044408933662
SAR1768	SAR1412	0.906044408933662
SAR1768	SAR0968	0.828532540093073
SAR1768	SAR0513	0.925616048866252
SAR1768	SAR1261	0.925616048866252
SAR1768	SAR1716	0.86292871845112
SAR1768	SAR1986	0.888663735444544
SAR1768	SAR1647	0.906044408933662
SAR1768	SAR1815	0.828532540093073
SAR1768	SAR1228	0.839433468052714
SAR1768	SAR1851	0.925616048866252
SAR1768	SAR0001	0.906044408933662
SAR1768	SAR1765	0.906044408933662
SAR1768	SAR1762	0.844316493611816
SAR1768	SAR1634	0.925616048866252
SAR1768	SAR1463	0.925616048866252
SAR1768	SAR0586	0.839433468052714
SAR1768	SAR0813	0.876467542852693
SAR1113	SAR1111	0.839433468052714
SAR1113	SAR0492	0.831476172218391
SAR1026	SAR1892	0.831476172218391
SAR1026	SAR2292	0.86292871845112
SAR1026	SAR2580	0.986332267649833
SAR1026	SAR2749	0.844316493611816
SAR1026	SAR0424	0.831476172218391
SAR1026	SAR0039	0.925616048866252
SAR1026	SAR2648	0.831476172218391
SAR1026	SAR0567	0.844316493611816
SAR1026	SAR1841	0.986332267649833
SAR1026	SAR2709	0.86292871845112
SAR1026	SAR1103	0.986332267649833
SAR1026	SAR0040	0.839433468052714
SAR0625	SAR2648	0.925616048866252
SAR2761	SAR2758	0.986332267649833
SAR2761	SAR2008	0.906044408933662
SAR2761	SAR0472	0.844316493611816
SAR2761	SAR2755	0.986332267649833
SAR2761	SAR1339	0.839433468052714
SAR2761	SAR1385	0.844316493611816
SAR2761	SAR2762	0.986332267649833
SAR2761	SAR0009	0.876467542852693
SAR2761	SAR2145	0.839433468052714
SAR2761	SAR1673	0.876467542852693
SAR2761	SAR1337	0.888663735444544
SAR2761	SAR0777	0.986332267649833
SAR2761	SAR2756	0.986332267649833
SAR2761	SAR0923	0.876467542852693
SAR2761	SAR1475	0.906044408933662
SAR2761	SAR2760	0.986332267649833
SAR2761	SAR1383	0.876467542852693
SAR2761	SAR2143	0.828532540093073
SAR2481	SAR2485	0.986332267649833
SAR2481	SAR2489	0.888663735444544
SAR0260	SAR2621	0.986332267649833
SAR2505	SAR2260	0.876467542852693
SAR2505	SAR0139	0.844316493611816
SAR0135	SAR1079	0.831476172218391
SAR0135	SAR1352	0.831476172218391
SAR0135	SAR1344	0.986332267649833
SAR0135	SAR1657	0.888663735444544
SAR0135	SAR2012	0.828532540093073
SAR0135	SAR1048	0.839433468052714
SAR0135	SAR0744	0.839433468052714
SAR0135	SAR2145	0.876467542852693
SAR0135	SAR1261	0.906044408933662
SAR0135	SAR0812	0.831476172218391
SAR0135	SAR1119	0.844316493611816
SAR0135	SAR1362	0.925616048866252
SAR0135	SAR1194	0.828532540093073
SAR0920	SAR2547	0.986332267649833
SAR0920	SAR0472	0.986332267649833
SAR0152	SAR0157	0.986332267649833
SAR0152	SAR2744	0.831476172218391
SAR0152	SAR0166	0.925616048866252
SAR0152	SAR0130	0.906044408933662
SAR0152	SAR0161	0.925616048866252
SAR0152	SAR2199	0.876467542852693
SAR0152	SAR0801	0.831476172218391
SAR0152	SAR0134	0.888663735444544
SAR0152	SAR0151	0.986332267649833
SAR1037	SAR2547	0.86292871845112
SAR1037	SAR1671	0.888663735444544
SAR1037	SAR0497	0.906044408933662
SAR1037	SAR0472	0.925616048866252
SAR1037	SAR1801	0.925616048866252
SAR1037	SAR2522	0.844316493611816
SAR1037	SAR1715	0.925616048866252
SAR1037	SAR0501	0.831476172218391
SAR1037	SAR0409	0.906044408933662
SAR1037	SAR1385	0.906044408933662
SAR1037	SAR1048	0.986332267649833
SAR1037	SAR1347	0.906044408933662
SAR1037	SAR0009	0.888663735444544
SAR1037	SAR1180	0.888663735444544
SAR1037	SAR0919	0.844316493611816
SAR1037	SAR1719	0.86292871845112
SAR1037	SAR1044	0.925616048866252
SAR1037	SAR1486	0.888663735444544
SAR1037	SAR1040	0.986332267649833
SAR1037	SAR0183	0.925616048866252
SAR1037	SAR0406	0.925616048866252
SAR1037	SAR0559	0.925616048866252
SAR1037	SAR1038	0.986332267649833
SAR1037	SAR1047	0.986332267649833
SAR1037	SAR1440	0.986332267649833
SAR1037	SAR1598	0.925616048866252
SAR1037	SAR2005	0.906044408933662
SAR1037	SAR2314	0.906044408933662
SAR1037	SAR0186	0.876467542852693
SAR1037	SAR1870	0.831476172218391
SAR1037	SAR2201	0.986332267649833
SAR1037	SAR1406	0.888663735444544
SAR1037	SAR1810	0.986332267649833
SAR1037	SAR1690	0.831476172218391
SAR1037	SAR1178	0.831476172218391
SAR1401	SAR1400	0.986332267649833
SAR1401	SAR1399	0.986332267649833
SAR1401	SAR0144	0.888663735444544
SAR1401	SAR0674	0.876467542852693
SAR1401	SAR1402	0.986332267649833
SAR1401	SAR1073	0.86292871845112
SAR1401	SAR2538	0.828532540093073
SAR1401	SAR2305	0.876467542852693
SAR1401	SAR2304	0.876467542852693
SAR1401	SAR2191	0.906044408933662
SAR1401	SAR0870	0.844316493611816
SAR1401	SAR0461	0.844316493611816
SAR1401	SAR0207	0.839433468052714
SAR2244	SAR0327	0.876467542852693
SAR2244	SAR0240	0.844316493611816
SAR2244	SAR0752	0.86292871845112
SAR2244	SAR2284	0.839433468052714
SAR2244	SAR2719	0.925616048866252
SAR2244	SAR2246	0.986332267649833
SAR2244	SAR0329	0.986332267649833
SAR2244	SAR2466	0.86292871845112
SAR2244	SAR1278	0.888663735444544
SAR2244	SAR1057	0.925616048866252
SAR2244	SAR2245	0.986332267649833
SAR2244	SAR0660	0.839433468052714
SAR0829	SAR1483	0.831476172218391
SAR0829	SAR1773	0.876467542852693
SAR0829	SAR1769	0.876467542852693
SAR0829	SAR1671	0.925616048866252
SAR0829	SAR2212	0.831476172218391
SAR0829	SAR2522	0.986332267649833
SAR0829	SAR0501	0.925616048866252
SAR0829	SAR1068	0.828532540093073
SAR0829	SAR2506	0.986332267649833
SAR0829	SAR0828	0.986332267649833
SAR0829	SAR1070	0.831476172218391
SAR0829	SAR1798	0.839433468052714
SAR0829	SAR0523	0.906044408933662
SAR0829	SAR0924	0.925616048866252
SAR0829	SAR0832	0.986332267649833
SAR0829	SAR1777	0.986332267649833
SAR0829	SAR2422	0.986332267649833
SAR0829	SAR2141	0.844316493611816
SAR0829	SAR1250	0.906044408933662
SAR0829	SAR1766	0.986332267649833
SAR0829	SAR0485	0.86292871845112
SAR0829	SAR1871	0.876467542852693
SAR0829	SAR0830	0.986332267649833
SAR0829	SAR1789	0.888663735444544
SAR0829	SAR0150	0.844316493611816
SAR0829	SAR1942	0.888663735444544
SAR0829	SAR1430	0.86292871845112
SAR0829	SAR1158	0.831476172218391
SAR0829	SAR0661	0.986332267649833
SAR0829	SAR1284	0.876467542852693
SAR0829	SAR1069	0.844316493611816
SAR0829	SAR1362	0.828532540093073
SAR0829	SAR0234	0.876467542852693
SAR0829	SAR2680	0.844316493611816
SAR0829	SAR2188	0.876467542852693
SAR0829	SAR0831	0.986332267649833
SAR0829	SAR1582	0.986332267649833
SAR0829	SAR0547	0.839433468052714
SAR0829	SAR0660	0.986332267649833
SAR0829	SAR1864	0.925616048866252
SAR0829	SAR1624	0.876467542852693
SAR0829	SAR1714	0.906044408933662
SAR0829	SAR2684	0.986332267649833
SAR0829	SAR1088	0.906044408933662
SAR0829	SAR1589	0.925616048866252
SAR1507	SAR2716	0.828532540093073
SAR1507	SAR1517	0.831476172218391
SAR1920	SAR1919	0.986332267649833
SAR1920	SAR1916	0.831476172218391
SAR1920	SAR1921	0.906044408933662
SAR1920	SAR1917	0.906044408933662
SAR1920	SAR1918	0.906044408933662
SAR0780	SAR1989	0.876467542852693
SAR0780	SAR0330	0.86292871845112
SAR1631	SAR1344	0.925616048866252
SAR1631	SAR1719	0.828532540093073
SAR1631	SAR1630	0.906044408933662
SAR1631	SAR0601	0.831476172218391
SAR1631	SAR1634	0.906044408933662
SAR1631	SAR0644	0.906044408933662
SAR1631	SAR2227	0.876467542852693
SAR2448	SAR2702	0.906044408933662
SAR2448	SAR0068	0.986332267649833
SAR2448	SAR2447	0.986332267649833
SAR2448	SAR1772	0.986332267649833
SAR2448	SAR1426	0.906044408933662
SAR2448	SAR2167	0.986332267649833
SAR2448	SAR0069	0.839433468052714
SAR2448	SAR1771	0.888663735444544
SAR2448	SAR1567	0.906044408933662
SAR2448	SAR2166	0.839433468052714
SAR2448	SAR0759	0.986332267649833
SAR2448	SAR0567	0.828532540093073
SAR2448	SAR0105	0.844316493611816
SAR2448	SAR2703	0.925616048866252
SAR2448	SAR1939	0.86292871845112
SAR2448	SAR1332	0.986332267649833
SAR2448	SAR1427	0.986332267649833
SAR2448	SAR0758	0.888663735444544
SAR2448	SAR0670	0.906044408933662
SAR2448	SAR0669	0.925616048866252
SAR0997	SAR1610	0.986332267649833
SAR0997	SAR0988	0.831476172218391
SAR0997	SAR1811	0.844316493611816
SAR0997	SAR1111	0.888663735444544
SAR0997	SAR1112	0.906044408933662
SAR0997	SAR0887	0.986332267649833
SAR0997	SAR0933	0.844316493611816
SAR0538	SAR0542	0.888663735444544
SAR0538	SAR0363	0.839433468052714
SAR0538	SAR2322	0.906044408933662
SAR2196	SAR2193	0.986332267649833
SAR2196	SAR2012	0.986332267649833
SAR2196	SAR2192	0.986332267649833
SAR2196	SAR2195	0.986332267649833
SAR2196	SAR2191	0.986332267649833
SAR2196	SAR2190	0.986332267649833
SAR2196	SAR2197	0.986332267649833
SAR2196	SAR2194	0.986332267649833
SAR0140	SAR1159	0.828532540093073
SAR0140	SAR1236	0.888663735444544
SAR0140	SAR0828	0.986332267649833
SAR0140	SAR0924	0.986332267649833
SAR0140	SAR0832	0.828532540093073
SAR0140	SAR1766	0.986332267649833
SAR0140	SAR0830	0.986332267649833
SAR0140	SAR2576	0.925616048866252
SAR0140	SAR0266	0.986332267649833
SAR0140	SAR1774	0.86292871845112
SAR0140	SAR2286	0.828532540093073
SAR0140	SAR2170	0.876467542852693
SAR0140	SAR2583	0.906044408933662
SAR0140	SAR1624	0.986332267649833
SAR0140	SAR2684	0.986332267649833
SAR0185	SAR0353	0.906044408933662
SAR0185	SAR2758	0.828532540093073
SAR0185	SAR1412	0.906044408933662
SAR0185	SAR2755	0.844316493611816
SAR0185	SAR1385	0.839433468052714
SAR0185	SAR0919	0.986332267649833
SAR0185	SAR2145	0.925616048866252
SAR0185	SAR2713	0.986332267649833
SAR0185	SAR0184	0.986332267649833
SAR0185	SAR2141	0.906044408933662
SAR0185	SAR0183	0.986332267649833
SAR0185	SAR1835	0.831476172218391
SAR0185	SAR2144	0.925616048866252
SAR0185	SAR1598	0.986332267649833
SAR0185	SAR2756	0.925616048866252
SAR0185	SAR0923	0.986332267649833
SAR0185	SAR0186	0.986332267649833
SAR0185	SAR2140	0.888663735444544
SAR0185	SAR1406	0.831476172218391
SAR0185	SAR1383	0.831476172218391
SAR0185	SAR2143	0.906044408933662
SAR0185	SAR1178	0.925616048866252
SAR1951	SAR1079	0.906044408933662
SAR1951	SAR1017	0.828532540093073
SAR1356	SAR0929	0.986332267649833
SAR1356	SAR1352	0.86292871845112
SAR1356	SAR0928	0.986332267649833
SAR1356	SAR1261	0.86292871845112
SAR1356	SAR2300	0.876467542852693
SAR1356	SAR1357	0.986332267649833
SAR1356	SAR2301	0.876467542852693
SAR1356	SAR1597	0.888663735444544
SAR1356	SAR1744	0.828532540093073
SAR1232	SAR1217	0.906044408933662
SAR1232	SAR0364	0.986332267649833
SAR1232	SAR0544	0.986332267649833
SAR1232	SAR2318	0.986332267649833
SAR1232	SAR2316	0.925616048866252
SAR1232	SAR0477	0.906044408933662
SAR1232	SAR2323	0.986332267649833
SAR1232	SAR2308	0.986332267649833
SAR1232	SAR2336	0.986332267649833
SAR1232	SAR2332	0.986332267649833
SAR1232	SAR1249	0.986332267649833
SAR1232	SAR1192	0.906044408933662
SAR1232	SAR0550	0.986332267649833
SAR1232	SAR1571	0.86292871845112
SAR1232	SAR1214	0.986332267649833
SAR1232	SAR2335	0.925616048866252
SAR1232	SAR2320	0.986332267649833
SAR1232	SAR2311	0.986332267649833
SAR1232	SAR0551	0.986332267649833
SAR1232	SAR1065	0.839433468052714
SAR1232	SAR2309	0.986332267649833
SAR1232	SAR2300	0.986332267649833
SAR1232	SAR0542	0.986332267649833
SAR1232	SAR2331	0.986332267649833
SAR1232	SAR1345	0.828532540093073
SAR1232	SAR2325	0.986332267649833
[truncated: 17,076 more rows]
