# Supplementary material for: Global network analysis of drug tolerance, mode of action and virulence in methicillin-resistant S. aureus
Source: BMC Syst Biol. 2011 May 12;5:68. doi: 10.1186/1752-0509-5-68 (PMC3123200; doi:10.1186/1752-0509-5-68)
Supplement: Additional file 3 — MRSA-252 gene functional association network. A zip archive of the functional association network in tabdelimited, SIF and GML formats. [file 1752-0509-5-68-S3.ZIP › README]

The MRSA-252 functional association network is given in the following formats:

MRSA-252_network.tab - a tabdelimited file with format: node1 node2 edge_weight
MRSA-252_network.sif - the network in Simple Interaction Format
MRSA-252_network.gml - the network is GML format

If you use these data in your work, please cite:
Overton I, Graham S, Gould K, Hinds J, Botting C, Shirran S, Barton G & Coote P (2011). Global Network Analysis of Drug Tolerance, Mode of Action and Virulence in Methicillin-resistant Staphylococcus aureus. BMC Systems Biology 5:68
